# Supplementary material for: Characterization of a Salmonella enterica serovar Typhimurium lineage with rough colony morphology and multidrug resistance
Source: Nat Commun. 2024 Jul 20;15:6123. doi: 10.1038/s41467-024-50331-y (PMC11271444; doi:10.1038/s41467-024-50331-y)
Supplement: Supplementary file 4 — Dataset 1 [file 41467_2024_50331_MOESM4_ESM.xlsx]

## Sheet: ThisWork
Table S1. The genome-sequenced S. Typhimurium isolates used in this study.
Sample	Accession number	Collection date	Geographic location	Region	Source type	Source	diagnosis	Sex	Age Range	Age	Sequence type	Lineage-A270	Sublineage-A270	S-R phenotype	Ceftriaxone, CRO	Tetracycline, TET	Ceftiofur, XNL	Cefoxitin, FOX	Gentamicin, GEN	Ampicillin, AMP	Chloramphenicol, CHL	Ciprofloxacin, CIP	Trimethoprim/sulfamethoxazole, SXT	Sulfisoxazole, FIS	Nalidixic Acid, NAL	Streptomycin, STR	Azithromycin, AZI	Amoxicillin/clavulanic, AUG2	Number of AMR genes	Number of QRDR mutations	Number of Virulence genes	QRDR mutation	Aminoglycoside
																																	AAC(2')-IIa	AAC(3)-IId	AAC(3)-IIe	AAC(3)-IV	AAC(6')-Iaa	AAC(6')-Ib7	AAC(6')-Ib8	AAC(6')-Ib9	AAC(6')-IIc	AAC(6')-Il	APH(3')-Ia	APH(3')-IIa	APH(4)-Ia	APH(6)-Ic	strA-APH(3'')-Ib	strB-APH(6)-Id	aadA1-ANT(3'')-IIa
GZ2016SF032	SRR28978174	2016	Southern China	Guangdong	Food	Pork	NA	NA	NA	NA	ST19	L5	L5.2	Smooth	S	R	S	S	S	R	R	S	R	R	S	S	S	S	35	0	249	-	0	0	0	0	100	0	0	0	0	0	0	0	0	0	0	0	82.51
GZ2016SF033	SRR28978173	2016	Southern China	Guangdong	Food	Pork	NA	NA	NA	NA	ST19	L5	L5.2	Smooth	S	R	S	S	S	R	R	S	R	R	S	I	S	R	35	0	251	-	0	0	0	0	100	0	0	0	0	0	0	0	0	0	0	0	82.51
GZ2016SF049	SRR28978172	2016	Southern China	Guangdong	Food	Pork	NA	NA	NA	NA	ST34	L6	L6.3	Smooth	S	R	S	S	S	R	S	S	S	R	S	R	S	S	29	0	246	-	0	0	0	0	100	0	0	0	0	0	0	0	0	0	100	100	0
GZ2016SF052	SRR28978170	2016	Southern China	Guangdong	Food	Pork	NA	NA	NA	NA	ST19	L1	L1.2	Smooth	S	R	S	S	S	R	S	S	S	R	R	R	S	S	30	1	251	gyrA S83L	0	0	0	0	100	0	0	0	0	0	0	0	0	0	97.01	99.4	0
GZ2016SF054	SRR28978169	2016	Southern China	Guangdong	Food	Pork	NA	NA	NA	NA	ST34	L6	L6.3	Smooth	S	R	S	S	S	R	S	S	S	R	S	R	S	S	29	0	251	-	0	0	0	0	100	0	0	0	0	0	0	0	0	0	100	100	0
GZ2016SF055	SRR28978168	2016	Southern China	Guangdong	Food	Pork	NA	NA	NA	NA	ST34	L6	L6.3	Smooth	S	R	S	S	S	R	S	S	S	R	S	R	S	S	29	0	251	-	0	0	0	0	100	0	0	0	0	0	0	0	0	0	100	100	0
GZ2016SF061	SRR28978167	2016	Southern China	Guangdong	Food	Pork	NA	NA	NA	NA	ST34	L6	L6.3	Smooth	S	R	S	S	S	R	S	S	S	R	S	R	S	S	29	0	246	-	0	0	0	0	100	0	0	0	0	0	0	0	0	0	100	100	0
GZ2016SF062	SRR28978166	2016	Southern China	Guangdong	Food	Pork	NA	NA	NA	NA	ST34	L6	L6.3	Smooth	S	R	S	S	S	R	S	S	S	R	S	R	S	S	29	0	248	-	0	0	0	0	100	0	0	0	0	0	0	0	0	0	100	100	0
GZ2016SF063	SRR28978165	2016	Southern China	Guangdong	Food	Pork	NA	NA	NA	NA	ST19	L1	L1.2	Smooth	S	R	S	S	S	R	S	S	S	R	R	R	S	S	30	1	250	gyrA S83L	0	0	0	0	100	0	0	0	0	0	0	0	0	0	97.01	99.4	0
GZ2016SF064	SRR28978164	2016	Southern China	Guangdong	Food	Pork	NA	NA	NA	NA	ST19	L1	L1.2	Smooth	S	R	S	S	S	R	S	S	S	R	R	R	S	S	30	1	247	gyrA S83L	0	0	0	0	100	0	0	0	0	0	0	0	0	0	97.01	100	0
GZ2016SF072	SRR28978163	2016	Southern China	Guangdong	Food	Pork	NA	NA	NA	NA	ST34	L6	L6.3	Smooth	S	R	S	S	S	S	S	S	S	S	S	S	R	S	25	0	243	-	0	0	0	0	100	0	0	0	0	0	0	0	0	0	0	0	0
GZ2016SF075	SRR28978162	2016	Southern China	Guangdong	Food	Pork	NA	NA	NA	NA	ST34	L6	L6.3	Smooth	R	R	R	S	R	R	R	S	R	R	S	R	S	S	40	0	244	-	0	0	0	100	100	0	0	0	0	0	99.75	0	0	0	100	100	82.51
GZ2016SF089	SRR28978161	2016	Southern China	Guangdong	Food	Pork	NA	NA	NA	NA	ST34	L6	L6.5	Rough	S	R	S	S	R	R	R	S	S	R	R	I	S	I	41	1	245	gyrA D87N	0	0	0	100	100	0	0	0	0	0	99.75	0	100	0	0	0	82.51
GZ2016SF114	SRR28978159	2016	Southern China	Guangdong	Food	Pork	NA	NA	NA	NA	ST34	L6	L6.5	Rough	S	R	S	S	I	R	R	S	R	R	R	R	S	S	38	1	249	gyrA D87Y	0	0	0	100	100	0	0	0	0	0	99.75	0	100	0	100	100	82.51
GZ2016SF117	SRR28978158	2016	Southern China	Guangdong	Food	Pork	NA	NA	NA	NA	ST34	L6	L6.4	Smooth	S	R	S	S	S	R	S	S	S	R	S	R	S	S	29	0	245	-	0	0	0	0	100	0	0	0	0	0	0	0	0	0	100	100	0
GZ2016SF121	SRR28978157	2016	Southern China	Guangdong	Food	Pork	NA	NA	NA	NA	ST34	L6	L6.5	Rough	S	R	S	S	R	R	R	S	S	R	R	R	S	I	42	1	244	gyrA D87N	0	0	0	100	100	0	0	0	0	0	0	0	100	0	100	100	82.51
GZ2016SF128	SRR29201263	2016	Southern China	Guangdong	Food	Pork	NA	NA	NA	NA	ST34	L6	L6.4	Smooth	S	R	S	S	S	R	S	S	S	R	S	R	S	S	29	0	244	-	0	0	0	0	100	0	0	0	0	0	0	0	0	0	100	100	0
GZ2016SF129	SRR28978156	2016	Southern China	Guangdong	Food	Pork	NA	NA	NA	NA	ST34	L6	L6.5	Rough	S	R	S	S	S	S	S	S	S	S	R	S	S	S	25	1	250	gyrA D87N	0	0	0	0	100	0	0	0	0	0	0	0	0	0	0	0	0
GZ2016SF130	SRR28978155	2016	Southern China	Guangdong	Food	Pork	NA	NA	NA	NA	ST34	L6	L6.3	Smooth	S	R	S	S	S	R	S	S	S	R	S	R	S	S	29	0	246	-	0	0	0	0	100	0	0	0	0	0	0	0	0	0	100	100	0
GZ2016SF131	SRR28978154	2016	Southern China	Guangdong	Food	Pork	NA	NA	NA	NA	ST34	L6	L6.4	Smooth	S	R	S	S	S	R	S	S	S	R	S	R	S	S	29	0	248	-	0	0	0	0	100	0	0	0	0	0	0	0	0	0	100	100	0
GZ2016SF133	SRR28978153	2016	Southern China	Guangdong	Food	Pork	NA	NA	NA	NA	ST34	L6	L6.4	Smooth	S	R	S	S	S	R	S	S	S	R	S	R	S	S	29	0	247	-	0	0	0	0	100	0	0	0	0	0	0	0	0	0	100	100	0
GZ2016SF142	SRR28978152	2016	Southern China	Guangdong	Food	Pork	NA	NA	NA	NA	ST34	L6	L6.3	Smooth	S	R	S	S	S	R	S	S	S	R	S	R	S	S	29	0	244	-	0	0	0	0	100	0	0	0	0	0	0	0	0	0	100	100	0
GZ2016SF148	SRR28978151	2016	Southern China	Guangdong	Food	Pork	NA	NA	NA	NA	ST34	L6	L6.3	Smooth	S	R	S	S	S	R	S	S	S	R	S	R	S	S	29	0	247	-	0	0	0	0	100	0	0	0	0	0	0	0	0	0	100	100	0
GZ2016SF150	SRR28978150	2016	Southern China	Guangdong	Food	Pork	NA	NA	NA	NA	ST34	L6	L6.5	Rough	S	R	S	S	S	R	S	S	S	R	R	R	S	S	29	1	244	gyrA D87N	0	0	0	0	100	0	0	0	0	0	0	0	0	0	100	100	0
GZ2016SF151	SRR28978148	2016	Southern China	Guangdong	Food	Pork	NA	NA	NA	NA	ST19	L5	L5.2	Smooth	S	R	S	S	S	R	R	S	R	R	S	I	S	I	36	0	248	-	0	0	0	0	100	0	0	0	0	0	0	0	0	0	0	0	82.51
GZ2016SF161	SRR28978147	2016	Southern China	Guangdong	Food	Pork	NA	NA	NA	NA	ST34	L6	L6.3	Smooth	S	R	S	S	S	R	R	I	R	R	S	I	R	I	46	0	245	-	0	0	0	0	100	0	0	0	0	0	99.75	0	0	0	0	0	82.51
GZ2016SF165	SRR28978146	2016	Southern China	Guangdong	Food	Pork	NA	NA	NA	NA	ST19	L5	L5.2	Smooth	S	S	S	S	S	S	S	S	S	S	S	S	S	S	24	0	249	-	0	0	0	0	100	0	0	0	0	0	0	0	0	0	0	0	0
GZ2016SF169	SRR28978145	2016	Southern China	Guangdong	Food	Pork	NA	NA	NA	NA	ST34	L6	L6.3	Smooth	S	R	S	S	S	S	S	S	S	R	S	R	S	S	28	0	245	-	0	0	0	0	100	0	0	0	0	0	0	0	0	0	100	100	0
GZ2016SF173	SRR28978144	2016	Southern China	Guangdong	Food	Pork	NA	NA	NA	NA	ST34	L6	L6.3	Smooth	S	R	S	S	S	R	R	S	S	R	R	R	S	S	29	1	247	gyrA D87Y	0	0	0	0	100	0	0	0	0	0	0	0	0	0	100	100	0
GZ2016SF193	SRR28978143	2016	Southern China	Guangdong	Food	Pork	NA	NA	NA	NA	ST34	L6	L6.5	Rough	S	S	S	S	S	S	S	S	S	S	R	S	S	S	24	1	245	gyrA D87N	0	0	0	0	100	0	0	0	0	0	0	0	0	0	0	0	0
GZ2016SF212	SRR28978142	2016	Southern China	Guangdong	Food	Pork	NA	NA	NA	NA	ST34	L6	L6.5	Smooth	S	R	S	S	R	R	R	S	R	R	S	R	S	S	36	0	243	-	0	100	0	0	100	0	0	0	0	0	0	0	0	0	100	100	82.51
GZ2016SF231	SRR28978141	2016	Southern China	Guangdong	Food	Chicken	NA	NA	NA	NA	ST34	L6	L6.3	Smooth	S	R	S	S	S	R	R	S	R	R	S	R	S	S	32	0	242	-	0	0	0	0	100	0	0	0	0	0	0	0	0	0	100	100	0
GZ2016SF246	SRR28978140	2016	Southern China	Guangdong	Food	Pork	NA	NA	NA	NA	ST34	L6	L6.5	Smooth	S	R	S	I	S	S	I	S	S	S	R	S	R	S	25	1	250	gyrA D87N	0	0	0	0	100	0	0	0	0	0	0	0	0	0	0	0	0
GZ2016SF248	SRR28977803	2016	Southern China	Guangdong	Food	Pork	NA	NA	NA	NA	ST19	L5	L5.2	Smooth	S	S	S	S	S	S	S	S	S	S	S	S	S	S	24	0	248	-	0	0	0	0	100	0	0	0	0	0	0	0	0	0	0	0	0
GZ2016SF264	SRR28977801	2016	Southern China	Guangdong	Food	Chicken	NA	NA	NA	NA	ST34	L6	L6.4	Smooth	S	S	S	S	S	R	S	S	S	R	S	R	S	S	29	0	249	-	0	0	0	0	100	0	0	0	0	0	0	0	0	0	100	100	0
GZ2016SF268	SRR28977800	2016	Southern China	Guangdong	Food	Pork	NA	NA	NA	NA	ST34	L6	L6.5	Rough	S	R	S	S	R	R	R	S	R	R	R	R	S	I	42	1	244	gyrA D87Y	0	0	0	100	100	0	0	0	0	0	99.75	0	100	0	100	100	82.51
GZ2016SF269	SRR28977799	2016	Southern China	Guangdong	Food	Pork	NA	NA	NA	NA	ST34	L6	L6.3	Smooth	S	R	S	S	S	R	R	S	R	R	S	R	S	S	32	0	245	-	0	0	0	0	100	0	0	0	0	0	0	0	0	0	100	100	0
GZ2016SF273	SRR28977798	2016	Southern China	Guangdong	Food	Pork	NA	NA	NA	NA	ST34	L6	L6.4	Smooth	S	S	S	S	S	S	S	S	S	S	S	S	S	S	24	0	246	-	0	0	0	0	100	0	0	0	0	0	0	0	0	0	0	0	0
GZ2016SF312	SRR28977797	2016	Southern China	Guangdong	Food	Pork	NA	NA	NA	NA	ST34	L6	L6.3	Smooth	S	R	S	S	S	R	R	I	R	R	S	R	S	S	36	0	245	-	0	0	0	0	100	0	0	0	0	0	0	0	0	0	100	100	0
GZ2016SF313	SRR28978135	2016	Southern China	Guangdong	Food	Pork	NA	NA	NA	NA	ST34	L6	L6.3	Smooth	S	R	S	S	S	R	R	S	R	R	S	R	S	S	36	0	251	-	0	0	0	0	100	0	0	0	0	0	0	0	0	0	100	100	0
GZ2016SF316	SRR28978134	2016	Southern China	Guangdong	Food	Pork	NA	NA	NA	NA	ST34	L6	L6.3	Smooth	S	R	S	S	S	R	S	S	S	R	S	R	S	S	30	0	245	-	0	0	0	0	100	0	0	0	0	0	0	0	0	0	100	100	0
GZ2016SF332	SRR28978133	2016	Southern China	Guangdong	Food	Pork	NA	NA	NA	NA	ST34	L6	L6.3	Smooth	S	R	S	S	S	R	S	S	S	R	S	R	S	S	29	0	250	-	0	0	0	0	100	0	0	0	0	0	0	0	0	0	100	100	0
GZ2016SF334	SRR28978132	2016	Southern China	Guangdong	Food	Pork	NA	NA	NA	NA	ST34	L6	L6.3	Smooth	S	R	S	S	S	R	R	I	R	R	R	R	S	S	36	0	243	-	0	0	0	0	100	0	0	0	0	0	0	0	0	0	100	100	0
GZ2016SF347	SRR28978131	2016	Southern China	Guangdong	Food	Chicken	NA	NA	NA	NA	ST34	L6	L6.5	Smooth	S	R	S	S	S	R	R	S	R	R	S	R	S	S	35	0	250	-	0	0	0	0	100	0	0	0	0	0	0	0	0	0	100	100	82.51
GZ2016SF355	SRR28978129	2016	Southern China	Guangdong	Food	Chicken	NA	NA	NA	NA	ST34	L6	L6.3	Smooth	S	R	S	S	S	R	S	S	S	R	S	R	S	S	29	0	250	-	0	0	0	0	100	0	0	0	0	0	0	0	0	0	100	100	0
GZ2016SF361	SRR28978128	2016	Southern China	Guangdong	Food	Pork	NA	NA	NA	NA	ST34	L6	L6.3	Smooth	S	R	S	S	S	R	S	S	S	R	S	R	S	S	29	0	246	-	0	0	0	0	100	0	0	0	0	0	0	0	0	0	100	100	0
SH06SF002	SRR28978421	2006	Eastern China	Shanghai	Food	Duck	NA	NA	NA	NA	ST19	L3	L3.7	Smooth	S	R	S	S	S	R	S	S	S	S	R	R	S	S	28	0	261	-	0	0	0	0	100	0	0	0	0	0	0	0	0	0	100	100	0
SH06SF006	SRR28978103	2006	Eastern China	Shanghai	Food	Chicken	NA	NA	NA	NA	ST34	L6	L6.5	Rough	S	S	S	S	R	R	R	S	S	R	S	S	S	S	41	0	244	-	0	0	0	100	100	0	0	0	0	0	99.75	0	100	0	0	0	82.51
SH06SF009	SRR28978102	2006	Eastern China	Shanghai	Food	Pork	NA	NA	NA	NA	ST34	L6	L6.5	Rough	S	R	S	S	S	R	S	S	S	R	S	R	S	S	36	0	250	-	0	0	0	0	100	0	0	0	0	0	0	0	0	0	100	100	0
SH06SF010	SRR28978101	2006	Eastern China	Shanghai	Food	Pork	NA	NA	NA	NA	ST34	L6	L6.5	Rough	S	R	S	S	S	R	I	S	S	R	S	R	S	I	36	0	249	-	0	0	0	0	100	0	0	0	0	0	0	0	0	0	100	100	0
SH07SF029	SRR28978100	2007	Eastern China	Shanghai	Food	Clam	NA	NA	NA	NA	ST1544	L3	L3.7	Smooth	S	S	S	S	S	S	S	S	S	S	S	S	S	S	24	0	260	-	0	0	0	0	100	0	0	0	0	0	0	0	0	0	0	0	0
SH08SF032	SRR28978099	2008	Eastern China	Shanghai	Food	Chicken	NA	NA	NA	NA	ST19	L1	L1.3	Smooth	S	R	S	S	S	R	R	R	R	R	R	R	S	I	31	3	257	gyrA S83L, gyrA D87N, parC S80R	0	0	0	0	100	0	0	0	0	0	0	0	0	0	0	0	82.82
SH08SF037	SRR28978098	2008	Eastern China	Shanghai	Food	Chicken	NA	NA	NA	NA	ST19	L3	L3.7	Smooth	S	S	S	S	S	S	S	S	S	S	R	S	S	S	24	0	259	-	0	0	0	0	100	0	0	0	0	0	0	0	0	0	0	0	0
SH08SF051	SRR28978097	2008	Eastern China	Shanghai	Food	Beef	NA	NA	NA	NA	ST34	L6	L6.5	Rough	S	R	S	S	R	R	R	S	S	R	R	R	S	I	39	1	250	gyrA D87Y	0	0	0	100	100	0	0	0	0	0	0	0	100	0	100	100	82.51
SH09SF003	SRR28978410	2009	Eastern China	Shanghai	Food	Clam	NA	NA	NA	NA	ST99	L1	L1.6	Smooth	S	S	S	S	S	S	S	S	S	S	R	S	S	S	24	0	255	-	0	0	0	0	100	0	0	0	0	0	0	0	0	0	0	0	0
SH09SF004	SRR28978409	2009	Eastern China	Shanghai	Food	AmydaSincnsis	NA	NA	NA	NA	ST19	L1	L1.7	Smooth	S	R	S	S	S	S	R	S	S	R	S	S	S	S	25	0	249	-	0	0	0	0	100	0	0	0	0	0	0	0	0	0	0	0	0
SH09SF017	SRR28978408	2009	Eastern China	Shanghai	Food	Clam	NA	NA	NA	NA	ST19	L1	L1.7	Smooth	S	S	S	S	S	S	S	S	R	R	S	R	S	S	31	0	250	-	0	0	0	0	100	0	0	0	0	0	0	0	0	0	100	100	0
SH09SF029	SRR28978407	2009	Eastern China	Shanghai	Food	Sea snail	NA	NA	NA	NA	ST19	L3	L3.1	Smooth	S	S	S	S	S	S	S	S	S	S	S	S	S	S	24	0	259	-	0	0	0	0	100	0	0	0	0	0	0	0	0	0	0	0	0
SH09SF069	SRR28978406	2009	Eastern China	Shanghai	Food	Beef	NA	NA	NA	NA	ST34	L6	L6.5	Rough	S	S	S	S	S	R	S	S	S	R	R	R	S	S	30	1	243	gyrA D87N	0	0	0	0	100	0	0	0	0	0	0	0	0	0	100	100	0
SH09SF095	SRR28978405	2009	Eastern China	Shanghai	Food	Oyster	NA	NA	NA	NA	ST36	L4	L4.2	Smooth	S	R	S	S	S	S	S	S	S	R	S	R	S	S	29	0	225	-	0	0	0	0	100	0	0	0	0	0	0	0	0	0	97.89	100	0
SH09SF110	SRR28978404	2009	Eastern China	Shanghai	Food	Beef	NA	NA	NA	NA	ST34	L6	L6.5	Rough	S	R	S	S	R	R	R	S	R	R	R	R	S	I	42	1	249	gyrA D87N	0	0	0	100	100	0	0	0	0	0	99.75	0	100	0	100	100	82.51
SH09SF112	SRR28978403	2009	Eastern China	Shanghai	Food	Pork	NA	NA	NA	NA	ST34	L6	L6.5	Rough	S	R	S	S	I	R	R	S	R	R	R	S	S	S	42	1	242	gyrA D87N	0	0	0	100	100	0	0	0	0	0	99.75	0	100	0	0	0	82.51
SH09SF113	SRR28978402	2009	Eastern China	Shanghai	Food	Pork	NA	NA	NA	NA	ST19	L5	L5.2	Smooth	S	S	S	S	R	R	S	S	R	R	R	R	S	S	31	1	247	gyrA D87N	0	100	0	0	100	0	0	0	0	0	0	0	0	0	100	100	0
SH09SF128	SRR28978401	2009	Eastern China	Shanghai	Food	Duck	NA	NA	NA	NA	ST1544	L3	L3.7	Smooth	S	S	S	S	S	S	S	S	S	S	S	S	S	S	24	0	259	-	0	0	0	0	100	0	0	0	0	0	0	0	0	0	0	0	0
SH10SF011	SRR28977765	2010	Eastern China	Shanghai	Food	Shrimps	NA	NA	NA	NA	ST34	L6	L6.5	Rough	S	R	S	S	S	R	R	S	R	R	R	R	S	S	42	1	245	gyrA D87N	0	0	0	0	100	0	0	0	0	0	99.75	0	0	0	100	100	82.51
SH10SF012	SRR28978071	2010	Eastern China	Shanghai	Food	Pork	NA	NA	NA	NA	ST34	L6	L6.5	Rough	S	R	S	S	S	R	I	S	S	R	R	R	S	S	36	1	250	gyrA D87N	0	0	0	0	100	0	0	0	0	0	0	0	0	0	100	100	0
SH10SF015	SRR28978069	2010	Eastern China	Shanghai	Food	Chicken	NA	NA	NA	NA	ST19	L3	L3.7	Smooth	S	S	S	S	S	S	S	S	S	S	R	S	S	S	24	0	259	-	0	0	0	0	100	0	0	0	0	0	0	0	0	0	0	0	0
SH10SF019	SRR28978068	2010	Eastern China	Shanghai	Food	Pork	NA	NA	NA	NA	ST34	L6	L6.5	Smooth	S	R	S	S	S	R	I	S	S	R	R	I	R	I	30	1	251	gyrA D87Y	0	0	0	0	100	0	0	0	0	0	0	0	0	0	0	0	0
SH10SF024	SRR28978067	2010	Eastern China	Shanghai	Food	Fish	NA	NA	NA	NA	ST34	L6	L6.5	Rough	S	R	S	S	S	S	R	S	R	R	R	S	S	S	32	1	245	gyrA D87Y	0	0	0	0	100	0	0	0	0	0	99.75	0	0	0	0	0	82.51
SH10SF029	SRR28978066	2010	Eastern China	Shanghai	Food	Chicken	NA	NA	NA	NA	ST19	L3	L3.7	Smooth	S	S	S	S	S	S	S	S	S	S	R	S	S	S	24	0	260	-	0	0	0	0	100	0	0	0	0	0	0	0	0	0	0	0	0
SH10SF076	SRR28978065	2010	Eastern China	Shanghai	Food	AmydaSincnsis	NA	NA	NA	NA	ST34	L6	L6.5	Rough	S	R	S	S	R	R	R	S	R	R	R	S	S	S	36	1	250	gyrA D87Y	0	0	0	100	100	0	0	0	0	0	99.75	0	100	0	0	0	0
SH10SF083	SRR28978064	2010	Eastern China	Shanghai	Food	Pork	NA	NA	NA	NA	ST34	L6	L6.5	Smooth	S	R	S	S	R	R	R	S	R	R	S	R	R	S	43	0	244	-	0	0	0	100	100	0	0	0	0	0	99.75	0	100	0	100	100	82.51
SH10SF091	SRR28978063	2010	Eastern China	Shanghai	Food	Scallop	NA	NA	NA	NA	ST36	L4	L4.2	Smooth	S	R	I	R	S	R	I	S	R	R	S	I	S	R	35	0	225	-	0	0	0	0	100	0	0	0	0	0	92.52	0	0	0	100	100	0
SH10SF150	SRR28978062	2010	Eastern China	Shanghai	Food	Duck	NA	NA	NA	NA	ST19	L3	L3.7	Smooth	S	S	S	S	S	S	S	S	S	S	R	S	S	S	24	0	260	-	0	0	0	0	100	0	0	0	0	0	0	0	0	0	0	0	0
SH10SF154	SRR28978061	2010	Eastern China	Shanghai	Food	Duck	NA	NA	NA	NA	ST19	L3	L3.7	Smooth	S	S	S	S	S	S	S	S	S	S	R	S	R	S	24	0	260	-	0	0	0	0	100	0	0	0	0	0	0	0	0	0	0	0	0
SH10SF156	SRR28978060	2010	Eastern China	Shanghai	Food	Pork	NA	NA	NA	NA	ST34	L6	L6.5	Rough	S	R	S	S	R	R	S	S	R	R	R	S	S	S	33	1	249	gyrA D87N	0	0	0	100	100	0	0	0	0	0	0	0	100	0	0	0	0
SH10SF178	SRR28978058	2010	Eastern China	Shanghai	Food	Pork	NA	NA	NA	NA	ST34	L6	L6.5	Smooth	S	R	S	S	R	R	R	S	R	R	R	R	S	S	44	1	245	gyrA D87N	0	0	0	100	100	0	0	0	0	0	99.75	0	100	0	100	100	82.51
SH10SF215	SRR28978057	2010	Eastern China	Shanghai	Food	AmydaSincnsis	NA	NA	NA	NA	ST36	L4	L4.2	Smooth	S	S	S	S	S	R	R	I	S	R	S	S	S	I	34	0	225	-	0	0	0	100	100	0	0	0	0	0	0	0	100	0	0	0	0
SH10SF245	SRR28978052	2010	Eastern China	Shanghai	Food	Shrimps	NA	NA	NA	NA	ST34	L6	L6.5	Rough	S	S	S	S	R	R	R	S	R	R	R	S	S	S	41	1	245	gyrA D87N	0	0	0	100	100	0	0	0	0	0	99.75	0	100	0	0	0	82.51
SH10SF260	SRR28978051	2010	Eastern China	Shanghai	Environment	Pig faeces	NA	NA	NA	NA	ST19	L1	L1.3	Smooth	R	R	R	R	R	R	R	R	S	R	R	R	R	R	34	3	260	gyrA S83L, gyrA D87N, parC S80R	0	100	0	0	100	0	0	0	0	100	0	0	0	0	100	100	82.82
SH10SF261	SRR28978050	2010	Eastern China	Shanghai	Environment	Pig faeces	NA	NA	NA	NA	ST19	L1	L1.3	Smooth	S	R	R	S	R	R	R	R	R	R	R	R	S	I	33	3	256	gyrA S83L, gyrA D87N, parC S80R	0	100	0	0	100	0	0	0	0	0	0	0	0	0	100	100	82.82
SH10SF265	SRR28978045	2010	Eastern China	Shanghai	Environment	Pig faeces	NA	NA	NA	NA	ST19	L1	L1.3	Smooth	S	R	S	S	R	R	R	R	R	R	R	R	R	I	33	3	257	gyrA S83L, gyrA D87N, parC S80R	0	100	0	0	100	0	0	0	0	0	0	0	0	0	100	100	82.82
SH10SF279	SRR28978043	2010	Eastern China	Shanghai	Food	Alfalfa	NA	NA	NA	NA	ST34	L6	L6.5	Rough	S	R	I	S	S	R	R	S	R	R	R	R	R	I	42	1	251	gyrA D87Y	0	0	0	100	100	0	0	0	0	0	99.75	0	100	0	100	100	82.51
SH11SF026	SRR28977758	2011	Eastern China	Shanghai	Food	Chicken	NA	NA	NA	NA	ST19	L3	L3.7	Smooth	S	S	S	S	S	S	S	S	S	S	R	S	S	S	24	0	261	-	0	0	0	0	100	0	0	0	0	0	0	0	0	0	0	0	0
SH11SF031	SRR28977757	2011	Eastern China	Shanghai	Food	Pork	NA	NA	NA	NA	ST34	L6	L6.5	Rough	S	R	S	S	R	R	R	S	S	R	R	R	S	I	37	1	251	gyrA D87N	0	0	0	100	100	0	0	0	0	0	0	0	100	0	100	100	0
SH11SF111	SRR28977756	2011	Eastern China	Shanghai	Food	Clam	NA	NA	NA	NA	ST19	L3	L3.7	Smooth	S	S	S	S	S	S	S	S	S	S	R	S	S	S	24	0	261	-	0	0	0	0	100	0	0	0	0	0	0	0	0	0	0	0	0
SH11SF148	SRR28977755	2011	Eastern China	Shanghai	Food	Cucumber	NA	NA	NA	NA	ST34	L6	L6.5	Smooth	S	R	S	S	R	R	R	I	R	R	R	R	S	I	42	1	245	gyrA D87Y	0	0	0	100	100	0	0	0	0	0	99.75	0	100	0	100	100	82.51
SH11SF172	SRR28977754	2011	Eastern China	Shanghai	Food	Pork	NA	NA	NA	NA	ST34	L6	L6.5	Rough	S	R	S	S	R	R	R	S	R	R	R	R	S	I	44	1	250	gyrA D87N	0	0	0	100	100	0	0	0	0	0	99.75	0	100	0	100	100	82.51
SH11SF193	SRR28977753	2011	Eastern China	Shanghai	Food	AmydaSincnsis	NA	NA	NA	NA	ST19	L1	L1.7	Smooth	S	R	S	S	I	R	R	S	R	R	R	R	S	S	32	0	253	-	0	0	0	0	100	0	0	0	0	0	99.75	0	0	0	100	100	0
SH11SF199	SRR28977752	2011	Eastern China	Shanghai	Food	AmydaSincnsis	NA	NA	NA	NA	ST19	L1	L1.7	Smooth	S	S	S	S	S	S	R	S	R	R	S	S	S	S	28	0	253	-	0	0	0	0	100	0	0	0	0	0	0	0	0	0	0	0	0
SH11SF372	SRR28977747	2011	Eastern China	Shanghai	Food	Beef	NA	NA	NA	NA	ST19	L5	L5.2	Smooth	S	S	S	S	S	S	S	S	S	S	R	S	S	S	24	1	246	gyrA D87Y	0	0	0	0	100	0	0	0	0	0	0	0	0	0	0	0	0
SH11SF380	SRR28977746	2011	Eastern China	Shanghai	Food	Duck	NA	NA	NA	NA	ST1544	L3	L3.7	Smooth	S	S	S	S	S	S	S	S	S	S	S	S	S	S	24	0	260	-	0	0	0	0	100	0	0	0	0	0	0	0	0	0	0	0	0
SH11SF393	SRR28977744	2011	Eastern China	Shanghai	Environment	Pig faeces	NA	NA	NA	NA	ST34	L6	L6.5	Rough	S	R	S	S	S	R	R	S	R	R	R	I	S	S	42	1	251	gyrA D87Y	0	0	0	100	100	0	0	0	0	0	99.75	0	100	0	0	0	82.51
SH11SF398	SRR28977743	2011	Eastern China	Shanghai	Environment	Pig faeces	NA	NA	NA	NA	ST19	L5	L5.2	Smooth	S	R	S	S	S	R	R	S	R	R	S	I	R	I	36	0	252	-	0	0	0	0	100	0	0	0	0	0	0	0	0	0	0	0	82.51
SH11SF406	SRR28977740	2011	Eastern China	Shanghai	Environment	Water	NA	NA	NA	NA	ST34	L6	L6.5	Rough	R	R	R	S	S	R	R	S	R	R	R	S	R	I	47	1	245	gyrA D87Y	0	0	0	100	100	0	0	0	0	0	99.75	0	100	0	0	0	82.51
SH11SF414	SRR28977737	2011	Eastern China	Shanghai	Food	Pork	NA	NA	NA	NA	ST19	L5	L5.2	Smooth	S	R	S	S	S	R	R	S	R	R	S	S	S	R	35	0	247	-	0	0	0	0	100	0	0	0	0	0	0	0	0	0	0	0	82.51
SH11SF421	SRR28977736	2011	Eastern China	Shanghai	Food	Chicken	NA	NA	NA	NA	ST34	L6	L6.5	Rough	S	R	S	S	I	R	R	S	R	R	R	R	S	I	44	1	250	gyrA D87Y	0	0	0	100	100	0	0	0	0	0	99.75	0	100	0	100	100	82.51
SH11SF430	SRR28977735	2011	Eastern China	Shanghai	Food	Duck	NA	NA	NA	NA	ST19	L3	L3.7	Smooth	S	S	S	S	S	S	S	S	S	S	R	S	S	S	24	0	260	-	0	0	0	0	100	0	0	0	0	0	0	0	0	0	0	0	0
SH11SF435	SRR28977734	2011	Eastern China	Shanghai	Environment	Pigeon feces	NA	NA	NA	NA	ST34	L6	L6.5	Rough	S	R	S	S	R	R	R	S	S	R	R	R	S	I	36	1	250	gyrA D87N	0	0	0	100	100	0	0	0	0	0	0	0	100	0	100	100	0
SH11SF436	SRR28977733	2011	Eastern China	Shanghai	Environment	Pigeon feces	NA	NA	NA	NA	ST34	L6	L6.5	Rough	S	R	S	S	R	R	R	S	S	R	R	R	S	I	36	1	234	gyrA D87N	0	0	0	100	100	0	0	0	0	0	0	0	100	0	100	100	0
SH11SF437	SRR28978039	2011	Eastern China	Shanghai	Environment	Chicken faeces	NA	NA	NA	NA	ST34	L6	L6.5	Smooth	S	R	S	S	S	R	I	S	S	R	R	R	R	S	34	1	251	gyrA D87N	0	0	0	0	100	0	0	0	0	0	0	0	0	0	100	100	0
SH11SF438	SRR28978038	2011	Eastern China	Shanghai	Environment	Chicken faeces	NA	NA	NA	NA	ST34	L6	L6.5	Rough	S	R	S	S	R	R	R	S	S	R	R	R	S	I	36	1	250	gyrA D87N	0	0	0	100	100	0	0	0	0	0	0	0	100	0	100	100	0
SH11SF452	SRR28978036	2011	Eastern China	Shanghai	Food	Pork	NA	NA	NA	NA	ST19	L5	L5.2	Smooth	S	R	S	S	S	R	R	S	R	R	S	I	R	S	36	0	246	-	0	0	0	0	100	0	0	0	0	0	0	0	0	0	0	0	82.51
SH12SF003	SRR28977988	2012	Eastern China	Shanghai	Food	Duck	NA	NA	NA	NA	ST19	L3	L3.7	Smooth	S	R	S	S	S	R	R	S	R	R	R	I	R	S	24	0	261	-	0	0	0	0	100	0	0	0	0	0	0	0	0	0	0	0	0
SH12SF010	SRR28977987	2012	Eastern China	Shanghai	Food	Pork	NA	NA	NA	NA	ST34	L6	L6.5	Smooth	S	R	S	S	R	R	R	I	R	R	R	R	R	S	45	1	245	gyrA D87N	0	0	0	100	100	0	0	0	0	0	99.75	0	100	0	100	100	82.51
SH12SF020	SRR28977985	2012	Eastern China	Shanghai	Food	Pork	NA	NA	NA	NA	ST34	L6	L6.5	Rough	S	R	S	S	S	R	I	S	S	R	R	R	S	I	34	1	250	gyrA D87Y	0	0	0	0	100	0	0	0	0	0	0	0	0	0	100	100	0
SH12SF022	SRR28977984	2012	Eastern China	Shanghai	Food	Chicken	NA	NA	NA	NA	ST19	L3	L3.7	Smooth	S	S	S	S	S	S	S	S	S	S	R	S	S	S	24	0	259	-	0	0	0	0	100	0	0	0	0	0	0	0	0	0	0	0	0
SH12SF023	SRR28977983	2012	Eastern China	Shanghai	Food	Duck	NA	NA	NA	NA	ST34	L6	L6.5	Rough	S	R	S	S	R	R	R	I	R	R	R	R	S	I	44	1	244	gyrA D87Y	0	0	0	100	100	0	0	0	0	0	99.75	0	100	0	100	100	82.51
SH12SF078	SRR28977981	2012	Eastern China	Shanghai	Food	AmydaSincnsis	NA	NA	NA	NA	ST36	L4	L4.2	Smooth	S	R	I	S	R	R	R	R	R	R	R	R	R	I	47	0	224	-	0	0	0	100	100	0	0	0	0	0	99.75	0	100	0	0	0	82.51
SH12SF081	SRR28977980	2012	Eastern China	Shanghai	Food	AmydaSincnsis	NA	NA	NA	NA	ST36	L4	L4.2	Smooth	S	R	I	S	S	R	R	S	S	R	S	R	R	S	34	0	229	-	0	0	0	0	100	0	0	0	0	0	0	0	0	0	100	100	0
SH12SF085	SRR28977979	2012	Eastern China	Shanghai	Food	Clam	NA	NA	NA	NA	ST34	L6	L6.3	Smooth	S	R	I	S	S	R	I	S	S	R	S	R	S	S	29	0	250	-	0	0	0	0	100	0	0	0	0	0	0	0	0	0	100	100	0
SH12SF102	SRR28977977	2012	Eastern China	Shanghai	Food	Pork	NA	NA	NA	NA	ST19	L5	L5.2	Smooth	S	R	I	S	S	R	R	S	R	R	S	R	R	I	34	0	251	-	0	0	0	0	100	0	0	0	0	0	0	0	0	0	0	0	82.51
SH12SF108	SRR28977604	2012	Eastern China	Shanghai	Environment	Pigeon feces	NA	NA	NA	NA	ST19	L3	L3.5	Smooth	S	R	I	S	S	R	I	S	S	R	R	R	R	S	28	0	261	-	0	0	0	0	100	0	0	0	0	0	0	0	0	0	97.89	100	0
SH12SF118	SRR28977603	2012	Eastern China	Shanghai	Environment	Pigeon feces	NA	NA	NA	NA	ST19	L3	L3.5	Smooth	S	R	I	S	S	R	R	S	R	R	R	R	R	S	28	0	263	-	0	0	0	0	100	0	0	0	0	0	0	0	0	0	100	100	0
SH12SF128	SRR28977601	2012	Eastern China	Shanghai	Food	Clam	NA	NA	NA	NA	ST19	L3	L3.4	Smooth	S	S	S	S	S	S	S	S	S	S	S	S	S	S	24	0	260	-	0	0	0	0	100	0	0	0	0	0	0	0	0	0	0	0	0
SH12SF142	SRR28977600	2012	Eastern China	Shanghai	Food	Chicken	NA	NA	NA	NA	ST34	L6	L6.5	Rough	S	R	S	S	R	R	R	S	S	R	R	R	S	I	42	1	244	gyrA D87N	0	0	0	100	100	0	0	0	0	0	99.75	0	100	0	0	0	82.51
SH12SF144	SRR28977599	2012	Eastern China	Shanghai	Food	Clam	NA	NA	NA	NA	ST34	L6	L6.5	Rough	S	R	S	S	R	R	R	S	S	R	R	I	S	I	42	1	245	gyrA D87N	0	0	0	100	100	0	0	0	0	0	99.75	0	100	0	0	0	82.51
SH12SF153	SRR28977598	2012	Eastern China	Shanghai	Food	Pork	NA	NA	NA	NA	ST19	L5	L5.2	Smooth	S	R	S	S	S	R	R	S	S	R	S	R	R	S	24	0	252	-	0	0	0	0	100	0	0	0	0	0	0	0	0	0	0	0	0
SH12SF184	SRR28977597	2012	Eastern China	Shanghai	Environment	Water	NA	NA	NA	NA	ST19	L5	L5.2	Smooth	S	S	S	S	S	S	R	S	S	S	S	S	R	S	24	0	250	-	0	0	0	0	100	0	0	0	0	0	0	0	0	0	0	0	0
SH12SF196	SRR28977594	2012	Eastern China	Shanghai	Food	AmydaSincnsis	NA	NA	NA	NA	ST19	L1	L1.7	Smooth	S	R	S	R	S	R	R	R	S	R	R	S	R	R	35	0	253	-	0	0	0	0	100	0	0	0	0	0	99.75	0	0	0	0	0	0
SH12SF247	SRR28977593	2012	Eastern China	Shanghai	Environment	Water	NA	NA	NA	NA	ST19	L5	L5.2	Smooth	S	R	I	S	S	R	I	S	S	R	S	R	R	I	24	0	252	-	0	0	0	0	100	0	0	0	0	0	0	0	0	0	0	0	0
SH12SF288	SRR28977592	2012	Eastern China	Shanghai	Food	Pork	NA	NA	NA	NA	ST34	L6	L6.5	Rough	S	R	S	S	R	R	R	S	R	R	R	R	S	I	44	1	250	gyrA D87N	0	0	0	100	100	0	0	0	0	0	99.75	0	100	0	100	100	82.51
SH12SF293	SRR28977591	2012	Eastern China	Shanghai	Food	Bullfrog	NA	NA	NA	NA	ST19	L1	L1.7	Smooth	S	R	S	S	S	S	S	S	R	R	S	R	R	S	32	0	250	-	0	0	0	0	100	0	0	0	0	0	99.75	0	0	0	100	100	0
SH12SF309	SRR28977590	2012	Eastern China	Shanghai	Environment	Pig faeces	NA	NA	NA	NA	ST19	L5	L5.2	Smooth	S	R	I	S	R	R	R	S	S	R	R	R	R	I	26	0	252	-	0	0	0	0	100	0	0	0	0	0	0	0	0	0	0	0	0
SH12SF310	SRR28977589	2012	Eastern China	Shanghai	Food	Pork	NA	NA	NA	NA	ST34	L6	L6.5	Rough	S	R	S	S	S	R	R	S	R	R	R	S	S	S	39	1	240	gyrA D87Y	0	0	0	100	100	0	0	0	0	0	99.75	0	100	0	0	0	82.51
SH12SF321	SRR28977588	2012	Eastern China	Shanghai	Food	Pork	NA	NA	NA	NA	ST19	L5	L5.2	Smooth	S	R	S	S	I	R	R	S	R	R	R	S	R	S	35	0	252	-	0	0	0	0	100	0	0	0	0	0	0	0	0	0	0	0	82.51
SH12SF330	SRR28977585	2012	Eastern China	Shanghai	Food	Pork	NA	NA	NA	NA	ST19	L5	L5.2	Smooth	S	R	S	S	S	R	S	S	S	S	S	S	R	I	27	0	248	-	0	0	0	0	100	0	0	0	0	0	0	0	0	0	0	0	0
SH12SF390	SRR28977576	2012	Eastern China	Shanghai	Food	Pork	NA	NA	NA	NA	ST19	L1	L1.3	Smooth	S	R	I	S	R	R	R	R	R	R	R	R	R	R	32	3	261	gyrA S83L, gyrA D87N, parC S80R	0	100	0	0	100	0	0	0	0	0	0	0	0	0	0	0	0
SH12SF405	SRR28977575	2012	Eastern China	Shanghai	Food	Duck	NA	NA	NA	NA	ST19	L3	L3.7	Smooth	S	R	S	S	R	R	R	R	R	R	R	R	R	I	24	0	263	-	0	0	0	0	100	0	0	0	0	0	0	0	0	0	0	0	0
SH12SF415	SRR28977574	2012	Eastern China	Shanghai	Environment	Pig faeces	NA	NA	NA	NA	ST19	L5	L5.2	Smooth	S	R	S	S	R	R	R	R	R	R	R	R	R	I	36	0	251	-	0	0	0	0	100	0	0	0	0	0	0	0	0	0	0	0	82.51
SH13SF001	SRR28978343	2013	Eastern China	Shanghai	Food	Hairtail	NA	NA	NA	NA	ST34	L6	L6.5	Rough	S	R	S	S	S	R	R	S	R	R	R	R	R	S	32	1	250	gyrA D87N	0	0	0	0	100	0	0	0	0	0	0	0	0	0	100	100	0
SH13SF066	SRR28978340	2013	Eastern China	Shanghai	Food	Pork	NA	NA	NA	NA	ST19	L5	L5.2	Smooth	S	R	S	S	S	R	R	S	R	R	S	I	S	S	34	0	247	-	0	0	0	0	100	0	0	0	0	0	0	0	0	0	0	0	82.51
SH13SF094	SRR28978339	2013	Eastern China	Shanghai	Food	Clam	NA	NA	NA	NA	ST19	L1	L1.2	Smooth	S	R	S	S	R	R	S	S	R	R	R	R	S	S	33	1	256	gyrA S83L	0	100	0	0	100	0	0	0	0	0	99.75	0	0	0	100	100	0
SH13SF096	SRR28978338	2013	Eastern China	Shanghai	Food	Bream	NA	NA	NA	NA	ST34	L6	L6.5	Rough	S	R	S	S	R	R	R	S	R	R	R	I	S	I	42	1	250	gyrA D87N	0	0	0	100	100	0	0	0	0	0	99.75	0	100	0	0	0	82.51
SH13SF198	SRR28978335	2013	Eastern China	Shanghai	Food	Pork	NA	NA	NA	NA	ST34	L6	L6.3	Smooth	S	R	S	S	S	R	S	S	S	R	S	R	S	S	29	0	244	-	0	0	0	0	100	0	0	0	0	0	0	0	0	0	100	100	0
SH13SF207	SRR28978334	2013	Eastern China	Shanghai	Environment	Water	NA	NA	NA	NA	ST19	L1	L1.7	Smooth	S	R	I	R	S	R	R	I	R	R	R	R	R	R	39	0	253	-	0	0	0	0	100	0	0	0	0	0	99.75	0	0	0	100	100	0
SH13SF211	SRR28978331	2013	Eastern China	Shanghai	Food	AmydaSincnsis	NA	NA	NA	NA	ST19	L1	L1.7	Smooth	S	R	S	R	S	R	R	R	R	R	S	R	R	R	39	0	253	-	0	0	0	0	100	0	0	0	0	0	99.75	0	0	0	100	100	0
SH13SF273	SRR28978329	2013	Eastern China	Shanghai	Food	Bullfrog	NA	NA	NA	NA	ST34	L6	L6.3	Smooth	S	R	S	S	S	R	S	S	S	R	S	R	S	S	29	0	244	-	0	0	0	0	100	0	0	0	0	0	0	0	0	0	100	100	0
SH13SF317	SRR28978328	2013	Eastern China	Shanghai	Food	Beef	NA	NA	NA	NA	ST19	L5	L5.2	Smooth	S	R	S	S	S	R	R	S	R	R	S	S	S	S	36	0	247	-	0	0	0	0	100	0	0	0	0	0	0	0	0	0	0	0	82.51
SH13SF468	SRR28978327	2013	Southern China	Guangdong	Food	Pork	NA	NA	NA	NA	ST34	L6	L6.5	Rough	S	R	S	S	R	R	R	S	R	R	R	R	S	I	43	1	251	gyrA D87N	0	0	0	100	100	0	0	0	0	0	99.75	0	100	0	100	100	82.51
SH13SF506	SRR28978326	2013	Southern China	Guangdong	Food	Pork	NA	NA	NA	NA	ST34	L6	L6.5	Rough	S	R	S	S	R	R	R	S	R	R	R	R	S	I	44	1	245	gyrA D87N	0	0	0	100	100	0	0	0	0	0	99.75	0	100	0	100	100	82.51
SH13SF553	SRR28978325	2013	Southern China	Guangdong	Food	Pork	NA	NA	NA	NA	ST19	L1	L1.2	Smooth	S	R	S	S	R	R	R	S	R	R	R	R	S	I	35	1	251	gyrA S83L	0	100	0	0	100	0	0	0	0	0	99.75	0	0	0	97.89	100	0
SH13SF610	SRR28977973	2013	Eastern China	Shanghai	Food	Duck	NA	NA	NA	NA	ST19	L3	L3.7	Smooth	S	R	S	S	R	R	R	S	R	R	R	R	S	S	24	0	260	-	0	0	0	0	100	0	0	0	0	0	0	0	0	0	0	0	0
SH13SF727	SRR28977970	2010	Southern China	Guangxi	Environment	Lizards faeces	NA	NA	NA	NA	ST19	L1	L1.4	Smooth	S	S	S	S	S	S	S	S	S	S	S	S	S	S	24	0	254	-	0	0	0	0	100	0	0	0	0	0	0	0	0	0	0	0	0
SH13SF732	SRR28977969	2010	Southern China	Guangxi	Environment	Lizards faeces	NA	NA	NA	NA	ST19	L1	L1.4	Smooth	S	I	S	S	S	S	S	S	S	S	S	S	S	S	24	0	254	-	0	0	0	0	100	0	0	0	0	0	0	0	0	0	0	0	0
SH13SF733	SRR28977968	2010	Southern China	Guangxi	Environment	Snake faeces	NA	NA	NA	NA	ST19	L1	L1.4	Smooth	S	S	S	S	S	S	S	S	S	S	S	S	S	S	24	0	254	-	0	0	0	0	100	0	0	0	0	0	0	0	0	0	0	0	0
SH13SF755	SRR28977967	2013	Eastern China	Shanghai	Food	Chicken	NA	NA	NA	NA	ST19	L3	L3.4	Smooth	S	S	S	S	S	S	S	S	S	S	R	S	S	S	24	0	260	-	0	0	0	0	100	0	0	0	0	0	0	0	0	0	0	0	0
SH13SF910	SRR28977966	2013	Eastern China	Shanghai	Food	Mutton	NA	NA	NA	NA	ST19	L2	L2.4	Smooth	S	R	S	S	S	R	R	S	S	R	R	R	S	I	28	1	262	gyrA D87Y	0	0	0	0	100	0	0	0	0	0	0	0	0	0	0	0	0
SH13SF911	SRR28977965	2013	Eastern China	Shanghai	Food	Needle mushroom	NA	NA	NA	NA	ST19	L3	L3.5	Smooth	S	R	S	S	S	R	S	S	S	R	R	R	S	I	28	0	260	-	0	0	0	0	100	0	0	0	0	0	0	0	0	0	97.01	100	0
SH13SF914	SRR28977964	2013	Eastern China	Shanghai	Food	Beef	NA	NA	NA	NA	ST19	L3	L3.7	Smooth	S	S	S	S	S	S	S	S	S	S	R	S	S	S	24	0	260	-	0	0	0	0	100	0	0	0	0	0	0	0	0	0	0	0	0
SH13SF915	SRR28977963	2013	Eastern China	Shanghai	Food	Chicken	NA	NA	NA	NA	ST19	L3	L3.7	Smooth	S	S	S	S	S	S	S	S	S	S	R	S	S	S	24	0	259	-	0	0	0	0	100	0	0	0	0	0	0	0	0	0	0	0	0
SH13SF932	SRR28977962	2013	Eastern China	Shanghai	Food	Pork	NA	NA	NA	NA	ST19	L3	L3.7	Smooth	S	S	S	S	S	S	S	S	S	S	R	S	S	S	24	0	261	-	0	0	0	0	100	0	0	0	0	0	0	0	0	0	0	0	0
SH13SF934	SRR28977960	2013	Eastern China	Shanghai	Food	Chicken	NA	NA	NA	NA	ST34	L6	L6.3	Smooth	S	R	S	S	S	R	S	S	S	R	S	R	S	S	29	0	249	-	0	0	0	0	100	0	0	0	0	0	0	0	0	0	100	100	0
SH13SF939	SRR28977959	2013	Eastern China	Shanghai	Food	Beef	NA	NA	NA	NA	ST19	L3	L3.7	Smooth	S	S	S	S	S	S	S	S	S	S	R	S	S	S	24	0	260	-	0	0	0	0	100	0	0	0	0	0	0	0	0	0	0	0	0
SH14SF017	SRR28978299	2014	Eastern China	Shanghai	Food	AmydaSincnsis	NA	NA	NA	NA	ST36	L4	L4.2	Smooth	S	S	S	S	S	S	S	S	S	S	S	S	S	S	25	0	226	-	0	0	0	0	100	0	0	0	0	0	0	0	0	0	0	0	0
SH14SF021	SRR28978298	2014	Eastern China	Shanghai	Food	Pork	NA	NA	NA	NA	ST34	L6	L6.5	Rough	S	R	S	S	S	S	R	S	R	R	R	I	S	S	32	1	249	gyrA D87Y	0	0	0	0	100	0	0	0	0	0	99.75	0	0	0	0	0	82.51
SH14SF038	SRR28978296	2014	Eastern China	Shanghai	Food	Bullfrog	NA	NA	NA	NA	ST19	L1	L1.7	Smooth	S	R	S	S	S	R	S	S	S	R	S	S	S	R	32	0	248	-	0	0	0	0	100	0	0	0	0	0	0	0	0	0	0	0	0
SH14SF047	SRR28978295	2014	Eastern China	Shanghai	Environment	Pigeon feces	NA	NA	NA	NA	ST19	L3	L3.5	Smooth	S	R	S	S	S	S	S	S	S	R	R	R	S	S	28	0	261	-	0	0	0	0	100	0	0	0	0	0	0	0	0	0	100	100	0
SH14SF092	SRR28978294	2014	Eastern China	Shanghai	Food	Duck	NA	NA	NA	NA	ST19	L3	L3.7	Smooth	S	R	S	S	S	S	R	S	R	R	R	R	S	S	29	0	259	-	0	0	0	0	100	0	0	0	0	0	0	0	0	0	100	100	0
SH14SF126	SRR28978293	2014	Eastern China	Shanghai	Food	AmydaSincnsis	NA	NA	NA	NA	ST19	L1	L1.7	Smooth	S	R	I	S	S	R	R	R	S	R	R	S	R	I	32	0	252	-	0	0	0	0	100	0	0	0	0	0	0	0	0	0	0	0	0
SH14SF169	SRR28977943	2014	Northern China	Inner mongolia	Food	Chicken	NA	NA	NA	NA	ST19	L3	L3.4	Smooth	S	S	S	S	S	S	S	S	S	S	S	S	S	S	24	0	250	-	0	0	0	0	100	0	0	0	0	0	0	0	0	0	0	0	0
SH14SF171	SRR28977942	2014	Eastern China	Shanghai	Food	Pork	NA	NA	NA	NA	ST34	L6	L6.3	Smooth	S	R	S	S	S	R	S	S	S	R	S	R	S	S	29	0	250	-	0	0	0	0	100	0	0	0	0	0	0	0	0	0	100	100	0
SH14SF178	SRR28977941	2014	Eastern China	Shanghai	Food	Clam	NA	NA	NA	NA	ST19	L5	L5.2	Smooth	S	R	S	S	S	R	S	S	S	S	R	R	S	S	33	0	246	-	0	0	0	100	100	0	0	0	0	0	99.75	0	87.72	0	0	0	0
SH14SF187	SRR28977940	2014	Eastern China	Shanghai	Food	AmydaSincnsis	NA	NA	NA	NA	ST19	L1	L1.7	Smooth	S	R	S	S	S	R	R	S	S	R	S	I	R	S	35	0	249	-	0	0	0	0	100	0	0	0	0	0	99.75	0	0	0	100	100	0
SH14SF205	SRR28977939	2014	Eastern China	Shanghai	Environment	Pigeon feces	NA	NA	NA	NA	ST19	L3	L3.5	Smooth	S	R	S	S	S	R	R	S	R	R	R	S	S	S	24	0	262	-	0	0	0	0	100	0	0	0	0	0	0	0	0	0	0	0	0
SH14SF212	SRR28977938	2014	Eastern China	Shanghai	Environment	Chicken faeces	NA	NA	NA	NA	ST34	L6	L6.5	Rough	S	R	S	S	S	R	R	I	S	R	R	S	S	I	38	1	249	gyrA D87N	0	0	0	0	100	0	0	0	0	0	99.75	0	0	0	0	0	82.51
SH14SF252	SRR28977934	2014	Eastern China	Shanghai	Food	Pork	NA	NA	NA	NA	ST34	L6	L6.5	Rough	S	R	S	S	R	R	R	I	R	R	R	R	S	S	33	1	250	gyrA D87Y	0	0	0	0	100	0	0	0	0	0	0	0	0	0	100	100	0
SH14SF313	SRR28977932	2014	Eastern China	Shanghai	Food	Chicken	NA	NA	NA	NA	ST19	L3	L3.7	Smooth	S	S	S	S	S	S	S	S	S	S	R	S	S	S	24	0	260	-	0	0	0	0	100	0	0	0	0	0	0	0	0	0	0	0	0
SH14SF319	SRR28977931	2014	Eastern China	Shanghai	Food	Duck	NA	NA	NA	NA	ST19	L3	L3.7	Smooth	S	S	S	S	S	S	S	S	S	S	R	S	S	S	24	0	263	-	0	0	0	0	100	0	0	0	0	0	0	0	0	0	0	0	0
SH14SF321	SRR28977930	2014	Eastern China	Shanghai	Food	Beef	NA	NA	NA	NA	ST19	L3	L3.7	Smooth	S	I	S	S	S	S	I	S	S	S	R	S	S	S	24	0	262	-	0	0	0	0	100	0	0	0	0	0	0	0	0	0	0	0	0
SH14SF356	SRR28977929	2014	Eastern China	Shanghai	Food	Pork	NA	NA	NA	NA	ST34	L6	L6.5	Rough	S	R	S	S	R	R	R	S	R	R	R	R	S	S	41	1	248	gyrA D87N	0	0	0	100	100	0	0	0	0	0	99.75	0	100	0	100	100	82.51
SH14SF368	SRR28977928	2014	Eastern China	Shanghai	Food	Mutton	NA	NA	NA	NA	ST19	L5	L5.2	Smooth	S	S	S	S	S	S	R	S	S	R	S	S	S	S	27	0	249	-	0	0	0	0	100	0	0	0	0	0	0	0	0	0	0	0	0
SH14SF381	SRR28977927	2014	Eastern China	Shanghai	Food	Beef	NA	NA	NA	NA	ST34	L6	L6.3	Smooth	S	R	S	S	S	S	S	S	S	S	S	S	S	S	25	0	249	-	0	0	0	0	100	0	0	0	0	0	0	0	0	0	0	0	0
SH15SF007	SRR28997939	2015	Eastern China	Shanghai	Food	Pork	NA	NA	NA	NA	ST19	L5	L5.2	Smooth	S	R	S	S	S	S	S	S	S	S	S	S	S	S	25	0	250	-	0	0	0	0	100	0	0	0	0	0	0	0	0	0	0	0	0
SH15SF021	SRR28997928	2015	Eastern China	Shanghai	Food	Duck	NA	NA	NA	NA	ST1544	L3	L3.7	Smooth	S	S	S	S	S	S	S	S	S	S	R	S	S	S	24	0	260	-	0	0	0	0	100	0	0	0	0	0	0	0	0	0	0	0	0
SH15SF022	SRR28997725	2015	Eastern China	Shanghai	Food	Chicken	NA	NA	NA	NA	ST19	L3	L3.7	Smooth	S	S	S	S	S	S	S	S	S	S	R	S	S	S	24	0	262	-	0	0	0	0	100	0	0	0	0	0	0	0	0	0	0	0	0
SH15SF025	SRR28997714	2015	Eastern China	Shanghai	Food	Pork	NA	NA	NA	NA	ST19	L5	L5.2	Smooth	S	S	S	S	S	S	S	S	S	S	S	S	R	S	24	0	250	-	0	0	0	0	100	0	0	0	0	0	0	0	0	0	0	0	0
SH15SF028	SRR28997703	2015	Eastern China	Shanghai	Environment	Chicken faeces	NA	NA	NA	NA	ST19	L3	L3.5	Smooth	S	R	S	S	S	S	S	S	S	R	R	R	S	S	28	0	261	-	0	0	0	0	100	0	0	0	0	0	0	0	0	0	99.88	100	0
SH15SF029	SRR28997849	2015	Eastern China	Shanghai	Food	Pork	NA	NA	NA	NA	ST34	L6	L6.3	Smooth	S	R	S	S	S	R	S	S	S	R	S	R	S	S	29	0	249	-	0	0	0	0	100	0	0	0	0	0	0	0	0	0	100	100	0
SH15SF030	SRR28997837	2015	Eastern China	Shanghai	Food	Pork	NA	NA	NA	NA	ST34	L6	L6.5	Rough	S	R	S	S	R	R	R	S	S	R	R	S	S	I	34	1	249	gyrA D87N	0	0	0	100	100	0	0	0	0	0	0	0	100	0	0	0	0
SH15SF058	SRR28997826	2015	Eastern China	Shanghai	Food	Duck	NA	NA	NA	NA	ST19	L3	L3.7	Smooth	S	S	S	S	S	S	S	S	S	S	R	S	S	S	24	0	261	-	0	0	0	0	100	0	0	0	0	0	0	0	0	0	0	0	0
SH15SF060	SRR28997690	2015	Eastern China	Shanghai	Food	Pork	NA	NA	NA	NA	ST34	L6	L6.5	Rough	S	R	S	S	S	R	R	S	S	R	R	R	S	S	35	1	250	gyrA D87N	0	0	0	0	100	0	0	0	0	0	99.75	0	0	0	100	100	82.51
SH15SF078	SRR28997679	2015	Eastern China	Shanghai	Food	Pork	NA	NA	NA	NA	ST34	L6	L6.5	Rough	S	S	S	S	I	S	R	S	R	S	R	S	S	S	25	1	249	gyrA D87Y	0	0	0	0	100	0	0	0	0	0	0	0	0	0	0	0	0
SH15SF082	SRR28997668	2015	Eastern China	Shanghai	Food	Pork	NA	NA	NA	NA	ST34	L6	L6.4	Smooth	S	R	S	S	S	R	S	S	S	R	S	R	S	S	29	0	248	-	0	0	0	0	100	0	0	0	0	0	0	0	0	0	100	100	0
SH15SF087	SRR28998285	2015	Eastern China	Shanghai	Food	Duck	NA	NA	NA	NA	ST19	L3	L3.7	Smooth	S	R	S	S	S	R	S	S	S	S	R	R	S	S	28	0	263	-	0	0	0	0	100	0	0	0	0	0	0	0	0	0	100	100	0
SH15SF164	SRR28998274	2015	Southern China	Guangdong	Food	Chicken	NA	NA	NA	NA	ST34	L6	L6.5	Rough	S	R	S	S	S	R	R	S	S	S	R	R	S	I	30	1	250	gyrA D87N	0	0	0	0	100	0	0	0	0	0	99.75	0	0	0	0	0	99.07
SH15SF175	SRR28998263	2015	Southern China	Guangdong	Food	Chicken	NA	NA	NA	NA	ST34	L6	L6.5	Rough	S	R	S	S	S	R	S	S	S	R	R	S	S	S	30	1	250	gyrA D87N	0	0	0	0	100	0	0	0	0	0	0	0	0	0	0	0	0
SH15SF178	SRR28997813	2015	Southern China	Guangdong	Food	Chicken	NA	NA	NA	NA	ST34	L6	L6.5	Rough	S	R	S	S	S	S	S	S	S	R	R	S	S	S	27	1	249	gyrA D87N	0	0	0	0	100	0	0	0	0	0	0	0	0	0	0	0	0
SH15SF179	SRR28997802	2015	Southern China	Guangdong	Food	Chicken	NA	NA	NA	NA	ST34	L6	L6.5	Rough	S	R	S	S	R	R	R	S	S	R	R	S	S	S	36	1	249	gyrA D87N	0	0	0	100	100	0	0	0	0	0	0	0	100	0	0	0	0
SH15SF187	SRR28997790	2015	Southern China	Guangdong	Food	Chicken	NA	NA	NA	NA	ST34	L6	L6.5	Rough	S	S	S	S	S	S	S	S	S	R	R	R	S	S	27	1	248	gyrA D87N	0	0	0	0	100	0	0	0	0	0	0	0	0	0	100	100	0
SH15SF191	SRR28997654	2015	Southern China	Guangdong	Food	Chicken	NA	NA	NA	NA	ST34	L6	L6.5	Rough	S	S	S	S	S	S	S	S	S	R	R	R	S	S	27	1	244	gyrA D87N	0	0	0	0	100	0	0	0	0	0	0	0	0	0	100	100	0
SH15SF228	SRR28997643	2015	Southern China	Guangdong	Food	Chicken	NA	NA	NA	NA	ST34	L6	L6.5	Rough	S	R	S	S	S	R	I	S	S	R	R	R	S	S	29	1	251	gyrA D87Y	0	0	0	0	100	0	0	0	0	0	0	0	0	0	100	100	0
SH15SF232	SRR28997632	2015	Southern China	Guangdong	Food	Chicken	NA	NA	NA	NA	ST34	L6	L6.5	Rough	S	R	S	S	R	R	R	S	R	R	R	R	S	S	41	1	253	gyrA D87Y	0	0	0	100	100	0	0	0	0	0	99.75	0	100	0	100	100	82.51
SH15SF234	SRR28997778	2015	Southern China	Guangdong	Food	Chicken	NA	NA	NA	NA	ST34	L6	L6.5	Rough	S	R	S	S	R	R	R	S	R	R	R	R	R	S	41	1	253	gyrA D87Y	0	0	0	100	100	0	0	0	0	0	99.75	0	100	0	100	100	82.51
SH15SF235	SRR28997767	2015	Southern China	Guangdong	Food	Chicken	NA	NA	NA	NA	ST34	L6	L6.5	Rough	S	R	S	S	S	S	S	S	S	S	R	S	S	S	26	1	245	gyrA D87N	0	0	0	0	100	0	0	0	0	0	0	0	0	0	0	0	0
SH15SF236	SRR28998419	2015	Southern China	Guangdong	Food	Chicken	NA	NA	NA	NA	ST34	L6	L6.5	Rough	S	R	S	S	I	R	R	S	R	R	R	R	S	S	40	1	250	gyrA D87Y	0	0	0	100	100	0	0	0	0	0	99.75	0	100	0	100	100	82.51
SH15SF249	SRR28997620	2015	Southern China	Guangdong	Food	Pork	NA	NA	NA	NA	ST34	L6	L6.5	Rough	S	R	S	S	R	R	R	S	S	R	R	R	S	S	32	1	246	gyrA D87Y	0	0	0	0	100	0	0	0	0	0	0	0	0	0	100	100	0
SH15SF275	SRR28997609	2015	Southern China	Guangdong	Food	Chicken	NA	NA	NA	NA	ST34	L6	L6.5	Rough	S	R	S	S	I	R	R	S	R	R	R	R	S	S	40	1	251	gyrA D87Y	0	0	0	100	100	0	0	0	0	0	99.75	0	100	0	100	100	82.51
SH15SF297	SRR28997598	2015	Southern China	Guangdong	Food	Pork	NA	NA	NA	NA	ST34	L6	L6.5	Rough	S	R	I	S	S	S	I	S	S	S	R	S	S	S	25	1	246	gyrA D87Y	0	0	0	0	100	0	0	0	0	0	0	0	0	0	0	0	0
SH15SF298	SRR28998406	2015	Southern China	Guangdong	Food	Pork	NA	NA	NA	NA	ST34	L6	L6.5	Rough	S	R	S	S	S	S	I	S	S	S	R	S	S	S	25	1	240	gyrA D87Y	0	0	0	0	100	0	0	0	0	0	0	0	0	0	0	0	0
SH15SF309	SRR28998395	2015	Eastern China	Shanghai	Food	Chicken	NA	NA	NA	NA	ST34	L6	L6.5	Rough	S	R	S	S	R	R	R	S	R	R	R	I	S	S	42	1	250	gyrA D87N	0	0	0	100	100	0	0	0	0	0	99.75	0	100	0	0	0	82.51
SH15SF319	SRR28997596	2015	Southern China	Guangdong	Food	Pork	NA	NA	NA	NA	ST34	L6	L6.5	Rough	S	R	S	S	R	R	R	I	R	R	R	I	S	S	40	1	245	gyrA D87N	0	0	0	100	100	0	0	0	0	0	99.75	0	100	0	0	0	82.51
SH15SF353	SRR28997585	2015	Southern China	Guangdong	Food	Pork	NA	NA	NA	NA	ST34	L6	L6.5	Rough	S	R	S	S	R	R	R	S	R	R	R	S	S	I	44	1	245	gyrA D87N	0	0	0	100	100	0	0	0	0	0	99.75	0	100	0	0	0	82.51
SH15SF414	SRR28997574	2015	Southern China	Guangdong	Food	Pork	NA	NA	NA	NA	ST34	L6	L6.5	Rough	S	R	S	S	R	R	R	S	R	R	R	I	S	I	41	1	244	gyrA D87N	0	0	0	100	100	0	0	0	0	0	0	0	100	0	0	0	82.51
SH15SF415	SRR28997563	2015	Southern China	Guangdong	Food	Pork	NA	NA	NA	NA	ST34	L6	L6.5	Rough	S	R	S	S	R	R	R	S	R	R	R	I	S	S	41	1	244	gyrA D87N	0	0	0	100	100	0	0	0	0	0	0	0	100	0	0	0	82.51
SH15SF434	SRR28997552	2015	Southern China	Guangdong	Food	Pork	NA	NA	NA	NA	ST34	L6	L6.5	Rough	S	R	S	S	S	S	S	S	S	R	R	S	S	S	26	1	249	gyrA D87N	0	0	0	0	100	0	0	0	0	0	0	0	0	0	0	0	0
SH15SF436	SRR28997541	2015	Southern China	Guangdong	Food	Pork	NA	NA	NA	NA	ST34	L6	L6.5	Rough	S	R	S	S	S	S	S	S	S	S	R	S	S	S	25	1	248	gyrA D87N	0	0	0	0	100	0	0	0	0	0	0	0	0	0	0	0	0
SH15SF461	SRR28997530	2015	Eastern China	Shanghai	Food	Pork	NA	NA	NA	NA	ST34	L6	L6.5	Rough	S	R	S	S	S	R	S	S	S	R	R	R	S	S	32	1	251	gyrA D87N	0	0	0	0	100	0	0	0	0	0	0	0	0	0	100	100	0
SH15SF462	SRR28997519	2015	Eastern China	Shanghai	Food	Pork	NA	NA	NA	NA	ST34	L6	L6.3	Smooth	S	I	R	R	S	S	R	S	R	S	S	R	S	S	33	0	249	-	0	0	0	100	100	0	0	0	0	0	0	0	100	0	100	100	0
SH15SF464	SRR28997507	2015	Eastern China	Shanghai	Food	Pork	NA	NA	NA	NA	ST34	L6	L6.5	Rough	S	R	S	S	R	R	R	S	S	R	R	S	S	I	37	1	249	gyrA D87N	0	0	0	100	100	0	0	0	0	0	0	0	100	0	100	100	0
SH15SF474	SRR28997496	2015	Eastern China	Shanghai	Food	Pork	NA	NA	NA	NA	ST34	L6	L6.5	Rough	S	R	S	S	S	R	S	S	S	R	R	R	S	S	29	1	250	gyrA D87N	0	0	0	0	100	0	0	0	0	0	0	0	0	0	100	100	0
SH15SF476	SRR28997485	2015	Eastern China	Shanghai	Food	Pork	NA	NA	NA	NA	ST34	L6	L6.3	Smooth	S	R	S	S	S	S	S	S	S	S	S	S	S	S	25	0	244	-	0	0	0	0	100	0	0	0	0	0	0	0	0	0	0	0	0
SH15SF514	SRR28997474	2015	Eastern China	Shanghai	Food	Duck	NA	NA	NA	NA	ST19	L3	L3.7	Smooth	S	S	S	S	S	S	S	S	S	S	R	S	S	S	24	0	263	-	0	0	0	0	100	0	0	0	0	0	0	0	0	0	0	0	0
SH15SF526	SRR28997463	2015	Eastern China	Shanghai	Food	Pork	NA	NA	NA	NA	ST34	L6	L6.5	Rough	S	R	S	S	S	R	S	S	S	R	R	R	S	I	34	1	250	gyrA D87N	0	0	0	0	100	0	0	0	0	0	0	0	0	0	100	100	0
SH15SF527	SRR28997452	2015	Eastern China	Shanghai	Food	Pork	NA	NA	NA	NA	ST34	L6	L6.3	Smooth	S	R	S	S	S	R	S	S	S	R	S	R	S	S	29	0	248	-	0	0	0	0	100	0	0	0	0	0	0	0	0	0	100	100	0
SH15SF528	SRR28997441	2015	Eastern China	Shanghai	Food	Pork	NA	NA	NA	NA	ST34	L6	L6.5	Rough	S	R	S	S	R	R	R	S	R	R	R	R	S	S	38	1	251	gyrA D87Y	0	0	0	100	100	0	0	0	0	0	99.75	0	100	0	100	100	82.51
SH15SF550	SRR28997910	2015	Eastern China	Shanghai	Food	Duck	NA	NA	NA	NA	ST19	L3	L3.7	Smooth	S	S	S	S	S	S	S	S	S	S	R	S	S	S	24	0	262	-	0	0	0	0	100	0	0	0	0	0	0	0	0	0	0	0	0
SH15SF567	SRR28997899	2015	Eastern China	Shanghai	Food	Duck	NA	NA	NA	NA	ST34	L6	L6.5	Rough	S	R	S	S	R	R	R	S	R	R	R	R	S	I	44	1	249	gyrA D87N	0	0	0	100	100	0	0	0	0	0	99.75	0	100	0	100	100	82.51
SH15SF602	SRR28997888	2015	Eastern China	Shanghai	Food	Pork	NA	NA	NA	NA	ST19	L5	L5.2	Smooth	S	S	S	S	S	S	S	S	S	S	S	S	S	S	24	0	249	-	0	0	0	0	100	0	0	0	0	0	0	0	0	0	0	0	0
SH15SF603	SRR28997428	2015	Eastern China	Shanghai	Food	Pork	NA	NA	NA	NA	ST99	L1	L1.6	Smooth	S	S	S	S	S	S	S	S	S	S	R	S	S	S	24	1	254	gyrA D87Y	0	0	0	0	100	0	0	0	0	0	0	0	0	0	0	0	0
SH15SF606	SRR28998089	2015	Eastern China	Shanghai	Food	Duck	NA	NA	NA	NA	ST19	L3	L3.7	Smooth	S	S	S	S	S	S	S	S	S	S	R	S	S	S	24	0	261	-	0	0	0	0	100	0	0	0	0	0	0	0	0	0	0	0	0
SH15SF608	SRR28998078	2015	Eastern China	Shanghai	Food	Pork	NA	NA	NA	NA	ST19	L5	L5.2	Smooth	S	R	S	S	S	R	R	S	R	R	S	S	S	S	34	0	249	-	0	0	0	0	100	0	0	0	0	0	0	0	0	0	0	0	82.51
SH15SF611	SRR28998067	2015	Eastern China	Shanghai	Food	Pork	NA	NA	NA	NA	ST34	L6	L6.5	Rough	S	R	S	S	S	R	S	S	S	R	R	S	S	I	30	1	251	gyrA D87N	0	0	0	0	100	0	0	0	0	0	0	0	0	0	0	0	0
SH16G4741	SRR28997680	2016	Eastern China	Shandong	Food	Chicken	NA	NA	NA	NA	ST34	L6	L6.3	Smooth	S	R	S	S	S	R	S	S	S	R	S	R	S	S	24	0	133	-	0	0	0	0	100	0	0	0	0	0	0	0	0	0	0	0	0
SH16G4760	SRR28997676	2016	Eastern China	Shandong	Food	Chicken	NA	NA	NA	NA	ST34	L6	L6.5	Rough	S	R	S	S	R	R	R	S	R	S	R	I	S	I	24	1	70	gyrA D87N	0	0	0	0	100	0	0	0	0	0	0	0	0	0	0	0	0
SH16G4766	SRR28997675	2016	Eastern China	Shandong	Food	Chicken	NA	NA	NA	NA	ST34	L6	L6.3	Smooth	S	R	S	S	S	S	S	S	S	R	S	R	S	S	24	0	132	-	0	0	0	0	100	0	0	0	0	0	0	0	0	0	0	0	0
SH16G4776	SRR28997674	2016	Eastern China	Shandong	Food	Chicken	NA	NA	NA	NA	ST34	L6	L6.5	Rough	S	R	S	S	R	R	R	S	R	R	R	S	S	I	24	1	69	gyrA D87N	0	0	0	0	100	0	0	0	0	0	0	0	0	0	0	0	0
SH16G4782	SRR28997673	2016	Eastern China	Shandong	Food	Chicken	NA	NA	NA	NA	ST34	L6	L6.5	Smooth	S	R	S	S	R	R	R	S	R	R	R	I	S	I	24	1	69	gyrA D87N	0	0	0	0	100	0	0	0	0	0	0	0	0	0	0	0	0
SH16G4786	SRR28997672	2016	Eastern China	Shandong	Food	Duck	NA	NA	NA	NA	ST1544	L3	L3.7	Smooth	S	S	S	S	S	S	S	S	S	S	R	S	S	S	24	0	77	-	0	0	0	0	100	0	0	0	0	0	0	0	0	0	0	0	0
SH16G4790	SRR28997671	2016	Eastern China	Shandong	Food	Chicken	NA	NA	NA	NA	ST34	L6	L6.3	Smooth	S	R	S	S	S	R	S	S	S	R	S	R	S	S	29	0	251	-	0	0	0	0	100	0	0	0	0	0	0	0	0	0	100	100	0
SH16G4793	SRR28997670	2016	Eastern China	Shandong	Food	Chicken	NA	NA	NA	NA	ST19	L5	L5.2	Smooth	S	R	S	S	S	R	R	S	R	R	S	S	S	S	36	0	250	-	0	0	0	0	100	0	0	0	0	0	0	0	0	0	0	0	82.51
SH16SF008	SRR28997646	2016	Eastern China	Shanghai	Food	Pork	NA	NA	NA	NA	ST34	L6	L6.3	Smooth	S	R	S	S	S	R	S	S	S	R	S	R	S	S	29	0	245	-	0	0	0	0	100	0	0	0	0	0	0	0	0	0	100	100	0
SH16SF1001	SRR28997645	2013	Southwest China	Sichuan	Food	Pork	NA	NA	NA	NA	ST36	L4	L4.2	Smooth	S	S	S	S	S	S	S	S	S	S	S	S	S	S	24	0	177	-	0	0	0	0	100	0	0	0	0	0	0	0	0	0	0	0	0
SH16SF1003	SRR28997644	2013	Southwest China	Sichuan	Food	Pork	NA	NA	NA	NA	ST19	L1	L1.2	Smooth	S	R	S	S	R	S	I	S	R	R	R	R	S	S	24	1	73	gyrA S83L	0	0	0	0	100	0	0	0	0	0	0	0	0	0	0	0	0
SH16SF1005	SRR28997642	2013	Southwest China	Sichuan	Food	Pork	NA	NA	NA	NA	ST34	L6	L6.3	Smooth	S	R	S	S	S	R	S	S	S	R	S	R	S	S	24	0	132	-	0	0	0	0	100	0	0	0	0	0	0	0	0	0	0	0	0
SH16SF1009	SRR28997641	2013	Southwest China	Sichuan	Food	Pork	NA	NA	NA	NA	ST19	L5	L5.2	Smooth	S	S	S	S	S	S	S	S	S	S	S	S	S	S	24	0	133	-	0	0	0	0	100	0	0	0	0	0	0	0	0	0	0	0	0
SH16SF1014	SRR28997640	2013	Southwest China	Sichuan	Food	Pork	NA	NA	NA	NA	ST19	L1	L1.3	Smooth	R	R	R	S	R	R	R	S	R	R	S	R	S	S	24	3	79	gyrA S83L, gyrA D87N, parC S80R	0	0	0	0	100	0	0	0	0	0	0	0	0	0	0	0	0
SH16SF1026	SRR28997639	2013	Southwest China	Sichuan	Food	Pork	NA	NA	NA	NA	ST19	L1	L1.2	Smooth	S	R	S	S	S	S	S	S	S	S	R	I	S	S	26	1	250	gyrA S83L	0	0	0	0	100	0	0	0	0	0	0	0	0	0	0	0	0
SH16SF1040	SRR28997638	2013	Southwest China	Sichuan	Food	Chicken	NA	NA	NA	NA	ST19	L3	L3.7	Smooth	S	S	S	S	S	S	S	S	S	S	R	I	S	S	24	0	260	-	0	0	0	0	100	0	0	0	0	0	0	0	0	0	0	0	0
SH16SF1050	SRR28997637	2013	Southwest China	Sichuan	Food	Chicken	NA	NA	NA	NA	ST34	L6	L6.3	Smooth	S	R	S	S	S	R	R	R	S	R	R	I	S	R	24	0	73	-	0	0	0	0	100	0	0	0	0	0	0	0	0	0	0	0	0
SH16SF1054	SRR28997636	2013	Southwest China	Sichuan	Food	Chicken	NA	NA	NA	NA	ST19	L3	L3.7	Smooth	S	S	S	S	S	S	S	S	S	S	R	S	S	S	24	0	80	-	0	0	0	0	100	0	0	0	0	0	0	0	0	0	0	0	0
SH16SF1075	SRR28997635	2013	Southwest China	Sichuan	Food	Beef	NA	NA	NA	NA	ST34	L6	L6.3	Smooth	S	R	S	S	S	R	S	S	S	R	S	R	S	S	24	0	69	-	0	0	0	0	100	0	0	0	0	0	0	0	0	0	0	0	0
SH16SF1079	SRR28997634	2013	Southwest China	Sichuan	Food	Beef	NA	NA	NA	NA	ST36	L4	L4.2	Smooth	S	R	S	S	S	S	S	S	S	R	S	R	S	S	24	0	126	-	0	0	0	0	100	0	0	0	0	0	0	0	0	0	0	0	0
SH16SF1083	SRR28997633	2013	Southwest China	Sichuan	Food	Beef	NA	NA	NA	NA	ST34	L6	L6.3	Smooth	S	R	S	S	S	R	S	S	S	R	R	R	S	S	24	1	70	gyrA D87Y	0	0	0	0	100	0	0	0	0	0	0	0	0	0	0	0	0
SH16SF1089	SRR28997631	2013	Southwest China	Sichuan	Food	Beef	NA	NA	NA	NA	ST36	L4	L4.2	Smooth	S	S	S	S	S	S	S	S	S	S	S	S	S	S	24	0	126	-	0	0	0	0	100	0	0	0	0	0	0	0	0	0	0	0	0
SH16SF1093	SRR28997630	2013	Southwest China	Sichuan	Food	Beef	NA	NA	NA	NA	ST34	L6	L6.5	Rough	S	R	S	S	R	R	R	R	R	R	R	R	S	I	24	1	70	gyrA D87N	0	0	0	0	100	0	0	0	0	0	0	0	0	0	0	0	0
SH16SF1107	SRR28997786	2014	Southwest China	Sichuan	Food	Pork	NA	NA	NA	NA	ST34	L6	L6.5	Rough	S	S	S	I	S	S	I	S	S	S	R	S	S	S	32	1	244	gyrA D87N	0	0	0	0	100	0	0	0	0	0	0	0	0	0	100	100	0
SH16SF1108	SRR28997785	2014	Southwest China	Sichuan	Food	Pork	NA	NA	NA	NA	ST34	L6	L6.3	Smooth	S	R	S	S	S	R	S	S	S	R	R	R	S	S	24	1	69	gyrA D87Y	0	0	0	0	100	0	0	0	0	0	0	0	0	0	0	0	0
SH16SF1111	SRR28997784	2014	Southwest China	Sichuan	Food	Pork	NA	NA	NA	NA	ST34	L6	L6.3	Smooth	S	R	S	S	S	R	I	S	S	R	R	R	S	S	24	1	70	gyrA D87Y	0	0	0	0	100	0	0	0	0	0	0	0	0	0	0	0	0
SH16SF1112	SRR28997783	2014	Southwest China	Sichuan	Food	Beef	NA	NA	NA	NA	ST34	L6	L6.5	Rough	S	R	S	S	S	R	I	S	S	R	R	R	S	S	32	1	244	gyrA D87N	0	0	0	0	100	0	0	0	0	0	0	0	0	0	100	100	0
SH16SF1113	SRR28997782	2014	Southwest China	Sichuan	Food	Beef	NA	NA	NA	NA	ST19	L3	L3.7	Smooth	R	S	R	S	S	R	S	S	S	S	R	S	S	S	24	0	86	-	0	0	0	0	100	0	0	0	0	0	0	0	0	0	0	0	0
SH16SF1115	SRR28997781	2014	Southwest China	Sichuan	Food	Beef	NA	NA	NA	NA	ST34	L6	L6.3	Smooth	S	R	S	S	S	R	I	S	S	R	R	R	S	S	24	0	132	-	0	0	0	0	100	0	0	0	0	0	0	0	0	0	0	0	0
SH16SF1116	SRR28997780	2014	Southwest China	Sichuan	Food	Beef	NA	NA	NA	NA	ST34	L6	L6.3	Smooth	S	R	S	S	S	R	S	S	S	R	R	R	S	S	24	1	69	gyrA D87Y	0	0	0	0	100	0	0	0	0	0	0	0	0	0	0	0	0
SH16SF1132	SRR28997779	2014	Southwest China	Sichuan	Food	Chicken	NA	NA	NA	NA	ST34	L6	L6.5	Rough	S	R	S	S	S	R	S	S	S	R	R	R	S	S	30	1	246	gyrA D87N	0	0	0	0	100	0	0	0	0	0	0	0	0	0	100	100	0
SH16SF1142	SRR28997777	2016	Eastern China	Shanghai	Food	Pork	NA	NA	NA	NA	ST34	L6	L6.5	Rough	S	R	S	S	R	R	R	S	R	R	S	I	S	I	24	0	132	-	0	0	0	0	100	0	0	0	0	0	0	0	0	0	0	0	0
SH16SF1158	SRR28997776	2016	Eastern China	Shanghai	Food	Pork	NA	NA	NA	NA	ST34	L6	L6.4	Smooth	R	R	R	S	R	R	S	S	R	R	S	R	R	S	24	0	69	-	0	0	0	0	100	0	0	0	0	0	0	0	0	0	0	0	0
SH16SF1163	SRR28997775	2016	Eastern China	Shanghai	Food	Beef	NA	NA	NA	NA	ST34	L6	L6.3	Smooth	S	R	S	S	S	R	S	S	S	R	S	R	S	S	24	0	131	-	0	0	0	0	100	0	0	0	0	0	0	0	0	0	0	0	0
SH16SF1174	SRR28997774	2016	Eastern China	Shanghai	Food	Pork	NA	NA	NA	NA	ST34	L6	L6.5	Rough	R	R	R	S	S	R	R	S	R	R	R	I	S	S	24	1	131	gyrA D87N	0	0	0	0	100	0	0	0	0	0	0	0	0	0	0	0	0
SH16SF1188	SRR28997773	2016	Eastern China	Shanghai	Food	Duck	NA	NA	NA	NA	ST19	L3	L3.7	Smooth	S	R	S	S	S	S	R	S	S	R	R	R	S	S	24	0	78	-	0	0	0	0	100	0	0	0	0	0	0	0	0	0	0	0	0
SH16SF1189	SRR28997772	2016	Eastern China	Shanghai	Food	Chicken	NA	NA	NA	NA	ST19	L3	L3.7	Smooth	S	S	S	S	S	S	I	S	S	S	R	S	S	S	24	0	78	-	0	0	0	0	100	0	0	0	0	0	0	0	0	0	0	0	0
SH16SF1192	SRR28997771	2016	Eastern China	Shanghai	Food	Duck	NA	NA	NA	NA	ST19	L3	L3.7	Smooth	S	S	S	S	S	S	S	S	S	S	R	S	S	S	24	0	77	-	0	0	0	0	100	0	0	0	0	0	0	0	0	0	0	0	0
SH16SF1195	SRR28997770	2016	Eastern China	Shanghai	Food	Pork	NA	NA	NA	NA	ST19	L3	L3.7	Smooth	S	R	S	S	S	S	R	S	S	R	R	R	S	S	24	0	78	-	0	0	0	0	100	0	0	0	0	0	0	0	0	0	0	0	0
SH16SF1198	SRR28997769	2016	Eastern China	Shanghai	Food	Beef	NA	NA	NA	NA	ST19	L3	L3.7	Smooth	S	R	S	S	S	S	R	S	S	R	R	R	S	S	24	0	77	-	0	0	0	0	100	0	0	0	0	0	0	0	0	0	0	0	0
SH16SF1208	SRR28997768	2016	Eastern China	Shanghai	Food	Pork	NA	NA	NA	NA	ST34	L6	L6.5	Rough	S	R	S	S	R	R	R	S	S	R	R	S	S	I	24	1	69	gyrA D87N	0	0	0	0	100	0	0	0	0	0	0	0	0	0	0	0	0
SH16SF1221	SRR28997766	2016	Eastern China	Shanghai	Food	Fish	NA	NA	NA	NA	ST19	L3	L3.7	Smooth	S	S	S	S	S	S	S	S	S	S	R	S	S	S	24	0	262	-	0	0	0	0	100	0	0	0	0	0	0	0	0	0	0	0	0
SH16SF1230	SRR28997765	2016	Eastern China	Shanghai	Food	Pork	NA	NA	NA	NA	ST34	L6	L6.3	Smooth	R	R	R	S	R	R	R	S	S	R	S	R	S	S	42	0	249	-	0	0	0	100	100	0	0	0	0	0	100	0	100	0	100	100	0
SH16SF1238	SRR28997764	2016	Eastern China	Shanghai	Food	Pork	NA	NA	NA	NA	ST34	L6	L6.5	Rough	S	R	S	S	S	R	S	S	S	R	R	S	S	I	30	1	248	gyrA D87N	0	0	0	0	100	0	0	0	0	0	0	0	0	0	0	0	0
SH16SF1239	SRR28997763	2016	Eastern China	Shanghai	Food	Pork	NA	NA	NA	NA	ST34	L6	L6.5	Rough	R	R	R	S	R	R	R	S	S	R	R	I	R	I	34	1	249	gyrA D87N	0	0	0	100	100	0	0	0	0	0	0	0	100	0	0	0	0
SH16SF1241	SRR28997762	2016	Eastern China	Shanghai	Food	Duck	NA	NA	NA	NA	ST19	L3	L3.7	Smooth	S	S	S	S	S	S	S	S	S	S	R	S	S	S	24	0	263	-	0	0	0	0	100	0	0	0	0	0	0	0	0	0	0	0	0
SH16SF1244	SRR28998424	2016	Eastern China	Shanghai	Food	Pork	NA	NA	NA	NA	ST19	L5	L5.2	Smooth	S	R	S	S	S	S	R	S	R	R	S	I	S	S	33	0	250	-	0	0	0	0	100	0	0	0	0	0	0	0	0	0	0	0	82.51
SH16SF1258	SRR28998423	2016	Eastern China	Shanghai	Food	Pork	NA	NA	NA	NA	ST34	L6	L6.5	Rough	S	R	S	R	R	R	R	S	R	R	R	R	S	S	24	1	70	gyrA D87Y	0	0	0	0	100	0	0	0	0	0	0	0	0	0	0	0	0
SH16SF1259	SRR28998422	2016	Eastern China	Shanghai	Food	Pork	NA	NA	NA	NA	ST34	L6	L6.5	Rough	S	S	S	S	R	S	R	S	R	R	R	I	R	S	24	1	68	gyrA D87Y	0	0	0	0	100	0	0	0	0	0	0	0	0	0	0	0	0
SH16SF1265	SRR28998421	2016	Eastern China	Shanghai	Food	Duck	NA	NA	NA	NA	ST19	L3	L3.7	Smooth	S	R	S	S	S	R	S	S	S	S	R	R	S	S	28	0	263	-	0	0	0	0	100	0	0	0	0	0	0	0	0	0	100	100	0
SH16SF1278	SRR28998420	2016	Eastern China	Shanghai	Food	Pork	NA	NA	NA	NA	ST34	L6	L6.3	Smooth	S	R	S	S	S	R	S	S	S	R	S	R	S	S	29	0	245	-	0	0	0	0	100	0	0	0	0	0	0	0	0	0	100	100	0
SH16SF1290	SRR28998418	2016	Eastern China	Shanghai	Food	Shrimps	NA	NA	NA	NA	ST19	L1	L1.7	Smooth	S	R	S	S	S	R	R	S	R	R	S	S	S	R	24	0	133	-	0	0	0	0	100	0	0	0	0	0	0	0	0	0	0	0	0
SH16SF1297	SRR28997629	2016	Eastern China	Shanghai	Food	Pork	NA	NA	NA	NA	ST19	L5	L5.2	Smooth	S	R	S	S	S	R	R	S	R	R	S	S	S	S	24	0	133	-	0	0	0	0	100	0	0	0	0	0	0	0	0	0	0	0	0
SH16SF1300	SRR28997628	2016	Eastern China	Shanghai	Food	Fish	NA	NA	NA	NA	ST19	L1	L1.7	Smooth	S	R	S	S	S	R	R	I	R	R	S	S	S	R	24	0	133	-	0	0	0	0	100	0	0	0	0	0	0	0	0	0	0	0	0
SH16SF1301	SRR28997627	2016	Eastern China	Shanghai	Food	Clam	NA	NA	NA	NA	ST34	L6	L6.5	Smooth	S	R	S	R	S	R	R	S	R	R	S	I	R	R	24	1	69	gyrA D87Y	0	0	0	0	100	0	0	0	0	0	0	0	0	0	0	0	0
SH16SF1310	SRR28997626	2016	Eastern China	Shanghai	Food	Pork	NA	NA	NA	NA	ST19	L1	L1.7	Rough	R	S	R	R	R	R	R	S	R	R	R	I	S	R	24	0	132	-	0	0	0	0	100	0	0	0	0	0	0	0	0	0	0	0	0
SH16SF1311	SRR28997625	2016	Eastern China	Shanghai	Food	Pork	NA	NA	NA	NA	ST34	L6	L6.4	Smooth	S	R	S	S	S	R	S	S	S	R	S	R	S	S	29	0	246	-	0	0	0	0	100	0	0	0	0	0	0	0	0	0	100	100	0
SH16SF1312	SRR28997624	2016	Eastern China	Shanghai	Food	Chicken	NA	NA	NA	NA	ST19	L3	L3.4	Smooth	S	S	S	S	S	S	S	S	S	S	S	S	S	S	24	0	261	-	0	0	0	0	100	0	0	0	0	0	0	0	0	0	0	0	0
SH16SF1316	SRR28997623	2016	Eastern China	Shanghai	Food	Pork	NA	NA	NA	NA	ST19	L5	L5.2	Smooth	S	R	S	S	S	R	R	S	R	R	S	S	S	S	36	0	249	-	0	0	0	0	100	0	0	0	0	0	0	0	0	0	0	0	82.51
SH16SF1320	SRR28997622	2016	Eastern China	Shanghai	Food	Pork	NA	NA	NA	NA	ST34	L6	L6.5	Rough	S	R	S	S	S	S	R	S	S	R	R	S	S	S	24	1	69	gyrA D87N	0	0	0	0	100	0	0	0	0	0	0	0	0	0	0	0	0
SH16SF1339	SRR28997621	2016	Eastern China	Shanghai	Food	Pork	NA	NA	NA	NA	ST34	L6	L6.3	Smooth	S	R	S	S	S	R	S	S	S	R	S	R	S	S	29	0	245	-	0	0	0	0	100	0	0	0	0	0	0	0	0	0	100	100	0
SH16SF1342	SRR28997619	2016	Eastern China	Shanghai	Food	Pork	NA	NA	NA	NA	ST19	L5	L5.2	Smooth	S	R	S	S	S	R	R	S	R	R	S	S	S	I	35	0	250	-	0	0	0	0	100	0	0	0	0	0	0	0	0	0	0	0	82.51
SH16SF1344	SRR28997618	2016	Eastern China	Shanghai	Food	Chicken	NA	NA	NA	NA	ST19	L3	L3.4	Smooth	R	S	R	S	I	R	R	S	S	R	S	S	S	S	35	0	260	-	0	0	0	100	100	0	0	0	0	0	0	0	100	0	0	0	0
SH16SF1374	SRR28997617	2016	Southern China	Guangdong	Food	Chicken	NA	NA	NA	NA	ST34	L6	L6.5	Rough	S	R	S	S	S	R	R	I	R	R	R	R	S	S	33	1	248	gyrA D87N	0	0	0	0	100	0	0	0	0	0	99.75	0	0	0	0	0	0
SH16SF1375	SRR28997616	2016	Southern China	Guangdong	Food	Chicken	NA	NA	NA	NA	ST34	L6	L6.5	Rough	S	S	I	S	R	R	R	R	R	R	R	R	S	R	41	1	244	gyrA D87N	0	0	0	100	100	0	0	0	0	0	99.75	0	100	0	0	0	0
SH16SF1379	SRR28997615	2016	Southern China	Guangdong	Food	Chicken	NA	NA	NA	NA	ST34	L6	L6.5	Rough	S	R	S	S	R	R	R	R	R	R	R	R	S	I	42	1	250	gyrA D87N	0	0	0	100	100	0	0	0	0	0	99.75	0	100	0	0	0	0
SH16SF1381	SRR28997614	2016	Southern China	Guangdong	Food	Chicken	NA	NA	NA	NA	ST34	L6	L6.5	Rough	S	R	I	I	S	R	R	I	R	R	R	R	S	S	33	1	245	gyrA D87N	0	0	0	0	100	0	0	0	0	0	99.75	0	0	0	0	0	0
SH16SF1395	SRR28997613	2016	Eastern China	Shanghai	Food	Duck	NA	NA	NA	NA	ST19	L3	L3.7	Smooth	S	R	S	S	S	R	S	S	S	S	R	R	S	S	28	0	263	-	0	0	0	0	100	0	0	0	0	0	0	0	0	0	100	100	0
SH16SF1397	SRR28997612	2016	Eastern China	Shanghai	Food	Sea snail	NA	NA	NA	NA	ST99	L1	L1.6	Smooth	R	R	R	S	S	R	R	S	S	R	S	R	S	S	24	0	84	-	0	0	0	0	100	0	0	0	0	0	0	0	0	0	0	0	0
SH16SF1419	SRR28997611	2016	Eastern China	Shanghai	Food	Pork	NA	NA	NA	NA	ST19	L5	L5.2	Smooth	S	R	S	S	S	R	R	S	R	R	S	S	S	S	36	0	249	-	0	0	0	0	100	0	0	0	0	0	0	0	0	0	0	0	82.51
SH16SF1423	SRR28997610	2016	Eastern China	Shanghai	Food	Clam	NA	NA	NA	NA	ST19	L1	L1.7	Smooth	S	R	S	R	S	R	R	S	R	R	S	I	R	R	39	0	250	-	0	0	0	0	100	0	0	0	0	0	99.75	0	0	0	100	100	0
SH16SF1432	SRR28997608	2016	Eastern China	Shanghai	Food	Pork	NA	NA	NA	NA	ST34	L6	L6.5	Rough	S	R	S	S	R	R	R	S	R	R	S	S	S	I	24	0	132	-	0	0	0	0	100	0	0	0	0	0	0	0	0	0	0	0	0
SH16SF144	SRR28997607	2016	Southern China	Guangdong	Food	Pork	NA	NA	NA	NA	ST34	L6	L6.5	Rough	S	R	S	S	R	R	R	S	R	R	R	R	R	S	39	1	247	gyrA D87Y	0	0	0	100	100	0	0	0	0	0	99.75	0	100	0	100	100	82.51
SH16SF1447	SRR28997606	2016	Eastern China	Shanghai	Food	Duck	NA	NA	NA	NA	ST19	L3	L3.7	Smooth	S	R	S	S	S	R	S	S	S	S	R	R	S	S	28	0	263	-	0	0	0	0	100	0	0	0	0	0	0	0	0	0	100	100	0
SH16SF1454	SRR28997605	2016	Eastern China	Shanghai	Food	Pork	NA	NA	NA	NA	ST34	L6	L6.5	Rough	S	R	S	S	R	R	R	S	R	R	R	S	S	S	24	1	68	gyrA D87N	0	0	0	0	100	0	0	0	0	0	0	0	0	0	0	0	0
SH16SF1455	SRR28997604	2016	Eastern China	Shanghai	Food	Duck	NA	NA	NA	NA	ST19	L3	L3.7	Smooth	S	S	S	S	S	R	S	S	S	S	R	R	S	S	24	0	77	-	0	0	0	0	100	0	0	0	0	0	0	0	0	0	0	0	0
SH16SF1467	SRR28997603	2016	Eastern China	Shanghai	Food	Pork	NA	NA	NA	NA	ST19	L5	L5.2	Smooth	S	S	S	S	S	S	S	S	S	S	S	S	S	S	24	0	249	-	0	0	0	0	100	0	0	0	0	0	0	0	0	0	0	0	0
SH16SF1468	SRR28997602	2016	Eastern China	Shanghai	Food	Pork	NA	NA	NA	NA	ST19	L1	L1.2	Smooth	S	R	S	S	R	S	R	S	R	R	R	S	S	S	38	1	252	gyrA S83L	0	0	0	100	100	0	0	0	0	0	99.75	0	100	0	0	0	82.51
SH16SF151	SRR28997601	2016	Southern China	Guangdong	Food	Pork	NA	NA	NA	NA	ST34	L6	L6.5	Rough	S	R	S	S	S	S	R	S	S	R	R	R	S	S	30	1	246	gyrA D87N	0	0	0	0	100	0	0	0	0	0	0	0	0	0	100	100	0
SH16SF1557	SRR28997600	2016	Eastern China	Shanghai	Food	Chicken	NA	NA	NA	NA	ST19	L3	L3.4	Smooth	S	S	S	S	S	S	I	S	S	S	S	S	R	S	25	0	261	-	0	0	0	0	100	0	0	0	0	0	0	0	0	0	0	0	0
SH16SF1558	SRR28997599	2016	Eastern China	Shanghai	Food	Duck	NA	NA	NA	NA	ST19	L3	L3.7	Smooth	S	S	S	S	S	S	S	S	S	S	R	S	S	S	24	0	263	-	0	0	0	0	100	0	0	0	0	0	0	0	0	0	0	0	0
SH16SF1560	SRR28998417	2016	Eastern China	Shanghai	Food	Pork	NA	NA	NA	NA	ST34	L6	L6.3	Smooth	S	R	S	S	S	R	S	S	S	R	S	R	S	S	29	0	246	-	0	0	0	0	100	0	0	0	0	0	0	0	0	0	100	100	0
SH16SF1563	SRR28998416	2016	Eastern China	Shanghai	Food	Pork	NA	NA	NA	NA	ST19	L5	L5.2	Smooth	S	R	S	S	S	R	R	S	R	R	S	S	S	S	36	0	250	-	0	0	0	0	100	0	0	0	0	0	0	0	0	0	0	0	82.51
SH16SF1572	SRR28998415	2016	Eastern China	Shanghai	Food	Pork	NA	NA	NA	NA	ST34	L6	L6.5	Rough	S	R	S	S	S	R	I	S	S	R	R	R	S	S	24	1	70	gyrA D87N	0	0	0	0	100	0	0	0	0	0	0	0	0	0	0	0	0
SH16SF1578	SRR28998414	2016	Eastern China	Shanghai	Food	Pork	NA	NA	NA	NA	ST19	L5	L5.2	Smooth	S	R	S	S	S	R	R	S	R	R	S	S	S	S	35	0	250	-	0	0	0	0	100	0	0	0	0	0	0	0	0	0	0	0	82.51
SH16SF159	SRR28998413	2016	Southern China	Guangdong	Food	Pork	NA	NA	NA	NA	ST34	L6	L6.5	Rough	S	R	S	S	S	S	S	S	S	S	R	S	S	S	25	1	248	gyrA D87N	0	0	0	0	100	0	0	0	0	0	0	0	0	0	0	0	0
SH16SF178	SRR28998412	2016	Southern China	Guangdong	Food	Pork	NA	NA	NA	NA	ST34	L6	L6.5	Rough	S	R	S	S	S	R	S	S	S	R	R	R	S	S	29	1	245	gyrA D87N	0	0	0	0	100	0	0	0	0	0	0	0	0	0	100	100	0
SH16SF200	SRR28998410	2014	Southwest China	Sichuan	Environment	Water	NA	NA	NA	NA	ST34	L6	L6.5	Rough	S	R	S	S	S	R	I	S	S	R	R	R	S	S	28	1	247	gyrA D87N	0	0	0	0	100	0	0	0	0	0	0	0	0	0	0	0	0
SH16SF210	SRR28998409	2014	Southwest China	Sichuan	Environment	Water	NA	NA	NA	NA	ST34	L6	L6.5	Rough	S	R	S	S	S	R	I	S	S	R	R	R	S	S	32	1	247	gyrA D87N	0	0	0	0	100	0	0	0	0	0	0	0	0	0	100	100	0
SH16SF213	SRR28998408	2014	Southwest China	Sichuan	Environment	Egg box	NA	NA	NA	NA	ST34	L6	L6.5	Rough	S	R	S	S	S	R	R	S	S	R	R	R	S	S	32	1	243	gyrA D87N	0	0	0	0	100	0	0	0	0	0	0	0	0	0	100	100	0
SH16SF216	SRR28998405	2014	Southwest China	Sichuan	Environment	Conveyer	NA	NA	NA	NA	ST34	L6	L6.5	Rough	S	R	S	S	S	R	I	S	S	R	R	R	S	S	32	1	244	gyrA D87N	0	0	0	0	100	0	0	0	0	0	0	0	0	0	100	100	0
SH16SF218	SRR28998404	2014	Southwest China	Sichuan	Environment	Conveyer	NA	NA	NA	NA	ST34	L6	L6.5	Rough	S	R	S	I	S	R	R	S	S	R	R	R	R	R	32	1	244	gyrA D87N	0	0	0	0	100	0	0	0	0	0	0	0	0	0	100	100	0
SH16SF219	SRR28998403	2014	Southwest China	Sichuan	Environment	Conveyer	NA	NA	NA	NA	ST34	L6	L6.5	Rough	S	R	S	S	S	R	I	S	S	R	R	R	S	S	32	1	245	gyrA D87N	0	0	0	0	100	0	0	0	0	0	0	0	0	0	100	100	0
SH16SF220	SRR28998402	2014	Southwest China	Sichuan	Environment	Conveyer	NA	NA	NA	NA	ST34	L6	L6.5	Rough	S	R	S	S	S	R	I	S	S	R	R	R	S	S	32	1	245	gyrA D87N	0	0	0	0	100	0	0	0	0	0	0	0	0	0	100	100	0
SH16SF223	SRR28998401	2014	Southwest China	Sichuan	Environment	Chicken coop	NA	NA	NA	NA	ST34	L6	L6.5	Rough	S	R	S	S	S	R	S	S	S	R	R	R	S	S	28	1	246	gyrA D87N	0	0	0	0	100	0	0	0	0	0	0	0	0	0	0	0	0
SH16SF224	SRR28998400	2014	Southwest China	Sichuan	Environment	Chicken coop	NA	NA	NA	NA	ST34	L6	L6.5	Rough	S	R	S	S	S	R	I	S	S	R	R	R	S	S	32	1	244	gyrA D87N	0	0	0	0	100	0	0	0	0	0	0	0	0	0	100	100	0
SH16SF225	SRR28998399	2014	Southwest China	Sichuan	Environment	Chicken coop	NA	NA	NA	NA	ST34	L6	L6.5	Rough	S	R	S	S	S	R	I	S	S	R	R	R	S	S	32	1	249	gyrA D87N	0	0	0	0	100	0	0	0	0	0	0	0	0	0	100	100	0
SH16SF226	SRR28998398	2014	Southwest China	Sichuan	Environment	Chicken coop	NA	NA	NA	NA	ST34	L6	L6.5	Rough	S	R	S	S	S	R	I	S	S	R	R	R	S	S	32	1	244	gyrA D87N	0	0	0	0	100	0	0	0	0	0	0	0	0	0	100	100	0
SH16SF229	SRR28998397	2014	Southwest China	Sichuan	Environment	Chicken faeces	NA	NA	NA	NA	ST34	L6	L6.5	Rough	S	R	S	S	S	R	I	S	S	R	R	R	S	S	30	1	248	gyrA D87N	0	0	0	0	100	0	0	0	0	0	0	0	0	0	100	100	0
SH16SF231	SRR28998396	2014	Southwest China	Sichuan	Environment	Chicken faeces	NA	NA	NA	NA	ST34	L6	L6.5	Rough	S	R	S	S	S	R	I	S	S	R	R	R	S	S	32	1	248	gyrA D87N	0	0	0	0	100	0	0	0	0	0	0	0	0	0	100	100	0
SH16SF245	SRR28998394	2014	Southwest China	Sichuan	Environment	Farm	NA	NA	NA	NA	ST34	L6	L6.5	Smooth	S	R	S	S	S	R	I	S	S	R	R	R	S	S	32	1	248	gyrA D87N	0	0	0	0	100	0	0	0	0	0	0	0	0	0	100	100	0
SH16SF246	SRR28998393	2014	Southwest China	Sichuan	Environment	Egg box	NA	NA	NA	NA	ST34	L6	L6.5	Rough	S	R	S	S	S	R	R	S	S	R	R	R	S	S	32	1	247	gyrA D87N	0	0	0	0	100	0	0	0	0	0	0	0	0	0	100	100	0
SH16SF247	SRR28998392	2014	Southwest China	Sichuan	Environment	Egg box	NA	NA	NA	NA	ST34	L6	L6.5	Rough	S	S	S	S	S	R	S	S	S	R	R	R	S	S	29	1	247	gyrA D87N	0	0	0	0	100	0	0	0	0	0	0	0	0	0	100	100	0
SH16SF248	SRR28998391	2014	Southwest China	Sichuan	Environment	Egg box	NA	NA	NA	NA	ST34	L6	L6.5	Rough	S	R	S	S	S	R	S	S	S	R	R	R	S	S	31	1	245	gyrA D87N	0	0	0	0	100	0	0	0	0	0	0	0	0	0	100	100	0
SH16SF250	SRR28998390	2014	Southwest China	Sichuan	Environment	Chicken coop	NA	NA	NA	NA	ST34	L6	L6.5	Rough	S	R	S	S	S	R	S	S	S	R	R	R	S	S	32	1	247	gyrA D87N	0	0	0	0	100	0	0	0	0	0	0	0	0	0	100	100	0
SH16SF251	SRR28998389	2014	Southwest China	Sichuan	Environment	Chicken coop	NA	NA	NA	NA	ST34	L6	L6.5	Rough	S	R	S	S	S	R	S	S	S	R	R	R	S	S	32	1	246	gyrA D87N	0	0	0	0	100	0	0	0	0	0	0	0	0	0	100	100	0
SH16SF252	SRR28998388	2014	Southwest China	Sichuan	Environment	Chicken coop	NA	NA	NA	NA	ST34	L6	L6.5	Rough	S	R	S	S	S	R	S	S	S	R	R	R	S	S	32	1	245	gyrA D87N	0	0	0	0	100	0	0	0	0	0	0	0	0	0	100	100	0
SH16SF253	SRR28998387	2014	Southwest China	Sichuan	Environment	Egg box	NA	NA	NA	NA	ST34	L6	L6.5	Rough	S	R	S	S	S	R	S	S	S	R	R	R	S	S	30	1	244	gyrA D87N	0	0	0	0	100	0	0	0	0	0	0	0	0	0	100	100	0
SH16SF254	SRR28998386	2014	Southwest China	Sichuan	Environment	Egg box	NA	NA	NA	NA	ST34	L6	L6.5	Rough	S	S	S	S	S	R	S	S	S	R	R	R	S	S	31	1	248	gyrA D87N	0	0	0	0	100	0	0	0	0	0	0	0	0	0	100	100	0
SH16SF255	SRR28997597	2014	Southwest China	Sichuan	Environment	Chicken coop	NA	NA	NA	NA	ST34	L6	L6.5	Rough	S	R	S	S	S	R	I	S	S	R	R	R	S	S	28	1	246	gyrA D87N	0	0	0	0	100	0	0	0	0	0	0	0	0	0	0	0	0
SH16SF256	SRR28997595	2014	Southwest China	Sichuan	Environment	Chicken coop	NA	NA	NA	NA	ST34	L6	L6.5	Rough	S	S	S	S	S	R	I	S	S	R	R	R	S	S	29	1	245	gyrA D87N	0	0	0	0	100	0	0	0	0	0	0	0	0	0	100	100	0
SH16SF257	SRR28997594	2014	Southwest China	Sichuan	Environment	Chicken coop	NA	NA	NA	NA	ST34	L6	L6.5	Rough	S	R	S	S	S	R	I	S	S	R	R	R	S	S	32	1	249	gyrA D87N	0	0	0	0	100	0	0	0	0	0	0	0	0	0	100	100	0
SH16SF258	SRR28997593	2014	Southwest China	Sichuan	Environment	Chicken coop	NA	NA	NA	NA	ST34	L6	L6.5	Smooth	S	R	S	S	S	R	I	S	S	R	R	R	S	S	32	1	244	gyrA D87N	0	0	0	0	100	0	0	0	0	0	0	0	0	0	100	100	0
SH16SF259	SRR28997592	2014	Southwest China	Sichuan	Environment	Chicken coop	NA	NA	NA	NA	ST34	L6	L6.5	Rough	S	R	S	S	S	R	I	S	S	R	R	R	S	S	32	1	245	gyrA D87N	0	0	0	0	100	0	0	0	0	0	0	0	0	0	100	100	0
SH16SF260	SRR28997591	2014	Southwest China	Sichuan	Environment	Chicken faeces	NA	NA	NA	NA	ST34	L6	L6.5	Smooth	S	R	S	S	S	R	I	S	S	R	R	R	S	S	32	1	249	gyrA D87N	0	0	0	0	100	0	0	0	0	0	0	0	0	0	100	100	0
SH16SF261	SRR28997590	2014	Southwest China	Sichuan	Environment	Chicken faeces	NA	NA	NA	NA	ST34	L6	L6.5	Rough	S	R	S	S	S	R	I	S	S	R	R	R	S	S	32	1	249	gyrA D87N	0	0	0	0	100	0	0	0	0	0	0	0	0	0	100	100	0
SH16SF262	SRR28997589	2014	Southwest China	Sichuan	Environment	Chicken faeces	NA	NA	NA	NA	ST34	L6	L6.5	Rough	S	R	S	S	S	R	S	S	S	R	R	R	S	S	29	1	244	gyrA D87N	0	0	0	0	100	0	0	0	0	0	0	0	0	0	100	100	0
SH16SF266	SRR28997588	2014	Southwest China	Sichuan	Environment	Chicken faeces	NA	NA	NA	NA	ST34	L6	L6.5	Smooth	S	R	S	S	S	R	I	S	S	R	R	R	S	R	32	1	248	gyrA D87N	0	0	0	0	100	0	0	0	0	0	0	0	0	0	100	100	0
SH16SF267	SRR28997587	2014	Southwest China	Sichuan	Environment	Chicken faeces	NA	NA	NA	NA	ST34	L6	L6.5	Rough	S	R	S	S	S	R	I	S	S	R	R	R	S	R	32	1	244	gyrA D87N	0	0	0	0	100	0	0	0	0	0	0	0	0	0	100	100	0
SH16SF270	SRR28997586	2014	Southwest China	Sichuan	Environment	Chicken faeces	NA	NA	NA	NA	ST34	L6	L6.5	Rough	S	R	S	S	S	R	I	S	S	R	R	R	S	S	32	1	249	gyrA D87N	0	0	0	0	100	0	0	0	0	0	0	0	0	0	100	100	0
SH16SF271	SRR28997584	2014	Southwest China	Sichuan	Environment	Chicken faeces	NA	NA	NA	NA	ST34	L6	L6.5	Rough	S	R	S	S	S	R	I	S	S	R	R	R	S	S	32	1	245	gyrA D87N	0	0	0	0	100	0	0	0	0	0	0	0	0	0	100	100	0
SH16SF272	SRR28997583	2014	Southwest China	Sichuan	Environment	Chicken faeces	NA	NA	NA	NA	ST34	L6	L6.5	Smooth	S	R	S	S	S	R	I	S	S	R	R	R	S	S	32	1	248	gyrA D87N	0	0	0	0	100	0	0	0	0	0	0	0	0	0	100	100	0
SH16SF273	SRR28997582	2014	Southwest China	Sichuan	Environment	Chicken faeces	NA	NA	NA	NA	ST34	L6	L6.5	Rough	S	R	S	S	S	R	S	S	S	R	R	R	S	S	32	1	244	gyrA D87N	0	0	0	0	100	0	0	0	0	0	0	0	0	0	100	100	0
SH16SF274	SRR28997581	2014	Southwest China	Sichuan	Environment	Chicken faeces	NA	NA	NA	NA	ST34	L6	L6.5	Rough	S	R	S	S	S	R	S	S	S	R	R	R	S	S	32	1	244	gyrA D87N	0	0	0	0	100	0	0	0	0	0	0	0	0	0	100	100	0
SH16SF275	SRR28997580	2014	Southwest China	Sichuan	Environment	Chicken faeces	NA	NA	NA	NA	ST34	L6	L6.5	Rough	S	R	S	S	S	R	I	S	S	R	R	R	S	S	32	1	244	gyrA D87N	0	0	0	0	100	0	0	0	0	0	0	0	0	0	100	100	0
SH16SF276	SRR28997579	2014	Southwest China	Sichuan	Environment	Chicken faeces	NA	NA	NA	NA	ST34	L6	L6.5	Rough	S	R	S	S	S	R	I	S	S	R	R	R	S	S	32	1	247	gyrA D87N	0	0	0	0	100	0	0	0	0	0	0	0	0	0	100	100	0
SH16SF277	SRR28997578	2014	Southwest China	Sichuan	Environment	Chicken farm	NA	NA	NA	NA	ST34	L6	L6.5	Rough	S	R	S	S	S	R	S	S	S	R	R	R	S	S	32	1	248	gyrA D87N	0	0	0	0	100	0	0	0	0	0	0	0	0	0	100	100	0
SH16SF295	SRR28997577	2014	Southwest China	Sichuan	Food	Chicken	NA	NA	NA	NA	ST34	L6	L6.5	Rough	S	R	S	S	S	R	S	S	S	R	R	R	S	S	32	1	247	gyrA D87N	0	0	0	0	100	0	0	0	0	0	0	0	0	0	100	100	0
SH16SF748	SRR28997576	2016	Southern China	Guangdong	Food	Pork	NA	NA	NA	NA	ST34	L6	L6.5	Rough	S	R	S	S	R	R	R	I	R	R	R	R	S	I	45	1	244	gyrA D87N	0	0	0	100	100	0	0	0	0	0	99.75	0	100	0	100	100	82.51
SH16SF749	SRR28997575	2016	Southern China	Guangdong	Food	Pork	NA	NA	NA	NA	ST34	L6	L6.5	Rough	S	R	S	S	R	R	R	S	R	R	R	I	S	R	39	1	247	gyrA D87N	0	0	0	100	100	0	0	0	0	0	0	0	100	0	0	0	82.51
SH16SF850	SRR28997573	2016	Southern China	Guangdong	Food	Pork	NA	NA	NA	NA	ST34	L6	L6.5	Rough	R	R	R	S	S	R	R	S	S	R	R	I	S	S	37	1	248	gyrA D87N	0	0	0	0	100	0	0	0	0	0	99.75	0	0	0	0	0	82.51
SH16SF947	SRR28997572	2016	Southern China	Guangdong	Food	Pork	NA	NA	NA	NA	ST34	L6	L6.5	Rough	R	R	R	S	R	R	R	R	R	R	R	I	S	I	34	1	250	gyrA D87Y	0	0	0	100	100	0	0	0	0	0	0	0	100	0	0	0	0
SH16SF948	SRR28997571	2016	Southern China	Guangdong	Food	Pork	NA	NA	NA	NA	ST34	L6	L6.5	Rough	R	R	R	I	R	R	R	R	R	R	R	R	S	I	42	1	251	gyrA D87Y	0	0	0	100	100	0	0	0	0	0	99.75	0	100	0	0	0	82.51
SH17SF1024	SRR28997895	2017	Northern China	Shanxi	Food	Pork	NA	NA	NA	NA	ST34	L6	L6.3	Smooth	S	R	S	S	S	R	S	S	S	R	S	R	S	S	24	0	133	-	0	0	0	0	100	0	0	0	0	0	0	0	0	0	0	0	0
SH17SF1064	SRR28997894	2017	Central China	Hubei	Food	Chicken	NA	NA	NA	NA	ST1920	L3	L3.7	Smooth	S	S	S	S	S	S	S	S	S	S	S	S	S	S	24	0	78	-	0	0	0	0	100	0	0	0	0	0	0	0	0	0	0	0	0
SH17SF1066	SRR28997893	2017	Central China	Hubei	Food	Chicken	NA	NA	NA	NA	ST1920	L3	L3.7	Smooth	S	S	S	S	S	S	S	S	S	S	S	S	S	S	24	0	260	-	0	0	0	0	100	0	0	0	0	0	0	0	0	0	0	0	0
SH17SF1067	SRR28997892	2017	Central China	Hubei	Food	Chicken	NA	NA	NA	NA	ST1920	L3	L3.7	Smooth	S	S	S	S	S	S	S	S	S	S	S	S	S	S	24	0	260	-	0	0	0	0	100	0	0	0	0	0	0	0	0	0	0	0	0
SH17SF1070	SRR28997891	2017	Central China	Hubei	Food	Chicken	NA	NA	NA	NA	ST1920	L3	L3.7	Smooth	S	S	S	S	S	S	S	S	S	S	S	R	S	S	24	0	261	-	0	0	0	0	100	0	0	0	0	0	0	0	0	0	0	0	0
SH17SF1074	SRR28997890	2017	Central China	Hubei	Food	Chicken	NA	NA	NA	NA	ST1920	L3	L3.7	Smooth	S	S	S	S	S	S	S	S	S	S	S	S	S	S	24	0	261	-	0	0	0	0	100	0	0	0	0	0	0	0	0	0	0	0	0
SH17SF1076	SRR28997889	2017	Central China	Hubei	Food	Chicken	NA	NA	NA	NA	ST1920	L3	L3.7	Smooth	S	S	S	S	S	S	S	S	S	S	S	S	S	S	24	0	260	-	0	0	0	0	100	0	0	0	0	0	0	0	0	0	0	0	0
SH17SF1077	SRR28997887	2017	Central China	Hubei	Food	Chicken	NA	NA	NA	NA	ST1920	L3	L3.7	Smooth	S	S	S	S	S	S	S	S	S	S	S	S	S	S	24	0	261	-	0	0	0	0	100	0	0	0	0	0	0	0	0	0	0	0	0
SH17SF1078	SRR28997886	2017	Central China	Hubei	Food	Chicken	NA	NA	NA	NA	ST1920	L3	L3.7	Smooth	S	S	S	S	S	S	S	S	S	S	S	S	S	S	24	0	261	-	0	0	0	0	100	0	0	0	0	0	0	0	0	0	0	0	0
SH17SF1080	SRR28997437	2017	Central China	Hubei	Food	Chicken	NA	NA	NA	NA	ST1920	L3	L3.7	Smooth	S	S	S	S	S	S	S	S	S	S	S	S	S	S	24	0	261	-	0	0	0	0	100	0	0	0	0	0	0	0	0	0	0	0	0
SH17SF1083	SRR28997436	2017	Central China	Hubei	Food	Chicken	NA	NA	NA	NA	ST1920	L3	L3.7	Smooth	S	S	S	S	S	S	S	S	S	S	S	S	S	S	24	0	261	-	0	0	0	0	100	0	0	0	0	0	0	0	0	0	0	0	0
SH17SF1084	SRR28997435	2017	Central China	Hubei	Food	Chicken	NA	NA	NA	NA	ST1920	L3	L3.7	Smooth	S	S	S	S	S	S	S	S	S	S	S	S	S	S	24	0	261	-	0	0	0	0	100	0	0	0	0	0	0	0	0	0	0	0	0
SH17SF1085	SRR28997434	2017	Central China	Hubei	Food	Chicken	NA	NA	NA	NA	ST1920	L3	L3.7	Smooth	S	S	S	I	S	S	I	S	S	S	S	S	S	S	24	0	260	-	0	0	0	0	100	0	0	0	0	0	0	0	0	0	0	0	0
SH17SF1086	SRR28997433	2017	Central China	Hubei	Food	Chicken	NA	NA	NA	NA	ST1920	L3	L3.7	Smooth	S	S	S	S	S	S	S	S	S	S	S	I	S	S	24	0	261	-	0	0	0	0	100	0	0	0	0	0	0	0	0	0	0	0	0
SH17SF1087	SRR28997432	2017	Central China	Hubei	Food	Chicken	NA	NA	NA	NA	ST1920	L3	L3.7	Smooth	S	S	S	S	S	S	S	S	S	S	S	S	S	S	24	0	260	-	0	0	0	0	100	0	0	0	0	0	0	0	0	0	0	0	0
SH17SF1089	SRR28997431	2017	Central China	Hubei	Food	Chicken	NA	NA	NA	NA	ST1920	L3	L3.7	Smooth	S	S	S	S	S	S	S	S	S	S	S	S	S	S	24	0	260	-	0	0	0	0	100	0	0	0	0	0	0	0	0	0	0	0	0
SH17SF1090	SRR28997430	2017	Central China	Hubei	Food	Chicken	NA	NA	NA	NA	ST1920	L3	L3.7	Smooth	S	S	S	S	S	S	S	S	S	S	S	S	S	S	24	0	262	-	0	0	0	0	100	0	0	0	0	0	0	0	0	0	0	0	0
SH17SF1092	SRR28997427	2017	Central China	Hubei	Food	Chicken	NA	NA	NA	NA	ST1920	L3	L3.7	Smooth	S	S	S	S	S	S	S	S	S	S	S	S	S	S	24	0	261	-	0	0	0	0	100	0	0	0	0	0	0	0	0	0	0	0	0
SH17SF1096	SRR28997426	2017	Central China	Hubei	Food	Chicken	NA	NA	NA	NA	ST19	L1	L1.3	Smooth	S	R	S	S	R	R	R	R	R	R	R	I	S	R	33	3	257	gyrA S83L, gyrA D87N, parC S80R	0	100	0	0	100	0	0	0	0	0	0	0	0	0	0	0	82
SH17SF1099	SRR28998097	2017	Central China	Hubei	Food	Chicken	NA	NA	NA	NA	ST1920	L3	L3.7	Smooth	S	S	S	S	S	S	S	S	S	S	S	S	S	S	24	0	260	-	0	0	0	0	100	0	0	0	0	0	0	0	0	0	0	0	0
SH17SF1101	SRR28998096	2017	Central China	Hubei	Food	Chicken	NA	NA	NA	NA	ST19	L1	L1.3	Smooth	S	R	S	S	R	R	R	R	R	R	R	R	S	R	36	3	257	gyrA S83L, gyrA D87N, parC S80R	0	100	0	0	100	0	0	0	0	0	0	0	0	0	100	100	82
SH17SF1124	SRR28998095	2017	Central China	Hubei	Food	Chicken	NA	NA	NA	NA	ST19	L1	L1.3	Smooth	S	R	S	S	S	R	R	R	R	R	R	I	S	I	31	3	259	gyrA S83L, gyrA D87N, parC S80R	0	0	0	0	100	0	0	0	0	0	0	0	0	0	0	0	82.72
SH17SF1126	SRR28998094	2017	Central China	Hubei	Food	Chicken	NA	NA	NA	NA	ST1920	L3	L3.7	Smooth	S	S	S	S	S	S	S	S	S	S	S	S	S	S	24	0	261	-	0	0	0	0	100	0	0	0	0	0	0	0	0	0	0	0	0
SH17SF1128	SRR28998093	2017	Central China	Hubei	Food	Chicken	NA	NA	NA	NA	ST19	L1	L1.3	Smooth	S	R	S	S	R	R	R	R	R	R	R	R	S	R	36	3	258	gyrA S83L, gyrA D87N, parC S80R	0	100	0	0	100	0	0	0	0	0	0	0	0	0	100	100	82
SH17SF1132	SRR28998092	2017	Central China	Hubei	Food	Chicken	NA	NA	NA	NA	ST1920	L3	L3.7	Smooth	S	S	S	S	S	S	S	S	S	S	S	S	S	S	24	0	261	-	0	0	0	0	100	0	0	0	0	0	0	0	0	0	0	0	0
SH17SF1135	SRR28998091	2017	Central China	Hubei	Food	Chicken	NA	NA	NA	NA	ST1920	L3	L3.7	Smooth	S	S	S	S	S	S	S	S	S	S	S	S	S	S	24	0	261	-	0	0	0	0	100	0	0	0	0	0	0	0	0	0	0	0	0
SH17SF1137	SRR28998090	2017	Central China	Hubei	Food	Chicken	NA	NA	NA	NA	ST1920	L3	L3.7	Smooth	S	S	S	S	S	S	S	S	S	S	S	S	S	S	24	0	261	-	0	0	0	0	100	0	0	0	0	0	0	0	0	0	0	0	0
SH17SF1138	SRR28998088	2017	Central China	Hubei	Food	Chicken	NA	NA	NA	NA	ST1920	L3	L3.7	Smooth	S	S	S	S	S	S	S	S	S	S	S	S	S	S	24	0	262	-	0	0	0	0	100	0	0	0	0	0	0	0	0	0	0	0	0
SH17SF1139	SRR28998087	2017	Central China	Hubei	Food	Chicken	NA	NA	NA	NA	ST19	L1	L1.3	Smooth	S	R	S	S	S	R	R	R	R	R	R	I	S	I	31	3	257	gyrA S83L, gyrA D87N, parC S80R	0	0	0	0	100	0	0	0	0	0	0	0	0	0	0	0	82.72
SH17SF1145	SRR28998086	2017	Central China	Hubei	Food	Chicken	NA	NA	NA	NA	ST19	L1	L1.3	Smooth	S	R	S	S	R	R	R	R	R	R	R	R	S	I	36	3	258	gyrA S83L, gyrA D87N, parC S80R	0	100	0	0	100	0	0	0	0	0	0	0	0	0	100	100	82
SH17SF1151	SRR28998085	2017	Central China	Hubei	Food	Chicken	NA	NA	NA	NA	ST1920	L3	L3.7	Smooth	S	S	S	S	S	S	S	S	S	S	S	R	S	S	24	0	260	-	0	0	0	0	100	0	0	0	0	0	0	0	0	0	0	0	0
SH17SF1155	SRR28998084	2017	Central China	Hubei	Food	Chicken	NA	NA	NA	NA	ST1920	L3	L3.7	Smooth	S	S	S	I	S	S	S	S	S	S	S	S	S	S	24	0	260	-	0	0	0	0	100	0	0	0	0	0	0	0	0	0	0	0	0
SH17SF1156	SRR28998083	2017	Central China	Hubei	Food	Chicken	NA	NA	NA	NA	ST1920	L3	L3.7	Smooth	S	S	S	I	S	S	S	S	S	S	S	S	S	S	24	0	78	-	0	0	0	0	100	0	0	0	0	0	0	0	0	0	0	0	0
SH17SF1188	SRR28998082	2017	Eastern China	Shanghai	Food	Pork	NA	NA	NA	NA	ST34	L6	L6.4	Smooth	S	R	S	S	S	R	S	S	S	R	S	R	S	S	29	0	247	-	0	0	0	0	100	0	0	0	0	0	0	0	0	0	100	100	0
SH17SF1208	SRR28998081	2017	Eastern China	Shanghai	Food	Pork	NA	NA	NA	NA	ST34	L6	L6.3	Smooth	S	R	S	S	S	R	S	S	S	R	S	R	S	S	29	0	244	-	0	0	0	0	100	0	0	0	0	0	0	0	0	0	100	100	0
SH17SF1269	SRR28998080	2017	Eastern China	Shanghai	Food	Pork	NA	NA	NA	NA	ST34	L6	L6.5	Rough	S	R	S	S	S	R	I	S	S	R	R	S	S	S	24	1	69	gyrA D87Y	0	0	0	0	100	0	0	0	0	0	0	0	0	0	0	0	0
SH17SF1331	SRR28998079	2017	Eastern China	Shandong	Food	Chicken	NA	NA	NA	NA	ST34	L6	L6.3	Smooth	S	R	S	S	S	R	S	S	S	R	S	R	S	S	29	0	244	-	0	0	0	0	100	0	0	0	0	0	0	0	0	0	100	100	0
SH17SF1332	SRR28998077	2017	Eastern China	Shandong	Food	Chicken	NA	NA	NA	NA	ST19	L5	L5.2	Smooth	S	S	S	S	S	R	R	S	R	R	S	S	S	S	35	0	250	-	0	0	0	0	100	0	0	0	0	0	0	0	0	0	0	0	82.51
SH17SF1358	SRR28998076	2017	Eastern China	Shanghai	Food	Pork	NA	NA	NA	NA	ST19	L5	L5.2	Smooth	S	R	S	S	S	R	R	S	R	R	S	S	S	S	35	0	250	-	0	0	0	0	100	0	0	0	0	0	0	0	0	0	0	0	82.51
SH17SF1361	SRR28998075	2017	Eastern China	Shanghai	Food	Pork	NA	NA	NA	NA	ST34	L6	L6.4	Smooth	S	R	S	S	S	R	S	S	S	R	S	R	S	S	29	0	246	-	0	0	0	0	100	0	0	0	0	0	0	0	0	0	100	100	0
SH17SF1369	SRR28998074	2017	Eastern China	Shanghai	Food	Pork	NA	NA	NA	NA	ST34	L6	L6.3	Smooth	S	R	S	S	S	R	S	S	S	R	S	R	S	S	29	0	244	-	0	0	0	0	100	0	0	0	0	0	0	0	0	0	100	100	0
SH17SF1370	SRR28998073	2017	Eastern China	Shanghai	Food	Pork	NA	NA	NA	NA	ST34	L6	L6.5	Rough	S	R	S	S	R	R	R	I	R	R	R	S	S	S	24	1	70	gyrA D87Y	0	0	0	0	100	0	0	0	0	0	0	0	0	0	0	0	0
SH17SF1383	SRR28998072	2017	Central China	Hubei	Environment	Pig faeces	NA	NA	NA	NA	ST34	L6	L6.5	Rough	S	R	S	S	R	R	R	S	R	R	R	R	R	S	24	1	68	gyrA D87N	0	0	0	0	100	0	0	0	0	0	0	0	0	0	0	0	0
SH17SF1384	SRR28998071	2017	Central China	Hubei	Environment	Farm	NA	NA	NA	NA	ST19	L1	L1.3	Smooth	S	R	S	S	R	R	R	R	R	R	R	R	S	I	24	3	142	gyrA S83L, gyrA D87N, parC S80R	0	0	0	0	100	0	0	0	0	0	0	0	0	0	0	0	0
SH17SF1386	SRR28998070	2017	Central China	Hubei	Environment	Farm	NA	NA	NA	NA	ST19	L1	L1.3	Smooth	S	R	S	S	R	R	R	R	R	R	R	R	S	I	20	3	82	gyrA S83L, gyrA D87N, parC S80R	0	0	0	0	100	0	0	0	0	0	0	0	0	0	0	0	0
SH17SF1387	SRR28998069	2017	Central China	Hubei	Environment	Farm	NA	NA	NA	NA	ST19	L1	L1.2	Smooth	S	R	S	S	S	R	S	S	S	S	R	S	S	S	24	1	69	gyrA S83L	0	0	0	0	100	0	0	0	0	0	0	0	0	0	0	0	0
SH17SF1398	SRR28998068	2017	Central China	Hubei	Environment	Pig faeces	NA	NA	NA	NA	ST34	L6	L6.5	Rough	R	R	R	S	S	R	R	S	R	R	R	R	R	S	24	1	73	gyrA D87N	0	0	0	0	100	0	0	0	0	0	0	0	0	0	0	0	0
SH17SF1405	SRR28998066	2017	Eastern China	Shanghai	Food	Pork	NA	NA	NA	NA	ST34	L6	L6.5	Rough	S	R	S	S	S	R	I	S	S	R	R	S	S	I	24	1	74	gyrA D87Y	0	0	0	0	100	0	0	0	0	0	0	0	0	0	0	0	0
SH17SF1417	SRR28998065	2017	Central China	Hubei	Environment	Farm	NA	NA	NA	NA	ST34	L6	L6.5	Rough	S	R	S	S	R	R	R	I	R	R	R	R	R	I	24	1	68	gyrA D87N	0	0	0	0	100	0	0	0	0	0	0	0	0	0	0	0	0
SH17SF1441	SRR28998064	2017	Central China	Hubei	Environment	Farm	NA	NA	NA	NA	ST19	L1	L1.3	Smooth	S	R	S	S	R	R	R	R	R	R	R	I	S	I	24	3	142	gyrA S83L, gyrA D87N, parC S80R	0	0	0	0	100	0	0	0	0	0	0	0	0	0	0	0	0
SH17SF1448	SRR28998063	2017	Central China	Hubei	Environment	Farm	NA	NA	NA	NA	ST19	L1	L1.2	Smooth	S	R	S	S	R	R	R	R	R	R	R	I	S	I	26	1	254	gyrA S83L	0	0	0	0	100	0	0	0	0	0	0	0	0	0	0	0	0
SH17SF1450	SRR28998062	2017	Central China	Hubei	Environment	Farm	NA	NA	NA	NA	ST19	L1	L1.3	Smooth	S	R	S	S	S	R	S	S	S	S	R	S	S	S	32	3	258	gyrA S83L, gyrA D87N, parC S80R	0	100	0	0	100	0	0	0	0	0	0	0	0	0	0	0	82.72
SH17SF1456	SRR28998061	2017	Central China	Hubei	Environment	Farm	NA	NA	NA	NA	ST19	L1	L1.3	Smooth	S	R	S	S	R	R	R	R	R	R	R	R	S	I	32	3	259	gyrA S83L, gyrA D87N, parC S80R	0	100	0	0	100	0	0	0	0	0	0	0	0	0	0	0	82.72
SH17SF1463	SRR28998060	2017	Central China	Hubei	Environment	Farm	NA	NA	NA	NA	ST19	L1	L1.3	Smooth	S	R	S	S	R	R	R	R	R	R	R	I	S	I	32	3	260	gyrA S83L, gyrA D87N, parC S80R	0	100	0	0	100	0	0	0	0	0	0	0	0	0	0	0	82.72
SH17SF1472	SRR28998059	2017	Central China	Hubei	Environment	Farm	NA	NA	NA	NA	ST19	L1	L1.3	Smooth	S	R	S	S	R	R	R	R	R	R	R	I	S	I	32	3	261	gyrA S83L, gyrA D87N, parC S80R	0	100	0	0	100	0	0	0	0	0	0	0	0	0	0	0	82.72
SH17SF1483	SRR28998058	2017	Eastern China	Shanghai	Food	Chicken	NA	NA	NA	NA	ST99	L1	L1.6	Smooth	R	R	R	S	S	R	S	S	S	S	S	S	S	S	24	0	82	-	0	0	0	0	100	0	0	0	0	0	0	0	0	0	0	0	0
SH17SF1484	SRR28998057	2017	Eastern China	Shanghai	Food	Chicken	NA	NA	NA	NA	ST19	L3	L3.7	Smooth	S	S	S	S	S	S	S	S	S	S	R	S	S	S	24	0	261	-	0	0	0	0	100	0	0	0	0	0	0	0	0	0	0	0	0
SH17SF1486	SRR28998055	2017	Eastern China	Shanghai	Food	Pork	NA	NA	NA	NA	ST34	L6	L6.4	Smooth	S	R	S	S	S	R	S	S	S	R	S	R	S	S	29	0	248	-	0	0	0	0	100	0	0	0	0	0	0	0	0	0	100	100	0
SH17SF1487	SRR28998054	2017	Eastern China	Shanghai	Food	Chicken	NA	NA	NA	NA	ST34	L6	L6.3	Smooth	S	R	S	S	S	R	S	S	S	R	S	R	S	S	29	0	248	-	0	0	0	0	100	0	0	0	0	0	0	0	0	0	100	100	0
SH17SF1489	SRR28998053	2017	Eastern China	Shanghai	Food	Pork	NA	NA	NA	NA	ST34	L6	L6.5	Rough	S	R	S	S	S	R	R	S	R	R	R	R	S	S	24	1	71	gyrA D87Y	0	0	0	0	100	0	0	0	0	0	0	0	0	0	0	0	0
SH17SF1508	SRR28998052	2015	Eastern China	Zhejiang	Food	Chicken	NA	NA	NA	NA	ST34	L6	L6.3	Smooth	S	R	S	S	S	R	S	S	S	R	S	R	S	S	24	0	132	-	0	0	0	0	100	0	0	0	0	0	0	0	0	0	0	0	0
SH17SF151	SRR28998051	2017	Eastern China	Shandong	Food	Chicken	NA	NA	NA	NA	ST34	L6	L6.5	Rough	S	R	S	S	R	R	R	S	S	R	R	R	S	I	45	1	251	gyrA D87N	0	0	0	100	100	0	0	0	0	0	99.75	0	100	0	100	100	82.51
SH17SF1524	SRR28998050	2017	Eastern China	Shanghai	Food	Duck	NA	NA	NA	NA	ST19	L3	L3.7	Smooth	S	R	S	S	S	R	R	S	R	R	R	R	S	S	24	0	78	-	0	0	0	0	100	0	0	0	0	0	0	0	0	0	0	0	0
SH17SF1529	SRR28998049	2017	Eastern China	Shanghai	Food	Chicken	NA	NA	NA	NA	ST19	L3	L3.7	Smooth	S	R	S	S	S	R	S	S	S	S	R	R	S	S	24	0	78	-	0	0	0	0	100	0	0	0	0	0	0	0	0	0	0	0	0
SH17SF1557	SRR28998048	2017	Eastern China	Shanghai	Food	Pork	NA	NA	NA	NA	ST34	L6	L6.3	Rough	S	R	S	S	R	R	R	I	R	R	R	R	S	I	24	0	132	-	0	0	0	0	100	0	0	0	0	0	0	0	0	0	0	0	0
SH17SF1563	SRR28998047	2017	Eastern China	Shanghai	Food	Pork	NA	NA	NA	NA	ST34	L6	L6.5	Smooth	R	S	R	S	R	R	S	S	S	S	S	R	S	S	24	1	76	gyrA D87Y	0	0	0	0	100	0	0	0	0	0	0	0	0	0	0	0	0
SH17SF1565	SRR28998046	2017	Eastern China	Shanghai	Food	Duck	NA	NA	NA	NA	ST19	L3	L3.7	Smooth	S	S	S	S	S	S	S	S	S	S	S	I	S	S	24	0	78	-	0	0	0	0	100	0	0	0	0	0	0	0	0	0	0	0	0
SH17SF1566	SRR28998256	2017	Eastern China	Shanghai	Food	Pork	NA	NA	NA	NA	ST34	L6	L6.3	Smooth	S	R	S	S	S	R	R	S	R	R	S	R	S	S	36	0	245	-	0	0	0	0	100	0	0	0	0	0	0	0	0	0	100	100	82.51
SH17SF1568	SRR28998255	2017	Eastern China	Shanghai	Food	Pork	NA	NA	NA	NA	ST19	L5	L5.2	Smooth	S	R	S	S	S	R	R	S	R	R	S	S	S	S	36	0	250	-	0	0	0	0	100	0	0	0	0	0	0	0	0	0	0	0	82.51
SH17SF1577	SRR28998254	2017	Eastern China	Shanghai	Food	Pork	NA	NA	NA	NA	ST34	L6	L6.3	Rough	S	R	S	S	R	R	R	S	R	R	R	R	S	I	24	0	132	-	0	0	0	0	100	0	0	0	0	0	0	0	0	0	0	0	0
SH17SF1578	SRR28998253	2017	Eastern China	Shanghai	Food	Pork	NA	NA	NA	NA	ST19	L5	L5.2	Smooth	S	S	S	S	S	S	S	S	S	R	S	S	S	S	24	0	250	-	0	0	0	0	100	0	0	0	0	0	0	0	0	0	0	0	0
SH17SF1591	SRR28998252	2017	Eastern China	Jiangsu	Food	Pork	NA	NA	NA	NA	ST19	L5	L5.2	Smooth	S	R	S	S	S	R	R	S	R	R	S	S	S	S	24	0	143	-	0	0	0	0	100	0	0	0	0	0	0	0	0	0	0	0	0
SH17SF1592	SRR28998251	2017	Eastern China	Jiangsu	Food	Pork	NA	NA	NA	NA	ST19	L5	L5.2	Smooth	S	R	S	S	S	R	R	S	R	R	S	S	S	S	36	0	250	-	0	0	0	0	100	0	0	0	0	0	0	0	0	0	0	0	82.51
SH17SF1593	SRR28998250	2017	Eastern China	Jiangsu	Food	Pork	NA	NA	NA	NA	ST34	L6	L6.3	Smooth	S	R	S	S	S	R	R	I	R	R	R	I	S	I	24	0	132	-	0	0	0	0	100	0	0	0	0	0	0	0	0	0	0	0	0
SH17SF1594	SRR28998249	2017	Eastern China	Jiangsu	Food	Pork	NA	NA	NA	NA	ST19	L5	L5.2	Smooth	S	R	S	S	S	R	R	S	R	R	S	S	S	S	36	0	251	-	0	0	0	0	100	0	0	0	0	0	0	0	0	0	0	0	82.51
SH17SF1613	SRR28998248	2017	Southern China	Guangxi	Food	Duck	NA	NA	NA	NA	ST19	L3	L3.1	Smooth	S	R	S	S	R	R	S	I	S	R	S	S	S	I	24	0	85	-	0	0	0	0	100	0	0	0	0	0	0	0	0	0	0	0	0
SH17SF1621	SRR28998247	2017	Southern China	Guangxi	Food	Duck	NA	NA	NA	NA	ST34	L6	L6.3	Smooth	R	R	R	S	R	R	R	S	R	R	S	S	R	S	26	0	244	-	0	0	0	0	100	0	0	0	0	0	0	0	0	0	0	0	0
SH17SF1634	SRR28998245	2017	Southern China	Guangxi	Food	Duck	NA	NA	NA	NA	ST34	L6	L6.3	Smooth	R	R	R	S	R	R	R	S	R	R	S	S	R	S	42	0	244	-	0	0	0	100	100	0	0	0	0	0	99.75	0	0	0	0	0	82.51
SH17SF1637	SRR28998244	2017	Eastern China	Shanghai	Food	Pork	NA	NA	NA	NA	ST19	L5	L5.2	Smooth	S	S	S	S	S	S	S	S	S	S	S	S	S	S	24	0	249	-	0	0	0	0	100	0	0	0	0	0	0	0	0	0	0	0	0
SH17SF1640	SRR28998243	2017	Eastern China	Shanghai	Food	Pork	NA	NA	NA	NA	ST34	L6	L6.3	Smooth	S	R	S	S	S	R	S	S	S	R	S	R	S	S	29	0	248	-	0	0	0	0	100	0	0	0	0	0	0	0	0	0	100	100	0
SH17SF1665	SRR28998241	2017	Eastern China	Zhejiang	Food	Pork	NA	NA	NA	NA	ST19	L5	L5.2	Smooth	S	R	S	S	S	R	R	S	R	R	S	S	S	S	24	0	134	-	0	0	0	0	100	0	0	0	0	0	0	0	0	0	0	0	0
SH17SF1666	SRR28998240	2017	Eastern China	Zhejiang	Food	Pork	NA	NA	NA	NA	ST19	L5	L5.2	Smooth	S	R	S	S	S	R	R	S	R	R	S	I	S	S	24	0	133	-	0	0	0	0	100	0	0	0	0	0	0	0	0	0	0	0	0
SH17SF1667	SRR28998239	2017	Eastern China	Zhejiang	Food	Pork	NA	NA	NA	NA	ST19	L5	L5.2	Smooth	S	R	S	S	S	R	R	S	R	R	S	S	S	S	24	0	133	-	0	0	0	0	100	0	0	0	0	0	0	0	0	0	0	0	0
SH17SF1669	SRR28998238	2017	Eastern China	Zhejiang	Food	Pork	NA	NA	NA	NA	ST19	L5	L5.2	Smooth	S	R	S	S	S	R	R	S	R	R	S	S	S	S	24	0	132	-	0	0	0	0	100	0	0	0	0	0	0	0	0	0	0	0	0
SH17SF1680	SRR28998237	2017	Eastern China	Zhejiang	Food	Pork	NA	NA	NA	NA	ST34	L6	L6.3	Smooth	S	R	S	S	S	R	R	S	R	R	S	R	S	I	24	0	132	-	0	0	0	0	100	0	0	0	0	0	0	0	0	0	0	0	0
SH17SF1688	SRR28998236	2017	Eastern China	Zhejiang	Food	Pork	NA	NA	NA	NA	ST34	L6	L6.3	Smooth	R	R	R	S	S	R	R	S	R	R	S	I	S	S	24	0	68	-	0	0	0	0	100	0	0	0	0	0	0	0	0	0	0	0	0
SH17SF1725	SRR28998234	2017	Eastern China	Zhejiang	Food	Chicken	NA	NA	NA	NA	ST34	L6	L6.3	Smooth	S	R	S	S	S	R	R	I	R	R	R	I	S	I	24	0	78	-	0	0	0	0	100	0	0	0	0	0	0	0	0	0	0	0	0
SH17SF1748	SRR28998233	2017	Southern China	Guangdong	Food	Chicken	NA	NA	NA	NA	ST19	L5	L5.2	Smooth	S	R	S	S	S	R	R	S	R	R	S	S	S	S	35	0	250	-	0	0	0	0	100	0	0	0	0	0	0	0	0	0	0	0	82.51
SH17SF1762	SRR28998232	2017	Southern China	Guangdong	Food	Chicken	NA	NA	NA	NA	ST34	L6	L6.3	Smooth	S	R	S	S	S	R	S	S	S	R	S	R	S	S	29	0	249	-	0	0	0	0	100	0	0	0	0	0	0	0	0	0	100	100	0
SH17SF1794	SRR28998231	2018	Southern China	Guangdong	Food	Chicken	NA	NA	NA	NA	ST34	L6	L6.5	Rough	S	R	S	S	R	R	R	S	R	R	R	I	S	I	40	1	246	gyrA D87N	0	0	0	100	100	0	0	0	0	0	99.75	0	100	0	0	0	82.51
SH17SF1800	SRR28998230	2018	Southern China	Guangdong	Food	Chicken	NA	NA	NA	NA	ST19	L3	L3.1	Rough	S	R	S	S	S	S	S	S	S	S	S	S	S	S	24	0	78	-	0	0	0	0	100	0	0	0	0	0	0	0	0	0	0	0	0
SH17SF1802	SRR28998229	2018	Southern China	Guangdong	Food	Chicken	NA	NA	NA	NA	ST34	L6	L6.5	Rough	S	R	S	S	R	R	R	S	R	R	R	I	S	I	24	1	70	gyrA D87N	0	0	0	0	100	0	0	0	0	0	0	0	0	0	0	0	0
SH17SF181	SRR28998228	2016	Eastern China	Shandong	Food	Duck	NA	NA	NA	NA	ST19	L3	L3.7	Smooth	S	S	S	S	S	S	S	S	S	S	R	S	S	S	24	0	78	-	0	0	0	0	100	0	0	0	0	0	0	0	0	0	0	0	0
SH17SF1811	SRR28998227	2018	Southern China	Guangdong	Food	Chicken	NA	NA	NA	NA	ST19	L3	L3.1	Smooth	R	S	R	S	R	R	R	S	S	R	R	S	S	S	29	0	255	-	0	100	0	0	100	100	0	0	0	0	0	0	0	0	0	0	0
SH17SF1821	SRR28998226	2017	Southern China	Guangdong	Food	Chicken	NA	NA	NA	NA	ST19	L1	L1.5	Smooth	S	R	S	S	S	R	S	S	S	S	R	R	S	S	28	1	260	gyrA S83L	0	0	0	0	100	0	0	0	0	0	0	0	0	0	99	100	0
SH17SF1844	SRR28998225	2018	Southern China	Guangdong	Food	Duck	NA	NA	NA	NA	ST99	L1	L1.6	Smooth	R	R	R	S	S	R	I	S	S	S	S	R	S	S	24	0	71	-	0	0	0	0	100	0	0	0	0	0	0	0	0	0	0	0	0
SH17SF1913	SRR28998223	2018	Southern China	Guangdong	Food	Chicken	NA	NA	NA	NA	ST34	L6	L6.3	Smooth	S	R	S	S	S	S	S	S	S	S	S	S	S	S	24	0	69	-	0	0	0	0	100	0	0	0	0	0	0	0	0	0	0	0	0
SH17SF1947	SRR28998222	2017	Eastern China	Shandong	Food	Chicken	NA	NA	NA	NA	ST19	L3	L3.7	Smooth	S	S	S	S	S	S	S	S	S	S	R	S	S	S	24	0	261	-	0	0	0	0	100	0	0	0	0	0	0	0	0	0	0	0	0
SH17SF196	SRR28998221	2017	Eastern China	Shandong	Food	Duck	NA	NA	NA	NA	ST19	L3	L3.7	Smooth	S	S	S	S	S	S	S	S	S	S	R	S	S	S	24	0	77	-	0	0	0	0	100	0	0	0	0	0	0	0	0	0	0	0	0
SH17SF200	SRR28998220	2017	Eastern China	Shandong	Food	Duck	NA	NA	NA	NA	ST19	L3	L3.7	Smooth	S	S	S	S	S	S	S	S	S	S	R	S	S	S	24	0	78	-	0	0	0	0	100	0	0	0	0	0	0	0	0	0	0	0	0
SH17SF2010	SRR28998219	2018	Southern China	Guangxi	Food	fish	NA	NA	NA	NA	ST19	L3	L3.7	Smooth	S	S	S	S	S	S	S	S	S	S	R	S	S	S	24	0	77	-	0	0	0	0	100	0	0	0	0	0	0	0	0	0	0	0	0
SH17SF2011	SRR28998218	2018	Southern China	Guangxi	Food	fish	NA	NA	NA	NA	ST19	L3	L3.7	Smooth	S	S	S	S	S	S	S	S	S	S	R	S	S	S	24	0	78	-	0	0	0	0	100	0	0	0	0	0	0	0	0	0	0	0	0
SH17SF2012	SRR28998217	2018	Southern China	Guangxi	Food	fish	NA	NA	NA	NA	ST19	L3	L3.7	Smooth	S	S	S	S	S	S	S	S	S	S	R	S	S	S	24	0	78	-	0	0	0	0	100	0	0	0	0	0	0	0	0	0	0	0	0
SH17SF2036	SRR28998216	2018	Southern China	Guangxi	Food	Water	NA	NA	NA	NA	ST19	L5	L5.2	Smooth	S	R	S	S	S	R	R	S	R	R	S	S	S	S	24	0	132	-	0	0	0	0	100	0	0	0	0	0	0	0	0	0	0	0	0
SH17SF2042	SRR28998215	2018	Southern China	Guangxi	Food	Chicken	NA	NA	NA	NA	ST19	L3	L3.7	Smooth	S	R	S	S	S	R	S	S	S	S	R	R	S	S	28	0	262	-	0	0	0	0	100	0	0	0	0	0	0	0	0	0	100	100	0
SH17SF2059	SRR28998214	2018	Southern China	Guangxi	Environment	Water	NA	NA	NA	NA	ST19	L5	L5.2	Smooth	S	R	S	S	S	R	R	S	R	R	S	I	S	S	24	0	132	-	0	0	0	0	100	0	0	0	0	0	0	0	0	0	0	0	0
SH17SF206	SRR28998212	2017	Southern China	Guangxi	Food	Pork	NA	NA	NA	NA	ST34	L6	L6.5	Rough	S	R	S	S	R	R	R	S	R	R	R	R	S	I	24	1	70	gyrA D87N	0	0	0	0	100	0	0	0	0	0	0	0	0	0	0	0	0
SH17SF2069	SRR28998211	2018	Southern China	Guangxi	Environment	Water	NA	NA	NA	NA	ST19	L5	L5.2	Smooth	S	R	S	S	S	R	R	S	R	R	S	I	S	S	36	0	250	-	0	0	0	0	100	0	0	0	0	0	0	0	0	0	0	0	82.51
SH17SF2071	SRR28998210	2018	Southern China	Guangxi	Environment	Chicken faeces	NA	NA	NA	NA	ST19	L5	L5.2	Smooth	S	S	S	S	S	R	R	S	R	R	S	S	S	S	35	0	250	-	0	0	0	0	100	0	0	0	0	0	0	0	0	0	0	0	82.51
SH17SF215	SRR28998209	2017	Southern China	Guangdong	Environment	Pig faeces	NA	NA	NA	NA	ST34	L6	L6.5	Rough	S	R	S	S	R	R	R	S	R	R	R	R	S	I	45	1	251	gyrA D87N	0	0	0	100	100	0	0	0	0	0	99.75	0	100	0	100	100	82.51
SH17SF216	SRR28998208	2017	Southern China	Guangdong	Environment	Pig faeces	NA	NA	NA	NA	ST34	L6	L6.5	Rough	S	R	S	S	R	R	R	S	R	R	R	R	S	I	45	1	251	gyrA D87N	0	0	0	100	100	0	0	0	0	0	99.75	0	100	0	100	100	82.51
SH17SF246	SRR28998207	2017	Eastern China	Shandong	Food	Chicken	NA	NA	NA	NA	ST19	L1	L1.2	Smooth	S	R	S	S	R	R	R	S	R	R	R	R	S	S	24	1	68	gyrA S83L	0	0	0	0	100	0	0	0	0	0	0	0	0	0	0	0	0
SH17SF247	SRR28998206	2017	Eastern China	Shandong	Food	Chicken	NA	NA	NA	NA	ST34	L6	L6.5	Rough	S	R	S	S	S	R	S	S	S	R	R	R	S	S	24	1	70	gyrA D87N	0	0	0	0	100	0	0	0	0	0	0	0	0	0	0	0	0
SH17SF250	SRR28998205	2017	Eastern China	Shandong	Food	Chicken	NA	NA	NA	NA	ST34	L6	L6.5	Rough	S	R	S	S	R	R	R	S	R	R	R	R	R	I	31	1	243	gyrA D87N	0	0	0	87.52	100	0	0	0	0	0	0	0	0	0	0	0	0
SH17SF254	SRR28998204	2017	Eastern China	Shandong	Food	Chicken	NA	NA	NA	NA	ST19	L1	L1.2	Smooth	R	R	R	R	R	R	R	S	R	R	R	R	S	R	41	1	253	gyrA S83L	0	0	0	100	100	0	0	0	0	0	99.75	0	100	0	100	100	82.51
SH17SF256	SRR28998203	2017	Eastern China	Shandong	Food	Chicken	NA	NA	NA	NA	ST34	L6	L6.5	Rough	S	S	S	S	R	R	R	S	R	R	R	R	S	I	24	1	69	gyrA D87N	0	0	0	0	100	0	0	0	0	0	0	0	0	0	0	0	0
SH17SF258	SRR28998200	2017	Eastern China	Shandong	Food	Chicken	NA	NA	NA	NA	ST34	L6	L6.5	Rough	S	R	S	S	R	R	R	I	R	R	R	S	S	I	24	1	70	gyrA D87Y	0	0	0	0	100	0	0	0	0	0	0	0	0	0	0	0	0
SH17SF260	SRR28998199	2017	Eastern China	Shandong	Food	Chicken	NA	NA	NA	NA	ST19	L1	L1.2	Smooth	S	R	S	S	R	R	R	S	R	R	R	R	S	S	41	1	252	gyrA S83L	0	0	0	100	100	0	0	0	0	0	99.75	0	100	0	97.01	99.4	82.51
SH17SF261	SRR28998198	2017	Eastern China	Shandong	Food	Chicken	NA	NA	NA	NA	ST19	L1	L1.2	Smooth	S	R	S	S	R	S	R	S	R	R	R	S	S	S	37	1	252	gyrA S83L	0	0	0	100	100	0	0	0	0	0	99.75	0	100	0	0	0	82.51
SH17SF262	SRR28998197	2017	Eastern China	Shandong	Food	Chicken	NA	NA	NA	NA	ST19	L1	L1.2	Smooth	S	R	S	S	S	S	S	S	R	R	R	S	S	S	27	1	254	gyrA S83L	0	0	0	0	100	0	0	0	0	0	0	0	0	0	0	0	0
SH17SF263	SRR28998196	2017	Eastern China	Shandong	Food	Chicken	NA	NA	NA	NA	ST19	L1	L1.2	Smooth	S	R	S	S	R	R	R	S	R	R	R	R	S	S	41	1	253	gyrA S83L	0	0	0	100	100	0	0	0	0	0	99.75	0	100	0	97.01	99.4	82.51
SH17SF266	SRR28998195	2017	Central China	Hubei	Food	Chicken	NA	NA	NA	NA	ST19	L1	L1.2	Smooth	S	R	S	S	R	S	R	S	R	R	R	I	S	S	38	1	252	gyrA S83L	0	0	0	100	100	0	0	0	0	0	99.75	0	100	0	0	0	82.51
SH17SF271	SRR28998194	2017	Eastern China	Jiangxi	Food	Chicken	NA	NA	NA	NA	ST19	L5	L5.2	Smooth	S	R	S	S	S	R	R	S	R	R	S	S	S	I	24	0	133	-	0	0	0	0	100	0	0	0	0	0	0	0	0	0	0	0	0
SH17SF272	SRR28998385	2017	Eastern China	Jiangxi	Food	Chicken	NA	NA	NA	NA	ST19	L1	L1.2	Smooth	R	R	R	R	R	R	R	S	R	R	R	R	S	R	24	1	151	gyrA S83L	0	0	0	0	100	0	0	0	0	0	0	0	0	0	0	0	0
SH17SF273	SRR28998384	2017	Central China	Hunan	Food	Chicken	NA	NA	NA	NA	ST34	L6	L6.5	Rough	S	R	S	S	I	R	R	S	R	R	R	R	S	I	24	1	69	gyrA D87Y	0	0	0	0	100	0	0	0	0	0	0	0	0	0	0	0	0
SH17SF274	SRR28998383	2017	Central China	Hubei	Food	Chicken	NA	NA	NA	NA	ST34	L6	L6.5	Rough	S	R	S	S	R	R	R	I	R	R	R	R	S	I	24	1	69	gyrA D87Y	0	0	0	0	100	0	0	0	0	0	0	0	0	0	0	0	0
SH17SF275	SRR28998381	2017	Eastern China	Shanghai	Food	Sea snail	NA	NA	NA	NA	ST19	L5	L5.2	Smooth	S	R	S	S	S	R	R	S	R	R	S	S	S	S	24	0	132	-	0	0	0	0	100	0	0	0	0	0	0	0	0	0	0	0	0
SH17SF292	SRR28998380	2012	Central China	Hubei	Food	Chicken	NA	NA	NA	NA	ST34	L6	L6.5	Smooth	S	R	S	S	R	R	R	S	R	R	R	R	S	S	24	1	70	gyrA D87Y	0	0	0	0	100	0	0	0	0	0	0	0	0	0	0	0	0
SH17SF301	SRR28998379	2012	Central China	Hubei	Food	Chicken	NA	NA	NA	NA	ST19	L1	L1.2	Smooth	S	R	S	S	R	S	R	S	R	R	R	S	S	S	24	1	69	gyrA S83L	0	0	0	0	100	0	0	0	0	0	0	0	0	0	0	0	0
SH17SF306	SRR28998378	2012	Central China	Hubei	Food	Pork	NA	NA	NA	NA	ST34	L6	L6.5	Rough	S	R	S	S	R	R	R	S	R	R	R	R	S	I	43	1	246	gyrA D87N	0	0	0	100	100	0	0	0	0	0	99.75	0	100	0	100	100	82.51
SH17SF307	SRR28998377	2012	Central China	Hubei	Food	Pork	NA	NA	NA	NA	ST34	L6	L6.5	Rough	S	R	S	S	R	R	R	S	R	R	R	I	S	I	42	1	252	gyrA D87N	0	0	0	100	100	0	0	0	0	0	99.75	0	100	0	0	0	82.51
SH17SF310	SRR28998376	2012	Northern China	Inner mongolia	Food	Pork	NA	NA	NA	NA	ST34	L6	L6.5	Rough	S	R	S	S	R	R	R	S	R	R	R	I	S	I	24	1	69	gyrA D87N	0	0	0	0	100	0	0	0	0	0	0	0	0	0	0	0	0
SH17SF311	SRR28998375	2013	Central China	Henan	Food	Pork	NA	NA	NA	NA	ST34	L6	L6.5	Smooth	S	R	S	S	S	R	S	S	S	R	R	S	S	I	24	1	69	gyrA D87N	0	0	0	0	100	0	0	0	0	0	0	0	0	0	0	0	0
SH17SF313	SRR28998374	2013	Central China	Hubei	Food	Pork	NA	NA	NA	NA	ST34	L6	L6.5	Rough	S	R	S	S	R	R	R	S	R	R	R	R	S	I	43	1	245	gyrA D87N	0	0	0	100	100	0	0	0	0	0	99.75	0	100	0	100	100	82.51
SH17SF317	SRR28998373	2013	Central China	Hubei	Food	Pork	NA	NA	NA	NA	ST19	L1	L1.2	Smooth	S	R	S	I	R	R	R	I	R	R	R	R	S	S	24	1	69	gyrA S83L	0	0	0	0	100	0	0	0	0	0	0	0	0	0	0	0	0
SH17SF322	SRR28998372	2013	Southern China	Guangdong	Food	Pork	NA	NA	NA	NA	ST34	L6	L6.5	Smooth	S	R	S	S	S	S	S	S	S	S	R	S	S	S	24	1	70	gyrA D87N	0	0	0	0	100	0	0	0	0	0	0	0	0	0	0	0	0
SH17SF323	SRR28998370	2013	Southern China	Guangdong	Food	Pork	NA	NA	NA	NA	ST34	L6	L6.5	Smooth	S	R	I	I	R	R	R	I	R	R	R	R	R	I	24	1	69	gyrA D87N	0	0	0	0	100	0	0	0	0	0	0	0	0	0	0	0	0
SH17SF325	SRR28998369	2013	Central China	Hunan	Food	Pork	NA	NA	NA	NA	ST19	L1	L1.3	Smooth	S	R	S	S	R	R	R	R	R	R	R	R	R	R	20	3	72	gyrA S83L, gyrA D87N, parC S80R	0	0	0	0	100	0	0	0	0	0	0	0	0	0	0	0	0
SH17SF331	SRR28998368	2013	Central China	Hubei	Food	Pork	NA	NA	NA	NA	ST34	L6	L6.5	Rough	S	R	I	S	R	R	R	I	R	R	R	I	R	I	42	1	250	gyrA D87Y	0	0	0	100	100	0	0	0	0	0	99.75	0	100	0	0	0	82.51
SH17SF335	SRR28998367	2017	Eastern China	Shanghai	Food	Sea snail	NA	NA	NA	NA	ST99	L1	L1.6	Smooth	S	S	S	S	S	S	S	S	S	S	S	S	S	S	24	0	78	-	0	0	0	0	100	0	0	0	0	0	0	0	0	0	0	0	0
SH17SF340	SRR28998366	2013	Southwest China	Yunnan	Food	Pork	NA	NA	NA	NA	ST19	L1	L1.2	Rough	S	R	S	S	R	S	R	S	R	R	R	S	S	S	24	1	69	gyrA S83L	0	0	0	0	100	0	0	0	0	0	0	0	0	0	0	0	0
SH17SF341	SRR28998365	2013	Southwest China	Yunnan	Food	Pork	NA	NA	NA	NA	ST34	L6	L6.5	Smooth	S	S	S	S	S	R	S	S	S	R	R	R	S	S	24	1	69	gyrA D87N	0	0	0	0	100	0	0	0	0	0	0	0	0	0	0	0	0
SH17SF342	SRR28998364	2013	Southwest China	Yunnan	Food	Pork	NA	NA	NA	NA	ST19	L1	L1.3	Rough	S	R	S	S	R	R	R	R	R	R	R	R	R	I	20	3	72	gyrA S83L, gyrA D87N, parC S80R	0	0	0	0	100	0	0	0	0	0	0	0	0	0	0	0	0
SH17SF344	SRR28998363	2013	Southwest China	Yunnan	Food	Pork	NA	NA	NA	NA	ST34	L6	L6.5	Smooth	S	R	S	S	S	R	R	S	R	R	R	R	S	I	24	1	69	gyrA D87N	0	0	0	0	100	0	0	0	0	0	0	0	0	0	0	0	0
SH17SF345	SRR28998362	2014	Southern China	Guangdong	Food	Chicken	NA	NA	NA	NA	ST19	L1	L1.2	Smooth	S	R	S	S	R	S	R	S	R	R	R	S	S	S	24	1	69	gyrA S83L	0	0	0	0	100	0	0	0	0	0	0	0	0	0	0	0	0
SH17SF346	SRR28998361	2014	Central China	Hubei	Food	Chicken	NA	NA	NA	NA	ST19	L1	L1.2	Smooth	S	R	S	S	R	R	R	S	R	R	R	R	S	S	24	1	69	gyrA S83L	0	0	0	0	100	0	0	0	0	0	0	0	0	0	0	0	0
SH17SF347	SRR28998359	2017	Central China	Hubei	Food	Chicken	NA	NA	NA	NA	ST34	L6	L6.5	Rough	S	R	S	S	R	R	R	S	S	R	R	R	S	I	24	1	69	gyrA D87N	0	0	0	0	100	0	0	0	0	0	0	0	0	0	0	0	0
SH17SF351	SRR28998358	2017	Central China	Hubei	Food	Chicken	NA	NA	NA	NA	ST34	L6	L6.5	Rough	S	R	S	S	R	R	R	S	R	R	R	R	S	I	24	1	70	gyrA D87N	0	0	0	0	100	0	0	0	0	0	0	0	0	0	0	0	0
SH17SF352	SRR28998357	2016	Central China	Hubei	Food	Chicken	NA	NA	NA	NA	ST34	L6	L6.5	Smooth	S	R	S	S	R	R	R	S	S	R	R	R	S	I	24	1	74	gyrA D87Y	0	0	0	0	100	0	0	0	0	0	0	0	0	0	0	0	0
SH17SF354	SRR28998356	2014	Southern China	Guangdong	Food	Chicken	NA	NA	NA	NA	ST19	L1	L1.2	Smooth	S	R	S	S	S	S	S	S	R	R	R	S	S	S	24	1	69	gyrA S83L	0	0	0	0	100	0	0	0	0	0	0	0	0	0	0	0	0
SH17SF365	SRR28998355	2017	Eastern China	Shanghai	Food	Pork	NA	NA	NA	NA	ST34	L6	L6.5	Rough	S	R	S	S	R	R	R	I	R	R	R	R	R	I	24	1	75	gyrA D87Y	0	0	0	0	100	0	0	0	0	0	0	0	0	0	0	0	0
SH17SF366	SRR28998354	2017	Eastern China	Shanghai	Food	Pork	NA	NA	NA	NA	ST34	L6	L6.5	Rough	S	R	S	S	R	R	R	S	R	R	R	R	S	I	44	1	250	gyrA D87N	0	0	0	100	100	0	0	0	0	0	99.75	0	100	0	100	100	82.51
SH17SF370	SRR28998045	2017	Eastern China	Shanghai	Food	Pork	NA	NA	NA	NA	ST34	L6	L6.5	Rough	S	R	S	S	R	R	R	S	R	R	R	R	S	I	24	1	68	gyrA D87N	0	0	0	0	100	0	0	0	0	0	0	0	0	0	0	0	0
SH17SF385	SRR28998044	2017	Southern China	Guangdong	Food	Chicken	NA	NA	NA	NA	ST19	L1	L1.3	Smooth	S	R	S	S	R	R	R	R	R	R	R	R	S	I	24	2	78	gyrA S83L, parC S80R	0	0	0	0	100	0	0	0	0	0	0	0	0	0	0	0	0
SH17SF391	SRR28998043	2017	Southern China	Guangdong	Food	Chicken	NA	NA	NA	NA	ST19	L1	L1.3	Smooth	S	R	S	S	S	R	R	R	S	R	R	I	S	I	24	2	77	gyrA S83L, parC S80R	0	0	0	0	100	0	0	0	0	0	0	0	0	0	0	0	0
SH17SF393	SRR28998042	2017	Southern China	Guangdong	Food	Chicken	NA	NA	NA	NA	ST19	L1	L1.3	Smooth	S	R	S	S	R	R	R	R	R	R	R	R	S	I	41	2	261	gyrA S83L, parC S80R	0	0	0	100	100	0	0	0	0	0	92.28	0	100	0	0	0	0
SH17SF394	SRR28998040	2017	Southern China	Guangdong	Food	Chicken	NA	NA	NA	NA	ST19	L1	L1.3	Smooth	S	R	S	S	R	R	R	R	R	R	R	R	S	I	41	2	260	gyrA S83L, parC S80R	0	0	0	100	100	0	0	0	0	0	92.28	0	100	0	0	0	0
SH17SF395	SRR28998039	2017	Southern China	Guangdong	Food	Chicken	NA	NA	NA	NA	ST19	L1	L1.3	Smooth	S	R	S	S	R	R	R	R	R	R	R	R	S	I	41	2	260	gyrA S83L, parC S80R	0	0	0	100	100	0	0	0	0	0	92.28	0	100	0	0	0	0
SH17SF396	SRR28998038	2017	Southern China	Guangdong	Food	Chicken	NA	NA	NA	NA	ST19	L1	L1.3	Smooth	S	R	S	S	R	R	R	R	R	R	R	I	S	I	41	2	261	gyrA S83L, parC S80R	0	0	0	100	100	0	0	0	0	0	92.03	0	100	0	0	0	0
SH17SF397	SRR28998037	2017	Southern China	Guangdong	Food	Chicken	NA	NA	NA	NA	ST19	L1	L1.3	Smooth	S	R	S	S	R	R	R	R	R	R	R	R	S	I	41	2	261	gyrA S83L, parC S80R	0	0	0	100	100	0	0	0	0	0	92.28	0	100	0	0	0	0
SH17SF404	SRR28998036	2017	Eastern China	Shanghai	Food	Pork	NA	NA	NA	NA	ST34	L6	L6.5	Rough	S	R	S	S	R	R	R	S	R	R	S	R	S	I	24	0	74	-	0	0	0	0	100	0	0	0	0	0	0	0	0	0	0	0	0
SH17SF420	SRR28998035	2017	Southern China	Guangdong	Food	Chicken	NA	NA	NA	NA	ST34	L6	L6.3	Smooth	S	R	S	S	S	R	R	S	R	R	S	R	S	S	32	0	245	-	0	0	0	0	100	0	0	0	0	0	0	0	0	0	100	100	0
SH17SF427	SRR28998034	2017	Southern China	Guangdong	Food	Pork	NA	NA	NA	NA	ST34	L6	L6.4	Smooth	S	R	S	S	S	R	S	S	S	R	S	R	S	S	24	0	68	-	0	0	0	0	100	0	0	0	0	0	0	0	0	0	0	0	0
SH17SF428	SRR28998033	2017	Southern China	Guangdong	Food	Pork	NA	NA	NA	NA	ST19	L5	L5.2	Smooth	S	R	S	S	S	R	R	S	R	R	S	S	S	S	24	0	133	-	0	0	0	0	100	0	0	0	0	0	0	0	0	0	0	0	0
SH17SF430	SRR28998032	2017	Southern China	Guangdong	Food	Pork	NA	NA	NA	NA	ST19	L5	L5.2	Smooth	S	S	S	S	S	R	R	S	R	R	S	I	S	S	24	0	132	-	0	0	0	0	100	0	0	0	0	0	0	0	0	0	0	0	0
SH17SF433	SRR28998031	2017	Southern China	Guangdong	Food	Pork	NA	NA	NA	NA	ST34	L6	L6.5	Rough	S	R	S	S	R	R	R	I	S	R	R	S	R	I	40	1	253	gyrA D87N	0	0	0	100	100	0	0	0	0	0	99.75	0	100	0	0	0	82.51
SH17SF440	SRR28998029	2017	Southern China	Guangdong	Food	Pork	NA	NA	NA	NA	ST34	L6	L6.5	Rough	S	R	S	S	R	R	R	S	R	R	R	S	S	I	42	1	249	gyrA D87N	0	0	0	100	100	0	0	0	0	0	99.75	0	100	0	0	0	82.51
SH17SF461	SRR28998028	2017	Southern China	Guangdong	Food	Duck	NA	NA	NA	NA	ST19	L5	L5.2	Smooth	S	R	S	S	S	R	R	S	R	R	S	I	S	S	24	0	133	-	0	0	0	0	100	0	0	0	0	0	0	0	0	0	0	0	0
SH17SF464	SRR28998027	2017	Southern China	Guangdong	Food	Pork	NA	NA	NA	NA	ST19	L5	L5.2	Smooth	S	R	S	S	S	R	R	S	R	R	S	S	S	S	36	0	250	-	0	0	0	0	100	0	0	0	0	0	0	0	0	0	0	0	82.51
SH17SF475	SRR28998026	2017	Southern China	Guangdong	Food	Pork	NA	NA	NA	NA	ST34	L6	L6.5	Rough	S	R	S	S	I	R	R	S	R	R	R	S	S	I	42	1	247	gyrA D87N	0	0	0	100	100	0	0	0	0	0	99.75	0	100	0	0	0	82.51
SH17SF481	SRR28998025	2017	Southern China	Guangdong	Food	Chicken	NA	NA	NA	NA	ST34	L6	L6.3	Smooth	S	R	S	S	S	R	S	S	S	R	S	R	S	S	29	0	240	-	0	0	0	0	100	0	0	0	0	0	0	0	0	0	100	100	0
SH17SF485	SRR28998024	2017	Southern China	Guangdong	Food	Chicken	NA	NA	NA	NA	ST34	L6	L6.4	Smooth	S	R	S	S	S	R	S	S	S	R	S	R	S	S	29	0	250	-	0	0	0	0	100	0	0	0	0	0	0	0	0	0	100	100	0
SH17SF487	SRR28998023	2017	Southern China	Guangdong	Food	Pork	NA	NA	NA	NA	ST34	L6	L6.3	Smooth	S	R	S	S	S	R	S	S	S	R	S	R	S	S	29	0	241	-	0	0	0	0	100	0	0	0	0	0	0	0	0	0	100	100	0
SH17SF496	SRR28998022	2017	Eastern China	Shanghai	Food	Chicken	NA	NA	NA	NA	ST19	L3	L3.7	Smooth	S	R	S	S	S	R	S	S	S	S	R	R	S	S	24	0	77	-	0	0	0	0	100	0	0	0	0	0	0	0	0	0	0	0	0
SH17SF504	SRR28998021	2017	Northern China	Beijing	Food	Pork	NA	NA	NA	NA	ST19	L5	L5.2	Smooth	S	R	S	S	S	S	R	S	R	R	S	S	S	S	24	0	132	-	0	0	0	0	100	0	0	0	0	0	0	0	0	0	0	0	0
SH17SF508	SRR28998020	2017	Northern China	Beijing	Food	Pork	NA	NA	NA	NA	ST34	L6	L6.3	Smooth	S	R	S	S	S	R	S	S	S	R	S	R	S	S	24	0	132	-	0	0	0	0	100	0	0	0	0	0	0	0	0	0	0	0	0
SH17SF510	SRR28998018	2017	Northern China	Beijing	Food	Pork	NA	NA	NA	NA	ST34	L6	L6.3	Smooth	S	R	S	S	R	S	R	I	R	S	R	R	R	S	24	0	69	-	0	0	0	0	100	0	0	0	0	0	0	0	0	0	0	0	0
SH17SF511	SRR28998017	2017	Northern China	Beijing	Food	Pork	NA	NA	NA	NA	ST34	L6	L6.3	Smooth	S	R	S	S	S	R	I	S	S	R	S	R	S	S	24	0	132	-	0	0	0	0	100	0	0	0	0	0	0	0	0	0	0	0	0
SH17SF512	SRR28998016	2017	Northern China	Beijing	Food	Pork	NA	NA	NA	NA	ST34	L6	L6.3	Smooth	S	R	S	S	S	S	S	S	S	R	S	R	S	S	24	0	132	-	0	0	0	0	100	0	0	0	0	0	0	0	0	0	0	0	0
SH17SF562	SRR28998015	2017	Eastern China	Shanghai	Food	Pork	NA	NA	NA	NA	ST19	L5	L5.2	Smooth	S	R	S	S	S	R	R	S	R	R	S	I	S	S	34	0	250	-	0	0	0	0	100	0	0	0	0	0	0	0	0	0	0	0	82.51
SH17SF573	SRR28998014	2017	Southern China	Guangxi	Food	Beef	NA	NA	NA	NA	ST19	L3	L3.7	Smooth	S	S	S	S	S	S	S	S	S	S	R	S	S	S	24	0	78	-	0	0	0	0	100	0	0	0	0	0	0	0	0	0	0	0	0
SH17SF578	SRR28998353	2017	Southern China	Guangxi	Food	Duck	NA	NA	NA	NA	ST19	L3	L3.7	Smooth	S	R	S	S	S	R	S	S	S	S	R	R	S	S	24	0	78	-	0	0	0	0	100	0	0	0	0	0	0	0	0	0	0	0	0
SH17SF579	SRR28998352	2017	Southern China	Guangxi	Food	Duck	NA	NA	NA	NA	ST19	L5	L5.2	Smooth	S	R	S	S	S	R	R	S	R	R	S	S	S	S	24	0	133	-	0	0	0	0	100	0	0	0	0	0	0	0	0	0	0	0	0
SH17SF663	SRR28998351	2017	Eastern China	Shandong	Food	Chicken	NA	NA	NA	NA	ST19	L3	L3.7	Smooth	S	S	S	S	S	S	S	S	S	S	R	S	S	S	24	0	263	-	0	0	0	0	100	0	0	0	0	0	0	0	0	0	0	0	0
SH17SF670	SRR28998350	2017	Eastern China	Shandong	Food	Chicken	NA	NA	NA	NA	ST19	L3	L3.7	Smooth	S	S	S	S	S	S	S	S	S	S	R	I	S	S	24	0	262	-	0	0	0	0	100	0	0	0	0	0	0	0	0	0	0	0	0
SH17SF702	SRR28998349	2017	Eastern China	Shandong	Food	Chicken	NA	NA	NA	NA	ST19	L3	L3.7	Smooth	S	S	S	S	S	S	S	S	S	S	R	S	S	S	24	0	263	-	0	0	0	0	100	0	0	0	0	0	0	0	0	0	0	0	0
SH17SF762	SRR28998347	2017	Eastern China	Shandong	Food	Chicken	NA	NA	NA	NA	ST19	L3	L3.7	Smooth	S	S	S	S	S	S	S	S	S	S	R	S	S	S	24	0	262	-	0	0	0	0	100	0	0	0	0	0	0	0	0	0	0	0	0
SH17SF763	SRR28998346	2017	Eastern China	Shandong	Food	Chicken	NA	NA	NA	NA	ST19	L3	L3.7	Smooth	S	S	S	S	S	S	S	S	S	S	R	S	S	S	24	0	263	-	0	0	0	0	100	0	0	0	0	0	0	0	0	0	0	0	0
SH17SF788	SRR28998345	2017	Eastern China	Shandong	Food	Chicken	NA	NA	NA	NA	ST19	L3	L3.7	Smooth	S	S	S	S	S	S	S	S	S	S	R	S	S	S	24	0	261	-	0	0	0	0	100	0	0	0	0	0	0	0	0	0	0	0	0
SH17SF789	SRR28998344	2017	Eastern China	Shandong	Food	Chicken	NA	NA	NA	NA	ST19	L3	L3.7	Smooth	S	S	S	S	S	S	S	S	S	S	R	S	S	S	24	0	262	-	0	0	0	0	100	0	0	0	0	0	0	0	0	0	0	0	0
SH17SF791	SRR28998343	2017	Eastern China	Shandong	Food	Chicken	NA	NA	NA	NA	ST19	L3	L3.7	Smooth	S	S	S	S	S	S	S	S	S	S	R	S	S	S	24	0	262	-	0	0	0	0	100	0	0	0	0	0	0	0	0	0	0	0	0
SH17SF793	SRR28998342	2017	Eastern China	Shandong	Food	Chicken	NA	NA	NA	NA	ST19	L3	L3.7	Smooth	S	S	S	S	S	S	S	S	S	S	R	S	S	S	24	0	263	-	0	0	0	0	100	0	0	0	0	0	0	0	0	0	0	0	0
SH17SF794	SRR28998341	2017	Eastern China	Shandong	Food	Chicken	NA	NA	NA	NA	ST19	L3	L3.7	Smooth	S	S	S	S	S	S	S	S	S	S	R	S	S	S	24	0	264	-	0	0	0	0	100	0	0	0	0	0	0	0	0	0	0	0	0
SH17SF795	SRR28998340	2017	Eastern China	Shandong	Food	Chicken	NA	NA	NA	NA	ST19	L3	L3.7	Smooth	S	S	S	S	S	S	S	S	S	S	R	S	S	S	24	0	263	-	0	0	0	0	100	0	0	0	0	0	0	0	0	0	0	0	0
SH17SF866	SRR28998339	2017	Southern China	Guangdong	Food	Pork	NA	NA	NA	NA	ST19	L5	L5.2	Smooth	S	R	S	S	S	R	R	S	R	R	S	S	S	S	36	0	249	-	0	0	0	0	100	0	0	0	0	0	0	0	0	0	0	0	82.51
SH17SF867	SRR28998338	2017	Southern China	Guangdong	Food	Pork	NA	NA	NA	NA	ST19	L5	L5.2	Smooth	S	R	S	S	S	R	R	S	S	R	S	S	S	S	36	0	250	-	0	0	0	0	100	0	0	0	0	0	0	0	0	0	0	0	82.51
SH17SF888	SRR28998336	2017	Southern China	Guangdong	Food	Pork	NA	NA	NA	NA	ST19	L5	L5.2	Smooth	S	R	S	S	S	R	R	S	R	R	S	I	S	S	24	0	132	-	0	0	0	0	100	0	0	0	0	0	0	0	0	0	0	0	0
SH17SF895	SRR28998335	2017	Southern China	Guangdong	Food	Chicken	NA	NA	NA	NA	ST19	L5	L5.2	Smooth	S	R	S	S	S	R	R	S	R	R	S	S	S	S	24	0	133	-	0	0	0	0	100	0	0	0	0	0	0	0	0	0	0	0	0
SH17SF900	SRR28998334	2017	Southern China	Guangdong	Food	Chicken	NA	NA	NA	NA	ST19	L5	L5.2	Smooth	S	R	S	S	S	R	R	S	R	R	S	S	S	S	36	0	251	-	0	0	0	0	100	0	0	0	0	0	0	0	0	0	0	0	82.51
SH17SF912	SRR28998333	2017	Southern China	Guangdong	Food	Chicken	NA	NA	NA	NA	ST19	L5	L5.2	Smooth	S	R	S	S	S	R	R	S	R	R	S	I	S	S	36	0	252	-	0	0	0	0	100	0	0	0	0	0	0	0	0	0	0	0	82.51
SH17SF932	SRR28998332	2014	Southern China	Guangdong	Food	Pork	NA	NA	NA	NA	ST34	L6	L6.5	Rough	S	R	S	S	R	R	R	I	R	R	R	R	S	I	42	1	252	gyrA D87Y	0	0	0	100	100	0	0	0	0	0	99.75	0	100	0	0	0	82.51
SH17SF948	SRR28998331	2016	Central China	Hubei	Environment	Farm faeces	NA	NA	NA	NA	ST34	L6	L6.5	Rough	S	R	S	S	R	R	R	S	R	R	R	R	R	I	46	1	244	gyrA D87N	0	0	0	100	100	0	0	0	0	0	99.75	0	100	0	100	100	82.51
SH17SF950	SRR28998330	2016	Central China	Hubei	Environment	Water	NA	NA	NA	NA	ST19	L1	L1.2	Smooth	S	R	S	S	S	R	S	S	S	R	R	R	S	S	41	1	251	gyrA S83L	0	0	0	100	100	0	0	0	0	0	99.75	0	100	0	97.01	99.4	82.51
SH17SF954	SRR28998329	2016	Central China	Hubei	Environment	Farm faeces	NA	NA	NA	NA	ST34	L6	L6.5	Rough	S	R	S	S	R	R	R	I	R	R	R	I	R	I	43	1	246	gyrA D87Y	0	0	0	100	100	0	0	0	0	0	99.75	0	100	0	0	0	82.51
SH17SF955	SRR28998328	2014	Eastern China	Shandong	Environment	Farm faeces	NA	NA	NA	NA	ST34	L6	L6.5	Rough	S	R	S	S	R	R	R	S	R	R	R	R	S	I	43	1	244	gyrA D87N	0	0	0	100	100	0	0	0	0	0	99.75	0	100	0	100	100	82.51
SH17SF956	SRR28998327	2016	Central China	Hubei	Environment	Water	NA	NA	NA	NA	ST34	L6	L6.5	Rough	S	R	S	S	R	R	R	S	S	R	R	R	S	I	43	1	247	gyrA D87N	0	0	0	100	100	0	0	0	0	0	99.75	0	100	0	100	100	82.51
SH17SF957	SRR28998325	2014	Southern China	Guangdong	Environment	Pig faeces	NA	NA	NA	NA	ST34	L6	L6.5	Rough	S	R	S	S	R	R	R	S	R	R	R	R	S	R	30	1	247	gyrA D87N	0	0	0	0	100	0	0	0	0	0	0	0	0	0	100	100	0
SH17SF958	SRR28998324	2014	Central China	Hubei	Environment	Farm faeces	NA	NA	NA	NA	ST34	L6	L6.5	Rough	S	R	S	S	R	R	R	S	R	R	R	R	S	I	43	1	253	gyrA D87N	0	0	0	100	100	0	0	0	0	0	99.75	0	100	0	100	100	82.51
SH17SF960	SRR28998323	2016	Central China	Hubei	Environment	Farm faeces	NA	NA	NA	NA	ST34	L6	L6.5	Rough	S	R	S	S	R	R	R	S	R	R	R	R	S	R	43	1	246	gyrA D87N	0	0	0	100	100	0	0	0	0	0	99.75	0	100	0	100	100	82.51
SH17SF961	SRR28998322	2016	Eastern China	Jiangsu	Environment	Farm faeces	NA	NA	NA	NA	ST34	L6	L6.5	Rough	S	R	S	S	R	R	R	S	R	R	R	R	S	I	43	1	247	gyrA D87N	0	0	0	100	100	0	0	0	0	0	99.75	0	100	0	100	100	82.51
SH17SF962	SRR28998013	2014	Central China	Hubei	Environment	Farm faeces	NA	NA	NA	NA	ST34	L6	L6.5	Rough	S	R	S	S	R	R	R	S	R	R	R	R	S	R	43	1	246	gyrA D87N	0	0	0	100	100	0	0	0	0	0	99.75	0	100	0	100	100	82.51
SH17SF963	SRR28998012	2016	Central China	Hubei	Environment	Farm faeces	NA	NA	NA	NA	ST34	L6	L6.5	Rough	S	R	S	S	R	R	R	S	R	R	R	R	S	R	43	1	246	gyrA D87N	0	0	0	100	100	0	0	0	0	0	99.75	0	100	0	100	100	82.51
SH17SF966	SRR28998011	2013	Central China	Hubei	Environment	Farm faeces	NA	NA	NA	NA	ST34	L6	L6.5	Rough	S	R	S	I	R	R	R	S	R	R	R	R	S	R	43	1	247	gyrA D87N	0	0	0	100	100	0	0	0	0	0	99.75	0	100	0	100	100	82.51
SH18SF003	SRR28998129	2018	Southern China	Guangdong	Food	Duck	NA	NA	NA	NA	ST34	L6	L6.5	Rough	S	R	S	S	I	R	R	S	R	R	R	R	S	S	41	1	248	gyrA D87Y	0	0	0	100	100	0	0	0	0	0	99.75	0	100	0	100	100	82.51
SH18SF012	SRR28998128	2018	Southern China	Guangdong	Food	Duck	NA	NA	NA	NA	ST34	L6	L6.5	Rough	S	R	S	S	R	S	R	S	R	R	R	R	S	S	37	1	251	gyrA D87Y	0	0	0	100	100	0	0	0	0	0	99.75	0	100	0	100	100	82.51
SH18SF016	SRR28998127	2018	Southern China	Guangdong	Food	Duck	NA	NA	NA	NA	ST34	L6	L6.5	Rough	S	R	S	S	R	S	R	S	R	R	R	R	S	S	24	1	69	gyrA D87Y	0	0	0	0	100	0	0	0	0	0	0	0	0	0	0	0	0
SH18SF048	SRR28998125	2018	Southern China	Guangdong	Food	Pork	NA	NA	NA	NA	ST34	L6	L6.5	Rough	S	R	S	S	R	S	R	S	R	R	R	R	S	S	37	1	251	gyrA D87Y	0	0	0	100	100	0	0	0	0	0	99.75	0	100	0	100	100	82.51
SH18SF068	SRR28998124	2018	Southern China	Guangdong	Food	Duck	NA	NA	NA	NA	ST34	L6	L6.5	Rough	R	R	R	S	R	R	R	R	R	R	R	R	S	I	43	1	237	gyrA D87N	0	0	0	100	100	0	0	0	0	0	99.75	0	100	0	100	100	82.51
SH18SF069	SRR28998123	2018	Southern China	Guangdong	Food	Duck	NA	NA	NA	NA	ST34	L6	L6.5	Rough	S	R	S	S	R	R	R	S	S	R	R	R	S	I	44	1	241	gyrA D87N	0	0	0	100	100	0	0	0	0	0	99.75	0	100	0	100	100	82.51
SH18SF071	SRR28998122	2018	Southern China	Guangdong	Food	Duck	NA	NA	NA	NA	ST34	L6	L6.5	Rough	S	R	S	S	R	R	R	S	R	R	R	R	S	S	41	1	250	gyrA D87Y	0	0	0	100	100	0	0	0	0	0	99.75	0	100	0	0	0	82.51
SH18SF094	SRR28998121	2018	Southern China	Guangxi	Food	Pork	NA	NA	NA	NA	ST34	L6	L6.3	Smooth	S	R	S	S	S	R	S	S	S	R	S	R	S	S	24	0	132	-	0	0	0	0	100	0	0	0	0	0	0	0	0	0	0	0	0
SH18SF098	SRR28998120	2018	Southern China	Guangxi	Food	Pork	NA	NA	NA	NA	ST19	L5	L5.2	Smooth	S	R	S	S	S	R	R	S	R	R	S	S	S	S	24	0	132	-	0	0	0	0	100	0	0	0	0	0	0	0	0	0	0	0	0
SH18SF1026	SRR28998119	2018	Central China	Hubei	Food	Pork	NA	NA	NA	NA	ST34	L6	L6.5	Rough	S	R	S	S	R	R	R	S	S	R	R	R	S	I	24	1	70	gyrA D87N	0	0	0	0	100	0	0	0	0	0	0	0	0	0	0	0	0
SH18SF1027	SRR28998118	2018	Central China	Hubei	Food	Pork	NA	NA	NA	NA	ST34	L6	L6.5	Rough	S	R	S	S	R	S	R	S	R	R	R	R	S	S	24	1	70	gyrA D87Y	0	0	0	0	100	0	0	0	0	0	0	0	0	0	0	0	0
SH18SF1028	SRR28998117	2018	Central China	Hubei	Food	Pork	NA	NA	NA	NA	ST34	L6	L6.5	Rough	S	R	S	S	R	R	R	S	R	R	R	R	S	I	24	1	70	gyrA D87N	0	0	0	0	100	0	0	0	0	0	0	0	0	0	0	0	0
SH18SF1029	SRR28998116	2018	Central China	Hubei	Food	Pork	NA	NA	NA	NA	ST34	L6	L6.5	Rough	S	R	S	S	R	R	R	S	R	R	R	R	S	I	43	1	247	gyrA D87N	0	0	0	100	100	0	0	0	0	0	99.75	0	100	0	100	100	82.51
SH18SF1030	SRR28998114	2018	Central China	Hubei	Food	Pork	NA	NA	NA	NA	ST34	L6	L6.5	Rough	S	R	S	S	R	R	R	S	R	R	R	R	S	I	43	1	245	gyrA D87N	0	0	0	100	100	0	0	0	0	0	99.75	0	100	0	100	100	82.51
SH18SF1032	SRR28998113	2018	Central China	Hubei	Food	Pork	NA	NA	NA	NA	ST34	L6	L6.5	Rough	S	R	S	S	R	R	R	S	S	R	R	R	S	I	43	1	246	gyrA D87N	0	0	0	100	100	0	0	0	0	0	99.75	0	100	0	100	100	82.51
SH18SF1033	SRR28998112	2018	Central China	Hubei	Food	Pork	NA	NA	NA	NA	ST34	L6	L6.5	Rough	S	R	S	S	S	R	S	S	S	R	R	R	S	S	30	1	247	gyrA D87N	0	0	0	0	100	0	0	0	0	0	0	0	0	0	100	100	0
SH18SF1258	SRR28998111	2018	Eastern China	Shanghai	Food	Pork	NA	NA	NA	NA	ST19	L5	L5.2	Smooth	S	R	S	S	R	R	R	S	R	R	S	S	S	S	37	0	250	-	0	100	0	0	100	0	0	0	0	0	0	0	0	0	0	0	82.51
SH18SF1261	SRR28998110	2018	Eastern China	Shanghai	Food	Pork	NA	NA	NA	NA	ST19	L5	L5.2	Smooth	S	R	S	S	S	R	R	S	R	R	S	S	S	S	36	0	250	-	0	0	0	0	100	0	0	0	0	0	0	0	0	0	0	0	82.51
SH18SF1265	SRR28998109	2018	Eastern China	Shanghai	Food	Pork	NA	NA	NA	NA	ST34	L6	L6.5	Rough	S	R	S	S	S	R	S	S	S	R	R	R	S	S	29	1	253	gyrA D87N	0	0	0	0	100	0	0	0	0	0	0	0	0	0	100	100	0
SH18SF1306	SRR28998108	2018	Eastern China	Shanghai	Food	Pork	NA	NA	NA	NA	ST34	L6	L6.3	Smooth	S	R	S	S	S	R	S	S	S	R	S	R	S	S	29	0	244	-	0	0	0	0	100	0	0	0	0	0	0	0	0	0	100	100	0
SH18SF134	SRR28998107	2018	Southern China	Guangxi	Environment	Water	NA	NA	NA	NA	ST19	L5	L5.2	Smooth	S	R	S	S	S	R	R	S	R	R	S	S	S	S	36	0	249	-	0	0	0	0	100	0	0	0	0	0	0	0	0	0	0	0	82.51
SH18SF1601	SRR28998106	2018	Southwest China	Yunnan	Food	Duck	NA	NA	NA	NA	ST19	L3	L3.7	Smooth	S	R	S	S	S	R	S	S	S	S	R	R	S	S	24	0	78	-	0	0	0	0	100	0	0	0	0	0	0	0	0	0	0	0	0
SH18SF1602	SRR28998105	2018	Southwest China	Yunnan	Food	Chicken	NA	NA	NA	NA	ST19	L3	L3.7	Smooth	S	S	S	S	S	S	S	S	S	S	R	S	S	S	24	0	78	-	0	0	0	0	100	0	0	0	0	0	0	0	0	0	0	0	0
SH18SF1603	SRR28998103	2016	Southwest China	Yunnan	Food	Chicken	NA	NA	NA	NA	ST34	L6	L6.4	Smooth	S	R	S	S	S	R	S	S	S	R	S	R	S	S	24	0	69	-	0	0	0	0	100	0	0	0	0	0	0	0	0	0	0	0	0
SH18SF1604	SRR28998102	2016	Southwest China	Yunnan	Food	Duck	NA	NA	NA	NA	ST19	L3	L3.4	Smooth	S	R	S	S	R	R	R	S	R	R	R	R	S	R	24	0	85	-	0	0	0	0	100	0	0	0	0	0	0	0	0	0	0	0	0
SH18SF1605	SRR28998101	2016	Southwest China	Yunnan	Food	Chicken	NA	NA	NA	NA	ST19	L3	L3.5	Smooth	S	S	S	S	S	S	S	S	S	S	R	S	S	S	24	1	77	gyrA S83L	0	0	0	0	100	0	0	0	0	0	0	0	0	0	0	0	0
SH18SF1606	SRR28998100	2016	Southwest China	Yunnan	Food	Pork	NA	NA	NA	NA	ST34	L6	L6.3	Smooth	S	R	S	S	S	R	S	S	S	R	S	R	S	S	24	0	132	-	0	0	0	0	100	0	0	0	0	0	0	0	0	0	0	0	0
SH18SF1607	SRR28998099	2016	Southwest China	Yunnan	Food	Duck	NA	NA	NA	NA	ST19	L3	L3.7	Smooth	S	S	S	S	S	S	S	S	S	S	R	S	S	S	24	0	77	-	0	0	0	0	100	0	0	0	0	0	0	0	0	0	0	0	0
SH18SF1608	SRR28998098	2017	Southwest China	Yunnan	Food	Rice noodles	NA	NA	NA	NA	ST19	L5	L5.2	Smooth	S	R	S	S	S	R	R	S	R	R	S	S	S	S	24	0	133	-	0	0	0	0	100	0	0	0	0	0	0	0	0	0	0	0	0
SH18SF1609	SRR28997853	2017	Southwest China	Yunnan	Food	Pork	NA	NA	NA	NA	ST19	L5	L5.2	Rough	S	R	S	S	S	R	R	S	R	R	S	S	S	S	24	0	133	-	0	0	0	0	100	0	0	0	0	0	0	0	0	0	0	0	0
SH18SF1610	SRR28997852	2017	Southwest China	Yunnan	Food	Pork	NA	NA	NA	NA	ST19	L5	L5.2	Smooth	S	R	S	S	S	S	R	S	S	R	S	S	S	S	24	0	134	-	0	0	0	0	100	0	0	0	0	0	0	0	0	0	0	0	0
SH18SF1611	SRR28997851	2017	Southwest China	Yunnan	Food	Pork	NA	NA	NA	NA	ST34	L6	L6.3	Rough	S	R	S	S	S	R	S	S	S	R	S	R	S	S	24	0	131	-	0	0	0	0	100	0	0	0	0	0	0	0	0	0	0	0	0
SH18SF1612	SRR29005439	2017	Southwest China	Yunnan	Food	Chicken	NA	NA	NA	NA	ST34	L6	L6.3	Rough	S	R	S	S	I	R	R	S	R	R	R	R	S	S	24	0	131	-	0	0	0	0	100	0	0	0	0	0	0	0	0	0	0	0	0
SH18SF1627	SRR29005438	2018	Eastern China	Shandong	Food	Chicken	NA	NA	NA	NA	ST34	L6	L6.3	Smooth	S	R	S	S	S	S	S	S	S	S	S	S	S	S	25	0	248	-	0	0	0	0	100	0	0	0	0	0	0	0	0	0	0	0	0
SH18SF1639	SRR29005459	2018	Eastern China	Shandong	Food	Chicken	NA	NA	NA	NA	ST19	L3	L3.1	Smooth	R	S	R	S	R	R	R	S	S	R	R	S	S	S	29	0	256	-	0	100	0	0	100	100	0	0	0	0	0	0	0	0	0	0	0
SH18SF167	SRR29005318	2018	Southern China	Guangdong	Food	Duck	NA	NA	NA	NA	ST19	L3	L3.7	Smooth	S	R	S	S	S	R	S	S	S	S	R	R	S	S	28	0	262	-	0	0	0	0	100	0	0	0	0	0	0	0	0	0	100	100	0
SH18SF1689	SRR29005307	2018	Eastern China	Shandong	Food	Chicken	NA	NA	NA	NA	ST19	L3	L3.1	Smooth	S	R	S	S	S	S	S	S	S	S	S	S	S	S	26	0	262	-	0	0	0	0	100	0	0	0	0	0	0	0	0	0	0	0	0
SH18SF1690	SRR29005296	2018	Eastern China	Shandong	Food	Chicken	NA	NA	NA	NA	ST19	L3	L3.1	Smooth	S	R	S	S	S	S	S	S	S	S	S	S	S	S	26	0	262	-	0	0	0	0	100	0	0	0	0	0	0	0	0	0	0	0	0
SH18SF1692	SRR29005349	2018	Eastern China	Shandong	Food	Chicken	NA	NA	NA	NA	ST34	L6	L6.5	Rough	S	R	S	S	S	S	S	S	S	S	R	S	S	S	25	1	253	gyrA D87N	0	0	0	0	100	0	0	0	0	0	0	0	0	0	0	0	0
SH18SF1693	SRR29005338	2018	Eastern China	Shandong	Food	Chicken	NA	NA	NA	NA	ST19	L3	L3.1	Smooth	S	R	S	S	S	S	S	S	S	S	S	S	S	S	26	0	261	-	0	0	0	0	100	0	0	0	0	0	0	0	0	0	0	0	0
SH18SF1697	SRR29005327	2018	Eastern China	Shandong	Food	Chicken	NA	NA	NA	NA	ST34	L6	L6.5	Rough	S	R	S	S	S	S	I	S	S	R	R	S	S	S	24	1	70	gyrA D87N	0	0	0	0	100	0	0	0	0	0	0	0	0	0	0	0	0
SH18SF1708	SRR29005397	2018	Eastern China	Shandong	Food	Chicken	NA	NA	NA	NA	ST99	L1	L1.6	Smooth	S	R	S	S	S	R	I	S	S	S	S	R	S	S	24	0	78	-	0	0	0	0	100	0	0	0	0	0	0	0	0	0	0	0	0
SH18SF1710	SRR29005437	2018	Eastern China	Shanghai	Food	Duck	NA	NA	NA	NA	ST1544	L3	L3.7	Smooth	S	S	S	S	S	S	S	S	S	S	R	S	S	S	24	0	78	-	0	0	0	0	100	0	0	0	0	0	0	0	0	0	0	0	0
SH18SF1711	SRR29005426	2018	Eastern China	Shandong	Food	Chicken	NA	NA	NA	NA	ST99	L1	L1.6	Smooth	S	R	S	S	S	S	R	S	S	R	S	R	S	S	30	0	259	-	0	0	0	0	100	0	0	0	0	0	0	100	0	0	100	100	0
SH18SF1713	SRR29005415	2018	Eastern China	Shandong	Food	Chicken	NA	NA	NA	NA	ST99	L1	L1.6	Smooth	S	R	S	S	S	R	I	S	S	S	S	R	S	S	31	0	258	-	0	0	0	0	100	0	0	0	0	0	0	0	0	0	0	0	83.54
SH18SF1715	SRR29005404	2018	Eastern China	Shandong	Food	Chicken	NA	NA	NA	NA	ST99	L1	L1.6	Smooth	S	R	S	S	S	R	I	S	S	S	S	R	S	S	31	0	258	-	0	0	0	0	100	0	0	0	0	0	0	0	0	0	0	0	83.54
SH18SF1716	SRR29005376	2018	Eastern China	Shandong	Food	Chicken	NA	NA	NA	NA	ST99	L1	L1.6	Smooth	S	R	S	S	S	R	I	S	S	S	S	R	S	S	31	0	258	-	0	0	0	0	100	0	0	0	0	0	0	0	0	0	0	0	83.54
SH18SF1721	SRR29005365	2018	Eastern China	Shandong	Food	Chicken	NA	NA	NA	NA	ST99	L1	L1.6	Smooth	S	R	S	S	S	R	I	S	S	S	S	R	S	S	31	0	258	-	0	0	0	0	100	0	0	0	0	0	0	0	0	0	0	0	83.54
SH18SF1723	SRR29005503	2018	Eastern China	Shandong	Food	Chicken	NA	NA	NA	NA	ST99	L1	L1.6	Smooth	S	R	S	S	S	R	I	S	S	S	S	R	S	S	31	0	258	-	0	0	0	0	100	0	0	0	0	0	0	0	0	0	0	0	83.54
SH18SF1724	SRR29005492	2018	Eastern China	Shandong	Food	Chicken	NA	NA	NA	NA	ST99	L1	L1.6	Smooth	R	R	R	S	S	R	S	S	S	S	S	S	S	S	27	0	257	-	0	0	0	0	100	0	0	0	0	0	0	0	0	0	0	0	0
SH18SF1725	SRR29005481	2018	Eastern China	Shandong	Food	Chicken	NA	NA	NA	NA	ST99	L1	L1.6	Smooth	S	R	S	S	S	R	I	S	S	S	S	R	S	S	31	0	258	-	0	0	0	0	100	0	0	0	0	0	0	0	0	0	0	0	83.54
SH18SF1731	SRR29005470	2018	Eastern China	Shandong	Food	Chicken	NA	NA	NA	NA	ST99	L1	L1.6	Smooth	S	R	S	S	S	R	I	S	S	S	S	R	S	S	31	0	259	-	0	0	0	0	100	0	0	0	0	0	0	0	0	0	0	0	83.54
SH18SF1733	SRR29005458	2018	Eastern China	Shandong	Food	Chicken	NA	NA	NA	NA	ST99	L1	L1.6	Smooth	S	R	S	S	S	R	I	S	S	S	S	R	S	S	31	0	258	-	0	0	0	0	100	0	0	0	0	0	0	0	0	0	0	0	83.54
SH18SF1738	SRR29005447	2018	Eastern China	Shandong	Food	Chicken	NA	NA	NA	NA	ST99	L1	L1.6	Smooth	S	R	S	S	S	R	I	S	S	S	S	R	S	S	31	0	257	-	0	0	0	0	100	0	0	0	0	0	0	0	0	0	0	0	83.54
SH18SF1741	SRR29005443	2018	Eastern China	Shandong	Food	Chicken	NA	NA	NA	NA	ST34	L6	L6.3	Smooth	S	R	S	S	S	R	I	S	S	S	S	R	S	S	29	0	251	-	0	0	0	0	100	0	0	0	0	0	0	0	0	0	100	100	0
SH18SF1747	SRR29005442	2018	Central China	Hubei	Food	Pork	NA	NA	NA	NA	ST34	L6	L6.3	Smooth	S	R	S	S	S	R	S	S	S	R	S	R	S	S	24	0	131	-	0	0	0	0	100	0	0	0	0	0	0	0	0	0	0	0	0
SH18SF1748	SRR29005441	2018	Central China	Hubei	Food	Pork	NA	NA	NA	NA	ST34	L6	L6.3	Smooth	S	R	S	S	S	R	S	S	S	R	S	R	S	S	24	0	134	-	0	0	0	0	100	0	0	0	0	0	0	0	0	0	0	0	0
SH18SF1749	SRR29005440	2018	Central China	Hubei	Food	Pork	NA	NA	NA	NA	ST34	L6	L6.3	Smooth	S	R	S	S	S	R	S	S	S	R	S	R	S	S	29	0	251	-	0	0	0	0	100	0	0	0	0	0	0	0	0	0	100	100	0
SH18SF175	SRR29005322	2018	Southern China	Guangdong	Food	Chicken	NA	NA	NA	NA	ST34	L6	L6.5	Rough	S	S	S	S	R	R	R	S	R	R	R	I	S	R	40	1	249	gyrA D87N	100	0	0	100	100	0	0	0	0	0	99.75	0	100	0	0	0	82.51
SH18SF1751	SRR29005321	2018	Central China	Hubei	Food	Pork	NA	NA	NA	NA	ST34	L6	L6.3	Smooth	S	R	S	S	S	R	S	S	S	R	S	R	S	S	29	0	251	-	0	0	0	0	100	0	0	0	0	0	0	0	0	0	100	100	0
SH18SF1753	SRR29005320	2018	Central China	Hubei	Food	Pork	NA	NA	NA	NA	ST34	L6	L6.3	Smooth	S	R	S	S	S	R	S	S	S	R	S	R	S	S	29	0	250	-	0	0	0	0	100	0	0	0	0	0	0	0	0	0	100	100	0
SH18SF1754	SRR29005319	2018	Central China	Hubei	Food	Pork	NA	NA	NA	NA	ST34	L6	L6.3	Smooth	S	R	S	S	S	R	S	S	S	R	S	R	S	S	29	0	251	-	0	0	0	0	100	0	0	0	0	0	0	0	0	0	100	100	0
SH18SF1755	SRR29005317	2018	Central China	Hubei	Food	Pork	NA	NA	NA	NA	ST34	L6	L6.3	Smooth	S	R	S	S	S	R	S	S	S	R	S	R	S	S	29	0	250	-	0	0	0	0	100	0	0	0	0	0	0	0	0	0	100	100	0
SH18SF1757	SRR29005316	2010	Northeast China	Heilongjiang	Food	Fish	NA	NA	NA	NA	ST34	L6	L6.5	Rough	S	R	S	S	S	R	I	S	S	R	R	R	S	I	24	1	70	gyrA D87N	0	0	0	0	100	0	0	0	0	0	0	0	0	0	0	0	0
SH18SF1759	SRR29005315	2014	Northeast China	Heilongjiang	Food	Beef	NA	NA	NA	NA	ST19	L3	L3.7	Smooth	S	R	S	S	S	R	S	S	S	S	R	R	S	S	24	0	78	-	0	0	0	0	100	0	0	0	0	0	0	0	0	0	0	0	0
SH18SF176	SRR29005314	2018	Southern China	Guangdong	Food	Chicken	NA	NA	NA	NA	ST34	L6	L6.5	Rough	S	R	S	S	R	R	R	S	S	R	R	R	S	S	24	1	69	gyrA D87N	0	0	0	0	100	0	0	0	0	0	0	0	0	0	0	0	0
SH18SF1760	SRR29005313	2015	Northeast China	Heilongjiang	Food	Chicken	NA	NA	NA	NA	ST19	L1	L1.5	Smooth	S	S	S	S	S	S	R	S	R	R	S	S	S	S	24	0	135	-	0	0	0	0	100	0	0	0	0	0	0	0	0	0	0	0	0
SH18SF1761	SRR29005312	2015	Northeast China	Heilongjiang	Food	Duck	NA	NA	NA	NA	ST34	L6	L6.3	Smooth	S	R	S	S	S	R	I	S	S	R	S	R	S	S	24	0	132	-	0	0	0	0	100	0	0	0	0	0	0	0	0	0	0	0	0
SH18SF1762	SRR29005311	2015	Northeast China	Heilongjiang	Food	Chicken	NA	NA	NA	NA	ST19	L3	L3.7	Smooth	S	S	S	S	S	S	S	S	S	S	R	I	S	S	24	0	77	-	0	0	0	0	100	0	0	0	0	0	0	0	0	0	0	0	0
SH18SF1763	SRR29005310	2015	Northeast China	Heilongjiang	Food	Chicken	NA	NA	NA	NA	ST19	L3	L3.7	Smooth	S	S	S	S	S	S	S	S	S	S	R	S	S	S	24	0	86	-	0	0	0	0	100	0	0	0	0	0	0	0	0	0	0	0	0
SH18SF1764	SRR29005309	2015	Northeast China	Heilongjiang	Food	Chicken	NA	NA	NA	NA	ST19	L3	L3.7	Smooth	S	S	S	S	S	S	S	S	S	S	R	S	S	S	24	0	78	-	0	0	0	0	100	0	0	0	0	0	0	0	0	0	0	0	0
SH18SF1766	SRR29005308	2015	Northeast China	Heilongjiang	Food	Pork	NA	NA	NA	NA	ST19	L3	L3.7	Smooth	S	S	S	S	S	S	S	S	S	S	R	S	S	S	24	0	76	-	0	0	0	0	100	0	0	0	0	0	0	0	0	0	0	0	0
SH18SF1769	SRR29005306	2017	Northeast China	Heilongjiang	Food	Cheese	NA	NA	NA	NA	ST34	L6	L6.5	Smooth	S	R	S	S	S	R	S	S	S	R	S	R	S	S	24	0	70	-	0	0	0	0	100	0	0	0	0	0	0	0	0	0	0	0	0
SH18SF1770	SRR29005305	2017	Northeast China	Heilongjiang	Food	Shallot	NA	NA	NA	NA	ST34	L6	L6.3	Smooth	S	R	S	S	S	S	S	S	S	S	S	S	S	S	24	0	132	-	0	0	0	0	100	0	0	0	0	0	0	0	0	0	0	0	0
SH18SF1771	SRR29005304	2018	Northeast China	Heilongjiang	Food	Sea snail	NA	NA	NA	NA	ST19	L3	L3.4	Smooth	S	S	S	S	S	S	S	S	S	S	S	S	S	S	24	0	76	-	0	0	0	0	100	0	0	0	0	0	0	0	0	0	0	0	0
SH18SF1772	SRR29005303	2018	Northeast China	Heilongjiang	Food	Duck	NA	NA	NA	NA	ST34	L6	L6.3	Smooth	S	R	S	S	S	R	I	S	S	R	S	R	S	S	24	0	132	-	0	0	0	0	100	0	0	0	0	0	0	0	0	0	0	0	0
SH18SF1784	SRR29005302	2018	Northern China	Shanxi	Food	Winkles	NA	NA	NA	NA	ST99	L1	L1.6	Smooth	S	S	S	S	S	S	S	S	S	S	S	S	S	S	24	0	79	-	0	0	0	0	100	0	0	0	0	0	0	0	0	0	0	0	0
SH18SF1851	SRR29005301	2018	Eastern China	Shandong	Food	Chicken	NA	NA	NA	NA	ST19	L3	L3.7	Smooth	S	S	S	S	S	S	S	S	S	S	R	S	S	S	24	0	263	-	0	0	0	0	100	0	0	0	0	0	0	0	0	0	0	0	0
SH18SF1855	SRR29005300	2018	Eastern China	Shandong	Food	Chicken	NA	NA	NA	NA	ST19	L3	L3.7	Smooth	S	S	S	S	S	S	S	S	S	S	R	S	S	S	24	0	263	-	0	0	0	0	100	0	0	0	0	0	0	0	0	0	0	0	0
SH18SF1890	SRR29005299	2018	Eastern China	Shanghai	Food	Chicken	NA	NA	NA	NA	ST19	L3	L3.7	Smooth	S	S	S	S	S	S	S	S	S	S	S	I	S	S	24	0	78	-	0	0	0	0	100	0	0	0	0	0	0	0	0	0	0	0	0
SH18SF1904	SRR29005298	2018	Eastern China	Shanghai	Food	Chicken	NA	NA	NA	NA	ST19	L5	L5.2	Smooth	S	R	S	S	S	R	R	S	R	R	S	I	S	I	24	0	142	-	0	0	0	0	100	0	0	0	0	0	0	0	0	0	0	0	0
SH18SF1909	SRR29005297	2018	Eastern China	Shanghai	Food	Duck	NA	NA	NA	NA	ST19	L3	L3.7	Smooth	S	R	S	S	S	R	S	S	S	S	R	R	S	S	24	0	77	-	0	0	0	0	100	0	0	0	0	0	0	0	0	0	0	0	0
SH18SF1911	SRR29005295	2018	Eastern China	Shanghai	Food	Duck	NA	NA	NA	NA	ST1544	L3	L3.7	Smooth	S	S	S	S	S	S	S	S	S	S	R	S	S	S	24	0	78	-	0	0	0	0	100	0	0	0	0	0	0	0	0	0	0	0	0
SH18SF1914	SRR29005294	2018	Eastern China	Shanghai	Food	Chicken	NA	NA	NA	NA	ST19	L3	L3.7	Smooth	R	S	R	S	S	R	R	S	S	S	R	S	S	S	24	0	77	-	0	0	0	0	100	0	0	0	0	0	0	0	0	0	0	0	0
SH18SF1916	SRR29005293	2018	Eastern China	Shanghai	Food	Wonton	NA	NA	NA	NA	ST34	L6	L6.5	Rough	S	R	S	S	R	R	R	I	R	R	R	S	S	I	24	1	67	gyrA D87Y	0	0	0	0	100	0	0	0	0	0	0	0	0	0	0	0	0
SH18SF192	SRR29005292	2018	Southern China	Guangdong	Food	Chicken	NA	NA	NA	NA	ST34	L6	L6.5	Rough	S	S	S	S	R	R	R	S	R	R	R	S	S	I	42	1	245	gyrA D87N	100	0	0	100	100	0	0	0	0	0	99.75	0	100	0	0	0	82.51
SH18SF1920	SRR29005291	2018	Eastern China	Shanghai	Food	Pork	NA	NA	NA	NA	ST19	L5	L5.2	Smooth	S	R	S	S	S	R	R	S	R	R	S	S	R	R	23	0	76	-	0	0	0	0	100	0	0	0	0	0	0	0	0	0	0	0	0
SH18SF1924	SRR29005354	2018	Eastern China	Shanghai	Food	Duck	NA	NA	NA	NA	ST19	L3	L3.7	Smooth	S	S	S	S	S	S	S	S	S	S	R	I	S	S	24	0	77	-	0	0	0	0	100	0	0	0	0	0	0	0	0	0	0	0	0
SH18SF247	SRR29005353	2018	Southern China	Guangdong	Food	Duck	NA	NA	NA	NA	ST99	L1	L1.6	Smooth	S	S	S	S	S	S	S	S	S	S	S	S	S	S	24	0	258	-	0	0	0	0	100	0	0	0	0	0	0	0	0	0	0	0	0
SH18SF251	SRR29005352	2018	Southern China	Guangdong	Food	Pork	NA	NA	NA	NA	ST34	L6	L6.5	Smooth	S	R	S	S	S	R	S	S	S	R	S	R	S	S	31	0	251	-	0	0	0	0	100	0	0	0	0	0	99.75	0	0	0	100	100	0
SH18SF253	SRR29005351	2018	Southern China	Guangdong	Food	Chicken	NA	NA	NA	NA	ST36	L4	L4.2	Smooth	S	R	S	S	I	R	R	S	R	R	R	R	S	S	24	0	221	-	0	0	0	0	100	0	0	0	0	0	0	0	0	0	0	0	0
SH18SF288	SRR29005350	2018	Southern China	Guangdong	Food	Pork	NA	NA	NA	NA	ST34	L6	L6.5	Rough	R	R	R	S	S	R	S	S	S	R	S	R	S	S	24	1	69	gyrA D87Y	0	0	0	0	100	0	0	0	0	0	0	0	0	0	0	0	0
SH18SF289	SRR29005348	2018	Southern China	Guangdong	Food	Pork	NA	NA	NA	NA	ST34	L6	L6.3	Smooth	S	R	S	S	R	R	R	S	R	R	R	S	S	I	24	0	71	-	0	0	0	0	100	0	0	0	0	0	0	0	0	0	0	0	0
SH18SF290	SRR29005347	2018	Southern China	Guangdong	Food	Pork	NA	NA	NA	NA	ST34	L6	L6.3	Smooth	R	R	R	S	S	R	S	S	S	R	S	R	S	S	31	0	244	-	0	0	0	0	100	0	0	0	0	0	0	0	0	0	100	100	0
SH18SF291	SRR29005346	2018	Southern China	Guangdong	Food	Pork	NA	NA	NA	NA	ST34	L6	L6.5	Rough	S	R	S	S	R	R	R	S	R	R	R	R	S	S	41	1	248	gyrA D87Y	0	0	0	100	100	0	0	0	0	0	99.75	0	100	0	100	100	82.51
SH18SF292	SRR29005345	2018	Southern China	Guangdong	Food	Pork	NA	NA	NA	NA	ST34	L6	L6.3	Smooth	S	R	S	S	S	R	S	S	S	R	S	R	S	S	29	0	248	-	0	0	0	0	100	0	0	0	0	0	0	0	0	0	100	100	0
SH18SF295	SRR29005344	2018	Southern China	Guangdong	Food	Chicken	NA	NA	NA	NA	ST34	L6	L6.5	Rough	S	R	S	S	I	R	R	S	R	R	R	R	S	S	41	1	249	gyrA D87Y	0	0	0	100	100	0	0	0	0	0	99.75	0	100	0	100	100	82.51
SH18SF369	SRR29005343	2018	Southern China	Guangdong	Food	Chicken	NA	NA	NA	NA	ST34	L6	L6.5	Rough	S	R	S	S	R	R	R	S	R	R	R	I	S	S	42	1	244	gyrA D87N	0	0	0	100	100	0	0	0	0	0	99.75	0	100	0	0	0	82.51
SH18SF371	SRR29005342	2018	Southern China	Guangdong	Food	Chicken	NA	NA	NA	NA	ST34	L6	L6.3	Smooth	S	R	S	S	S	R	S	S	S	R	R	R	S	S	29	1	248	gyrA S83L	0	0	0	0	100	0	0	0	0	0	0	0	0	0	100	100	0
SH18SF411	SRR29005341	2018	Southern China	Guangdong	Food	Pork	NA	NA	NA	NA	ST34	L6	L6.5	Rough	S	R	S	S	R	R	R	S	R	R	R	R	S	I	43	1	250	gyrA D87Y	0	0	0	100	100	0	0	0	0	0	99.75	0	100	0	100	100	82.51
SH18SF413	SRR29005340	2018	Southern China	Guangdong	Food	Chicken	NA	NA	NA	NA	ST99	L1	L1.6	Smooth	S	S	S	S	S	S	S	S	S	S	S	S	S	S	24	0	258	-	0	0	0	0	100	0	0	0	0	0	0	0	0	0	0	0	0
SH18SF429	SRR29005339	2018	Southern China	Guangdong	Food	Chicken	NA	NA	NA	NA	ST19	L3	L3.7	Smooth	S	S	S	S	S	S	S	S	S	S	R	S	S	S	24	0	262	-	0	0	0	0	100	0	0	0	0	0	0	0	0	0	0	0	0
SH18SF430	SRR29005337	2018	Southern China	Guangdong	Food	Chicken	NA	NA	NA	NA	ST99	L1	L1.6	Smooth	S	S	S	S	S	S	S	S	S	S	S	S	S	S	24	0	258	-	0	0	0	0	100	0	0	0	0	0	0	0	0	0	0	0	0
SH18SF433	SRR29005336	2018	Southern China	Guangdong	Food	Pork	NA	NA	NA	NA	ST34	L6	L6.5	Rough	S	R	S	S	R	R	R	I	R	R	R	S	S	I	24	1	69	gyrA D87N	0	0	0	0	100	0	0	0	0	0	0	0	0	0	0	0	0
SH18SF435	SRR29005335	2018	Southern China	Guangdong	Food	Pork	NA	NA	NA	NA	ST34	L6	L6.5	Rough	S	R	S	S	R	R	R	S	R	R	R	I	S	I	42	1	246	gyrA D87N	0	0	0	100	100	0	0	0	0	0	99.75	0	100	0	0	0	82.51
SH18SF437	SRR29005334	2018	Southern China	Guangdong	Food	Pork	NA	NA	NA	NA	ST34	L6	L6.5	Rough	S	R	S	S	R	R	R	S	R	R	R	S	S	I	42	1	246	gyrA D87N	0	0	0	100	100	0	0	0	0	0	99.75	0	100	0	0	0	82.51
SH18SF473	SRR29005333	2018	Southern China	Guangdong	Food	Pork	NA	NA	NA	NA	ST19	L1	L1.2	Smooth	S	R	S	S	R	R	R	S	R	R	R	R	S	S	39	1	249	gyrA S83L	0	0	0	100	100	0	0	0	0	0	0	0	100	0	0	0	82.51
SH18SF497	SRR29005332	2018	Southern China	Guangdong	Food	Pork	NA	NA	NA	NA	ST34	L6	L6.5	Rough	S	R	S	S	S	S	R	S	S	S	R	S	R	S	24	1	134	gyrA D87N	0	0	0	0	100	0	0	0	0	0	0	0	0	0	0	0	0
SH18SF507	SRR29005331	2018	Southern China	Guangdong	Food	Pork	NA	NA	NA	NA	ST34	L6	L6.5	Rough	S	R	S	S	S	R	R	S	S	R	R	R	R	S	36	1	247	gyrA D87N	0	0	0	0	100	0	0	0	0	0	0	0	0	0	100	100	82.51
SH18SF513	SRR29005330	2017	Southern China	Guangxi	Food	AmydaSincnsis	NA	NA	NA	NA	ST19	L1	L1.7	Rough	S	R	S	S	S	R	R	I	S	R	R	S	S	R	33	0	252	-	0	0	0	0	100	0	0	0	0	0	0	0	0	0	0	0	0
SH18SF516	SRR29005329	2018	Southern China	Guangxi	Environment	Water	NA	NA	NA	NA	ST36	L4	L4.2	Smooth	S	S	S	S	S	S	S	S	S	S	S	S	S	S	24	0	227	-	0	0	0	0	100	0	0	0	0	0	0	0	0	0	0	0	0
SH18SF670	SRR29005328	2018	Eastern China	Shandong	Food	Chicken	NA	NA	NA	NA	ST19	L3	L3.7	Smooth	S	S	S	S	S	S	S	S	S	S	R	S	S	S	24	0	262	-	0	0	0	0	100	0	0	0	0	0	0	0	0	0	0	0	0
SH18SF674	SRR29005326	2018	Eastern China	Shandong	Food	Chicken	NA	NA	NA	NA	ST19	L3	L3.7	Smooth	S	S	S	S	S	S	S	S	S	S	R	S	S	S	24	0	78	-	0	0	0	0	100	0	0	0	0	0	0	0	0	0	0	0	0
SH18SF684	SRR29005325	2018	Eastern China	Shandong	Food	Chicken	NA	NA	NA	NA	ST19	L3	L3.7	Smooth	S	S	S	S	S	S	S	S	S	S	R	S	S	S	24	0	78	-	0	0	0	0	100	0	0	0	0	0	0	0	0	0	0	0	0
SH18SF770	SRR29005324	2018	Southern China	Guangdong	Food	Fish	NA	NA	NA	NA	ST34	L6	L6.3	Smooth	S	R	S	S	S	R	S	S	S	R	S	R	S	S	29	0	245	-	0	0	0	0	100	0	0	0	0	0	0	0	0	0	100	100	0
SH18SF797	SRR29005323	2018	Southern China	Guangdong	Food	Pork	NA	NA	NA	NA	ST34	L6	L6.5	Rough	S	R	S	S	R	R	R	I	R	R	R	S	S	I	42	1	247	gyrA D87Y	0	0	0	100	100	0	0	0	0	0	99.75	0	100	0	0	0	82.51
SH18SF820	SRR29005403	2018	Southern China	Guangdong	Food	Pork	NA	NA	NA	NA	ST34	L6	L6.3	Smooth	S	R	S	S	I	R	R	I	R	R	R	R	S	I	44	0	251	-	0	0	0	100	100	0	0	0	0	0	0	0	100	0	100	100	82.51
SH18SF821	SRR29005402	2018	Southern China	Guangdong	Food	Pork	NA	NA	NA	NA	ST34	L6	L6.3	Smooth	S	R	S	S	S	S	S	S	S	R	S	R	S	S	28	0	245	-	0	0	0	0	100	0	0	0	0	0	0	0	0	0	100	100	0
SH18SF822	SRR29005401	2018	Southern China	Guangdong	Food	Pork	NA	NA	NA	NA	ST34	L6	L6.3	Smooth	S	R	S	S	S	R	S	S	S	R	S	R	S	S	29	0	248	-	0	0	0	0	100	0	0	0	0	0	0	0	0	0	100	100	0
SH18SF823	SRR29005400	2018	Southern China	Guangdong	Food	Pork	NA	NA	NA	NA	ST34	L6	L6.5	Rough	S	R	S	S	S	R	I	I	S	R	R	S	S	I	32	1	246	gyrA D87Y	0	0	0	0	100	0	0	0	0	0	0	0	0	0	0	0	0
SH18SF831	SRR29005399	2017	Southern China	Guangxi	Food	Duck	NA	NA	NA	NA	ST34	L6	L6.3	Smooth	S	R	S	S	S	S	R	S	S	R	S	S	S	S	24	0	69	-	0	0	0	0	100	0	0	0	0	0	0	0	0	0	0	0	0
SH18SF841	SRR29005398	2018	Southern China	Guangdong	Food	Pork	NA	NA	NA	NA	ST34	L6	L6.5	Rough	S	R	S	S	I	R	R	S	R	R	R	R	S	S	41	1	248	gyrA D87Y	0	0	0	100	100	0	0	0	0	0	99.75	0	100	0	100	100	82.51
SH18SF854	SRR29005396	2018	Southern China	Guangdong	Food	Pork	NA	NA	NA	NA	ST34	L6	L6.3	Smooth	R	R	R	S	S	R	R	S	R	R	S	S	S	S	35	0	244	-	0	0	0	0	100	0	0	0	0	0	0	0	0	0	0	0	82.51
SH18SF868	SRR29005395	2017	Southern China	Guangxi	Food	Duck	NA	NA	NA	NA	ST34	L6	L6.3	Smooth	R	R	R	S	I	R	R	S	R	R	S	S	R	S	42	0	248	-	0	0	0	100	100	0	0	0	0	0	99.75	0	0	0	0	0	82.51
SH18SF880	SRR29005394	2018	Southern China	Guangxi	Environment	Water	NA	NA	NA	NA	ST19	L3	L3.7	Smooth	S	S	S	S	S	S	S	S	S	S	S	I	S	S	24	0	78	-	0	0	0	0	100	0	0	0	0	0	0	0	0	0	0	0	0
SH18SF896	SRR29005393	2018	Eastern China	Shanghai	Food	Pork	NA	NA	NA	NA	ST19	L5	L5.2	Smooth	S	R	S	S	S	R	R	S	R	R	S	I	S	I	36	0	249	-	0	0	0	0	100	0	0	0	0	0	0	0	0	0	0	0	82.51
SH18SF897	SRR29005392	2018	Eastern China	Shanghai	Food	Duck	NA	NA	NA	NA	ST19	L3	L3.7	Smooth	S	S	S	S	S	S	S	S	S	S	R	S	S	S	24	0	262	-	0	0	0	0	100	0	0	0	0	0	0	0	0	0	0	0	0
SH18SF899	SRR29005391	2018	Eastern China	Shanghai	Food	Pork	NA	NA	NA	NA	ST19	L5	L5.2	Smooth	S	S	S	S	S	S	S	S	S	S	S	S	S	S	24	0	250	-	0	0	0	0	100	0	0	0	0	0	0	0	0	0	0	0	0
SH18SF902	SRR29005390	2018	Eastern China	Shanghai	Food	Pork	NA	NA	NA	NA	ST19	L5	L5.2	Smooth	S	R	S	S	S	R	R	S	R	R	S	S	R	R	38	0	250	-	0	0	0	0	100	0	0	0	0	0	0	0	0	0	0	0	82.51
SH18SF906	SRR29005389	2018	Eastern China	Shanghai	Food	Duck	NA	NA	NA	NA	ST19	L3	L3.7	Smooth	S	S	S	S	S	S	S	S	S	S	R	S	S	S	24	0	262	-	0	0	0	0	100	0	0	0	0	0	0	0	0	0	0	0	0
SH18SF908	SRR29005388	2018	Eastern China	Shanghai	Food	Pork	NA	NA	NA	NA	ST19	L5	L5.2	Smooth	S	R	S	S	R	R	R	S	R	R	S	S	S	I	37	0	250	-	0	100	0	0	100	0	0	0	0	0	0	0	0	0	0	0	82.51
SH18SF909	SRR29005387	2018	Eastern China	Shanghai	Food	Pork	NA	NA	NA	NA	ST19	L5	L5.2	Smooth	S	R	S	S	S	R	R	S	R	R	S	S	S	S	36	0	250	-	0	0	0	0	100	0	0	0	0	0	0	0	0	0	0	0	82.51
SH18SF910	SRR29005436	2018	Eastern China	Shanghai	Food	Pork	NA	NA	NA	NA	ST34	L6	L6.5	Rough	S	R	S	S	S	R	S	S	S	R	R	R	S	S	29	1	253	gyrA D87N	0	0	0	0	100	0	0	0	0	0	0	0	0	0	100	100	0
YY-2014-120	SRR29005406	2014	Eastern China	Zhejiang	Environment	Water	NA	NA	NA	NA	ST34	L6	L6.5	Smooth	S	S	S	S	I	R	R	S	S	R	R	S	S	I	39	1	242	gyrA D87N	0	0	0	100	100	0	0	0	0	0	0	0	100	0	0	0	82.51
YY-2014-121	SRR29005405	2014	Eastern China	Zhejiang	Environment	Water	NA	NA	NA	NA	ST34	L6	L6.5	Smooth	S	R	S	S	R	R	R	S	R	R	R	S	R	S	40	1	254	gyrA D87Y	0	0	0	100	100	0	0	0	0	0	99.75	0	100	0	0	0	82.51
YY-2014-123	SRR29005386	2014	Eastern China	Zhejiang	Environment	Water	NA	NA	NA	NA	ST19	L1	L1.2	Smooth	S	R	S	S	S	S	S	S	S	R	R	S	S	S	26	1	252	gyrA S83L	0	0	0	0	100	0	0	0	0	0	0	0	0	0	0	0	0
YY-2014-124	SRR29005385	2014	Eastern China	Zhejiang	Environment	Water	NA	NA	NA	NA	ST34	L6	L6.3	Smooth	S	R	S	S	S	R	S	S	S	R	S	R	S	S	29	0	249	-	0	0	0	0	100	0	0	0	0	0	0	0	0	0	100	100	0
YY-2015-003	SRR29005384	2015	Eastern China	Zhejiang	Food	Clam	NA	NA	NA	NA	ST34	L6	L6.3	Rough	S	R	S	S	S	R	S	S	S	R	S	R	S	S	29	0	249	-	0	0	0	0	100	0	0	0	0	0	0	0	0	0	100	100	0
YY-2015-009	SRR29005383	2015	Eastern China	Zhejiang	Food	Clam	NA	NA	NA	NA	ST34	L6	L6.3	Smooth	S	R	S	S	S	S	S	S	S	S	S	S	S	S	25	0	250	-	0	0	0	0	100	0	0	0	0	0	0	0	0	0	0	0	0
YY-2015-015	SRR29005382	2015	Eastern China	Zhejiang	Environment	Water	NA	NA	NA	NA	ST34	L6	L6.3	Smooth	S	R	S	S	S	R	S	S	S	R	S	R	S	S	29	0	246	-	0	0	0	0	100	0	0	0	0	0	0	0	0	0	100	100	0
YY-2015-016	SRR29005381	2015	Eastern China	Zhejiang	Environment	Water	NA	NA	NA	NA	ST34	L6	L6.3	Smooth	S	R	S	S	S	R	S	S	S	R	S	R	S	S	29	0	244	-	0	0	0	0	100	0	0	0	0	0	0	0	0	0	100	100	0
YY-2015-019	SRR29005380	2015	Eastern China	Zhejiang	Environment	Water	NA	NA	NA	NA	ST34	L6	L6.3	Smooth	S	R	S	S	S	R	S	S	S	R	S	R	S	S	29	0	249	-	0	0	0	0	100	0	0	0	0	0	0	0	0	0	100	100	0
YY-2015-042	SRR29005378	2015	Eastern China	Zhejiang	Environment	Water	NA	NA	NA	NA	ST34	L6	L6.3	Smooth	S	R	S	S	S	R	S	S	S	R	S	R	S	S	29	0	251	-	0	0	0	0	100	0	0	0	0	0	0	0	0	0	100	100	0
YY-2015-045	SRR29005377	2015	Eastern China	Zhejiang	Environment	Water	NA	NA	NA	NA	ST34	L6	L6.3	Smooth	S	R	S	S	S	R	S	S	S	R	S	R	S	S	29	0	249	-	0	0	0	0	100	0	0	0	0	0	0	0	0	0	100	100	0
YY-2015-056	SRR29005369	2015	Eastern China	Zhejiang	Environment	Water	NA	NA	NA	NA	ST34	L6	L6.3	Smooth	S	R	S	S	S	R	S	S	S	R	S	R	S	S	29	0	251	-	0	0	0	0	100	0	0	0	0	0	0	0	0	0	100	100	0
YY-2015-094	SRR29005502	2015	Eastern China	Zhejiang	Environment	Water	NA	NA	NA	NA	ST34	L6	L6.3	Smooth	S	S	S	S	S	R	S	S	S	R	S	R	S	S	28	0	249	-	0	0	0	0	100	0	0	0	0	0	0	0	0	0	100	100	0
YY-2015-095	SRR29005501	2015	Eastern China	Zhejiang	Environment	Water	NA	NA	NA	NA	ST34	L6	L6.3	Smooth	S	R	S	S	S	R	S	S	S	R	S	R	S	S	29	0	248	-	0	0	0	0	100	0	0	0	0	0	0	0	0	0	100	100	0
YY-2015-096	SRR29005500	2015	Eastern China	Zhejiang	Environment	Water	NA	NA	NA	NA	ST34	L6	L6.3	Smooth	S	R	S	S	S	R	S	S	S	R	S	R	S	S	29	0	245	-	0	0	0	0	100	0	0	0	0	0	0	0	0	0	100	100	0
YY-2015-103	SRR29005499	2015	Eastern China	Zhejiang	Environment	Water	NA	NA	NA	NA	ST34	L6	L6.3	Smooth	S	R	S	S	S	R	S	S	S	R	S	R	S	S	29	0	244	-	0	0	0	0	100	0	0	0	0	0	0	0	0	0	100	100	0
YY-2015-142	SRR29005495	2015	Eastern China	Zhejiang	Environment	Water	NA	NA	NA	NA	ST34	L6	L6.5	Smooth	S	R	S	S	S	S	S	S	R	R	R	S	S	S	28	1	251	gyrA D87N	0	0	0	0	100	0	0	0	0	0	99.75	0	0	0	0	0	0
YY-2015-144	SRR29005494	2015	Eastern China	Zhejiang	Environment	Water	NA	NA	NA	NA	ST34	L6	L6.3	Smooth	S	R	S	S	S	R	S	S	S	R	S	R	S	S	29	0	251	-	0	0	0	0	100	0	0	0	0	0	0	0	0	0	100	100	0
YY-2015-149	SRR29005493	2015	Eastern China	Zhejiang	Environment	Water	NA	NA	NA	NA	ST19	L5	L5.2	Smooth	S	R	S	S	S	R	R	S	R	R	S	I	S	S	36	0	247	-	0	0	0	0	100	0	0	0	0	0	0	0	0	0	0	0	82.51
YY-2015-166	SRR29005485	2015	Eastern China	Zhejiang	Environment	Water	NA	NA	NA	NA	ST34	L6	L6.3	Smooth	S	R	S	S	S	R	S	S	S	R	S	R	S	S	29	0	249	-	0	0	0	0	100	0	0	0	0	0	0	0	0	0	100	100	0
YY-2015-171	SRR29005484	2015	Eastern China	Zhejiang	Environment	Water	NA	NA	NA	NA	ST34	L6	L6.3	Smooth	S	R	S	S	S	R	S	S	S	R	S	R	S	S	29	0	251	-	0	0	0	0	100	0	0	0	0	0	0	0	0	0	100	100	0
YY-2015-188	SRR29005478	2015	Eastern China	Zhejiang	Environment	Water	NA	NA	NA	NA	ST34	L6	L6.4	Smooth	S	R	S	S	S	R	S	S	S	R	S	R	S	S	29	0	245	-	0	0	0	0	100	0	0	0	0	0	0	0	0	0	100	100	0
YY-2015-191	SRR29005477	2015	Eastern China	Zhejiang	Environment	Water	NA	NA	NA	NA	ST34	L6	L6.3	Smooth	S	R	S	S	S	S	S	S	S	R	R	R	S	S	28	1	248	gyrA S83L	0	0	0	0	100	0	0	0	0	0	0	0	0	0	100	100	0
YY-2015-198	SRR29005476	2015	Eastern China	Zhejiang	Environment	Water	NA	NA	NA	NA	ST19	L5	L5.2	Smooth	S	R	S	S	S	R	R	S	R	R	S	S	S	S	36	0	250	-	0	0	0	0	100	0	0	0	0	0	0	0	0	0	0	0	82.51
YY-2016-001	SRR29005474	2016	Eastern China	Zhejiang	Environment	Water	NA	NA	NA	NA	ST34	L6	L6.3	Smooth	S	R	S	S	S	R	S	S	S	R	S	R	S	S	29	0	249	-	0	0	0	0	100	0	0	0	0	0	0	0	0	0	100	100	0
YY-2016-002	SRR29005473	2016	Eastern China	Zhejiang	Environment	Water	NA	NA	NA	NA	ST34	L6	L6.3	Smooth	S	R	S	S	S	R	S	S	S	R	S	R	S	S	29	0	250	-	0	0	0	0	100	0	0	0	0	0	0	0	0	0	100	100	0
YY-2016-004	SRR29005472	2016	Eastern China	Zhejiang	Environment	Water	NA	NA	NA	NA	ST34	L6	L6.3	Smooth	S	R	S	I	S	R	S	S	S	R	S	R	S	S	28	0	245	-	0	0	0	0	100	0	0	0	0	0	0	0	0	0	100	100	0
YY-2016-006	SRR29005471	2016	Eastern China	Zhejiang	Environment	Water	NA	NA	NA	NA	ST19	L5	L5.2	Smooth	S	R	S	S	S	R	R	S	R	R	S	S	S	S	36	0	251	-	0	0	0	0	100	0	0	0	0	0	0	0	0	0	0	0	82.51
YY-2016-007	SRR29005469	2016	Eastern China	Zhejiang	Environment	Water	NA	NA	NA	NA	ST34	L6	L6.3	Smooth	S	R	S	S	S	R	S	S	S	S	S	R	S	S	29	0	245	-	0	0	0	0	100	0	0	0	0	0	0	0	0	0	100	100	0
YY-2016-009	SRR29005468	2016	Eastern China	Zhejiang	Environment	Water	NA	NA	NA	NA	ST19	L5	L5.2	Smooth	S	R	S	S	S	R	R	S	R	R	S	I	S	S	36	0	249	-	0	0	0	0	100	0	0	0	0	0	0	0	0	0	0	0	82.51
YY-2016-013	SRR29005467	2016	Eastern China	Zhejiang	Environment	Water	NA	NA	NA	NA	ST19	L5	L5.2	Smooth	S	R	S	S	S	R	R	S	R	R	S	S	S	S	36	0	249	-	0	0	0	0	100	0	0	0	0	0	0	0	0	0	0	0	82.51
YY-2016-035	SRR29005466	2016	Eastern China	Zhejiang	Environment	Water	NA	NA	NA	NA	ST19	L5	L5.2	Smooth	R	S	R	S	S	R	S	S	S	S	S	S	S	S	25	0	253	-	0	0	0	0	100	0	0	0	0	0	0	0	0	0	0	0	0
2008SM012	SRR28977634	2008	Northern China	Beijing	Human	Human faeces	NA	F	18-40	29.2731	ST19	L3	L3.7	Smooth	S	I	I	S	S	S	R	S	S	S	R	I	R	S	20	1	65	gyrA D87Y	0	0	0	0	100	0	0	0	0	0	0	0	0	0	0	0	0
2008SM022	SRR28977623	2008	Northern China	Beijing	Human	Human faeces	NA	M	0-6	0.84052	ST19	L3	L3.4	Smooth	S	S	S	S	S	S	S	S	S	S	S	R	S	S	24	0	261	-	0	0	0	0	100	0	0	0	0	0	0	0	0	0	0	0	0
2008SM023	SRR28977612	2008	Northern China	Beijing	Human	Human faeces	NA	F	0-6	0.982888	ST19	L6	L6.5	Rough	S	R	S	S	S	R	I	S	S	R	R	R	S	S	25	1	64	gyrA D87N	0	0	0	0	100	0	0	0	0	0	0	0	0	0	100	100	0
2008SM024	SRR28977761	2008	Northern China	Beijing	Human	Human faeces	NA	F	0-6	2.80903	ST19	L3	L3.5	Smooth	S	R	S	R	R	R	R	I	S	R	R	S	R	I	33	1	254	gyrA S83L	0	0	0	0	100	0	0	0	100	0	0	0	0	0	0	0	0
2008SM030	SRR28977750	2008	Northern China	Beijing	Human	Human faeces	NA	M	18-40	20	ST19	L1	L1.3	Smooth	S	R	S	S	R	R	R	R	R	R	R	R	S	I	28	3	258	gyrA S83L, gyrA D87N, parC S80R	0	100	0	0	100	0	0	0	0	0	0	0	0	0	0	0	82.72
2008SM038	SRR28977738	2008	Northern China	Beijing	Human	Human faeces	NA	M	0-6	3	ST19	L3	L3.5	Smooth	R	R	R	R	R	R	R	S	R	R	R	R	S	I	24	1	65	gyrA S83L	0	0	0	0	100	0	0	0	0	0	0	0	0	0	100	100	0
2008SM042	SRR28978034	2008	Northern China	Beijing	Human	Human faeces	NA	F	18-40	20.7201	ST34	L6	L6.5	Rough	S	R	S	S	R	R	R	S	R	R	R	I	S	I	42	1	245	gyrA D87N	0	0	0	100	100	0	0	0	0	0	99.75	0	100	0	0	0	82.51
2008SM056	SRR28978023	2008	Northern China	Beijing	Human	Human faeces	NA	M	≥66	69	ST34	L1	L1.3	Smooth	S	R	S	S	R	R	R	R	R	R	R	I	S	I	22	3	64	gyrA S83L, gyrA D87N, parC S80R	0	0	0	0	100	0	0	0	0	0	0	0	0	0	0	0	0
2008SM058	SRR28978012	2008	Northern China	Beijing	Human	Human faeces	NA	F	18-40	20	ST19	L3	L3.7	Smooth	S	R	S	S	S	R	I	S	S	S	R	R	S	S	23	0	65	-	0	0	0	0	100	0	0	0	0	0	0	0	0	0	100	100	0
2008SM063	SRR28978382	2008	Northern China	Beijing	Human	Human faeces	NA	M	41-65	47	ST19	L3	L3.7	Smooth	S	S	S	S	S	S	S	S	S	S	S	S	S	S	20	0	65	-	0	0	0	0	100	0	0	0	0	0	0	0	0	0	0	0	0
2009SM002	SRR28978371	2009	Northern China	Beijing	Human	Human faeces	NA	M	41-65	41.9192	ST19	L3	L3.7	Smooth	S	S	S	S	S	S	S	S	S	S	R	S	S	S	20	1	64	gyrA D87N	0	0	0	0	100	0	0	0	0	0	0	0	0	0	0	0	0
2009SM003	SRR28978360	2009	Northern China	Beijing	Human	Human faeces	NA	F	18-40	25.4483	ST19	L1	L1.3	Smooth	S	R	S	S	R	R	R	R	R	R	R	R	S	I	22	3	65	gyrA S83L, gyrA D87N, parC S80R	0	0	0	0	100	0	0	0	0	0	0	0	0	0	0	0	0
2009SM018	SRR28978000	2009	Northern China	Beijing	Human	Human faeces	NA	M	0-6	0.550308	ST34	L6	L6.5	Rough	S	R	S	S	S	R	S	S	R	R	R	R	S	S	33	1	251	gyrA D87N	0	0	0	0	100	0	0	0	0	0	99.75	0	0	0	100	100	0
2009SM034	SRR28977989	2009	Northern China	Beijing	Human	Human faeces	NA	F	18-40	25	ST19	L3	L3.7	Smooth	S	S	S	S	S	S	R	S	S	S	R	S	S	S	20	1	64	gyrA D87Y	0	0	0	0	100	0	0	0	0	0	0	0	0	0	0	0	0
2009SM060	SRR28977978	2009	Northern China	Beijing	Human	Human faeces	NA	M	0-6	2.63381	ST34	L6	L6.5	Smooth	S	R	S	S	R	R	R	S	R	R	R	R	S	I	45	1	252	gyrA D87N	0	0	0	100	100	0	0	0	0	0	99.75	0	100	0	100	100	82.51
2009SM067	SRR28977595	2009	Northern China	Beijing	Human	Human faeces	NA	M	0-6	1.15264	ST19	L1	L1.3	Smooth	S	R	R	S	R	R	R	R	R	R	R	R	S	I	33	3	260	gyrA S83L, gyrA D87N, parC S80R	0	100	0	0	100	0	0	0	0	0	0	0	0	0	100	100	82.82
2010SM003	SRR28977584	2010	Northern China	Beijing	Human	Human faeces	NA	M	18-40	35.6057	ST19	L3	L3.7	Smooth	S	S	S	S	S	S	S	S	S	S	R	S	S	S	24	0	262	-	0	0	0	0	100	0	0	0	0	0	0	0	0	0	0	0	0
2010SM005	SRR28977573	2010	Northern China	Beijing	Human	Human faeces	NA	F	18-40	31.9535	ST19	L3	L3.7	Smooth	S	S	S	S	S	S	S	S	S	S	R	I	S	S	20	0	64	-	0	0	0	0	100	0	0	0	0	0	0	0	0	0	0	0	0
2010SM013	SRR28977722	2010	Northern China	Beijing	Human	Human faeces	NA	M	18-40	17.7522	ST19	L3	L3.5	Smooth	S	S	S	S	S	S	S	S	S	S	R	S	S	S	20	1	64	gyrA S83L	0	0	0	0	100	0	0	0	0	0	0	0	0	0	0	0	0
2010SM015	SRR28977711	2010	Northern China	Beijing	Human	Human faeces	NA	F	41-65	45.3224	ST19	L3	L3.7	Smooth	S	S	S	S	S	S	S	S	S	S	S	S	S	S	20	0	65	-	0	0	0	0	100	0	0	0	0	0	0	0	0	0	0	0	0
2010SM024	SRR28977572	2010	Northern China	Beijing	Human	Human faeces	NA	M	18-40	33.6099	ST19	L3	L3.4	Smooth	S	S	S	S	S	S	S	S	S	S	R	S	S	S	20	0	64	-	0	0	0	0	100	0	0	0	0	0	0	0	0	0	0	0	0
2010SM031	SRR28977561	2010	Northern China	Beijing	Human	Human faeces	NA	F	≥66	68.7611	ST19	L6	L6.5	Rough	S	S	S	S	R	R	R	S	S	R	R	S	S	I	22	1	64	gyrA D87N	0	0	0	0	100	0	0	0	0	0	0	0	0	0	0	0	0
2010SM032	SRR28977550	2010	Northern China	Beijing	Human	Human faeces	NA	M	41-65	41.2101	ST19	L3	L3.7	Smooth	S	S	S	S	S	S	S	S	S	S	R	S	S	S	24	0	262	-	0	0	0	0	100	0	0	0	0	0	0	0	0	0	0	0	0
2010SM070	SRR28978355	2010	Northern China	Beijing	Human	Human faeces	NA	M	0-6	0.698152	ST34	L6	L6.3	Smooth	S	R	S	S	S	R	S	S	S	R	R	R	S	S	29	0	246	-	0	0	0	0	100	0	0	0	0	0	0	0	0	0	100	100	0
2010SM073	SRR28978344	2010	Northern China	Beijing	Human	Human faeces	NA	M	18-40	23.8138	ST34	L6	L6.5	Rough	S	R	S	S	R	R	R	S	R	R	R	R	S	I	44	1	245	gyrA D87N	0	0	0	100	100	0	0	0	0	0	99.75	0	100	0	100	100	82.51
2011SM001	SRR28978332	2011	Northern China	Beijing	Human	Human faeces	NA	F	18-40	38.3354	ST19	L3	L3.7	Smooth	S	S	R	S	S	S	S	S	S	S	S	I	S	S	24	0	263	-	0	0	0	0	100	0	0	0	0	0	0	0	0	0	0	0	0
2011SM018	SRR28977972	2011	Northern China	Beijing	Human	Human faeces	NA	M	18-40	30.9076	ST19	L1	L1.3	Smooth	S	R	S	S	R	R	R	R	R	R	R	I	S	I	30	3	260	gyrA S83L, gyrA D87N, parC S80R	0	100	0	0	100	0	0	0	0	0	0	0	0	0	0	0	82.72
2011SM020	SRR28977961	2011	Northern China	Beijing	Human	Human faeces	NA	M	18-40	29.8809	ST19	L3	L3.7	Smooth	S	S	S	S	S	S	S	S	S	S	R	S	S	S	24	0	263	-	0	0	0	0	100	0	0	0	0	0	0	0	0	0	0	0	0
2011SM085	SRR28977950	2011	Northern China	Beijing	Human	Human faeces	NA	F	18-40	31.8658	ST19	L3	L3.7	Smooth	S	S	S	S	S	S	S	S	S	S	R	I	S	S	20	0	65	-	0	0	0	0	100	0	0	0	0	0	0	0	0	0	0	0	0
2011SM098	SRR28977536	2011	Northern China	Beijing	Human	Human faeces	NA	M	18-40	31.9562	ST19	L3	L3.7	Smooth	S	S	S	S	S	S	I	S	S	S	R	S	R	S	20	0	65	-	0	0	0	0	100	0	0	0	0	0	0	0	0	0	0	0	0
2011SM099	SRR28977525	2011	Northern China	Beijing	Human	Human faeces	NA	F	18-40	32.0931	ST19	L3	L3.7	Smooth	S	S	S	S	S	S	S	S	S	S	R	S	S	S	24	0	261	-	0	0	0	0	100	0	0	0	0	0	0	0	0	0	0	0	0
2012SM016	SRR28977514	2012	Northern China	Beijing	Human	Human faeces	NA	M	41-65	48.0657	ST19	L3	L3.7	Smooth	S	S	S	S	S	S	S	S	S	S	R	S	S	S	24	0	263	-	0	0	0	0	100	0	0	0	0	0	0	0	0	0	0	0	0
2012SM048	SRR28978319	2012	Northern China	Beijing	Human	Human faeces	NA	M	≥66	74.809	ST34	L3	L3.4	Smooth	S	S	S	S	S	S	S	S	S	S	S	S	S	S	20	0	65	-	0	0	0	0	100	0	0	0	0	0	0	0	0	0	0	0	0
2012SM109	SRR28978308	2012	Northern China	Beijing	Human	Human faeces	NA	M	41-65	58.9131	ST34	L6	L6.5	Rough	S	R	S	S	S	R	I	S	S	R	R	R	R	S	25	1	65	gyrA D87N	0	0	0	0	100	0	0	0	0	0	0	0	0	0	100	100	0
2012SM115	SRR28978297	2012	Northern China	Beijing	Human	Human faeces	NA	F	41-65	57.065	ST19	L3	L3.4	Smooth	S	S	S	S	S	S	S	S	S	S	S	S	S	S	20	0	65	-	0	0	0	0	100	0	0	0	0	0	0	0	0	0	0	0	0
2012SM116	SRR28977936	2012	Northern China	Beijing	Human	Human faeces	NA	F	18-40	26.6146	ST19	L3	L3.7	Smooth	S	S	S	S	S	S	S	S	S	S	R	S	S	S	20	0	65	-	0	0	0	0	100	0	0	0	0	0	0	0	0	0	0	0	0
2012SM122	SRR28977925	2012	Northern China	Beijing	Human	Human faeces	NA	F	41-65	42.0726	ST19	L3	L3.7	Rough	S	R	S	S	R	R	R	S	R	R	R	S	S	I	24	0	263	-	0	0	0	0	100	0	0	0	0	0	0	0	0	0	0	0	0
2012SM144	SRR28977914	2012	Northern China	Beijing	Human	Human faeces	NA	F	0-6	0.892539	ST19	L1	L1.3	Smooth	S	R	S	S	S	R	S	S	S	R	S	R	S	S	28	3	261	gyrA S83L, gyrA D87N, parC S80R	0	100	0	0	100	0	0	0	0	0	0	0	0	0	0	0	82.72
2012SM172	SRR28977500	2012	Northern China	Beijing	Human	Human faeces	NA	M	0-6	4.76386	ST19	L3	L3.5	Smooth	S	R	S	S	S	R	S	S	S	R	S	R	S	S	34	1	252	gyrA S83L	0	0	0	0	100	0	0	0	100	0	0	0	0	0	100	100	0
2013SM005	SRR28977489	2013	Northern China	Beijing	Human	Human faeces	NA	M	≥66	71.0418	ST34	L3	L3.7	Smooth	S	S	S	S	S	S	S	S	S	S	R	S	S	S	20	0	65	-	0	0	0	0	100	0	0	0	0	0	0	0	0	0	0	0	0
2013SM008	SRR28977478	2013	Northern China	Beijing	Human	Human faeces	NA	F	41-65	55.8193	ST34	L3	L3.4	Smooth	S	S	S	S	S	S	S	S	S	S	R	S	S	S	20	0	65	-	0	0	0	0	100	0	0	0	0	0	0	0	0	0	0	0	0
2013SM040	SRR28978283	2013	Northern China	Beijing	Human	Human faeces	NA	M	18-40	32.1807	ST34	L6	L6.4	Smooth	S	R	S	S	S	R	S	S	S	R	S	R	S	I	25	0	65	-	0	0	0	0	100	0	0	0	0	0	0	0	0	0	100	100	0
2013SM056	SRR28978272	2013	Northern China	Beijing	Human	Human faeces	NA	M	0-6	0.687201	ST19	L3	L3.7	Rough	R	R	R	S	R	R	R	S	R	R	R	I	S	S	24	0	260	-	0	0	0	0	100	0	0	0	0	0	0	0	0	0	0	0	0
2013SM069	SRR28978261	2013	Northern China	Beijing	Human	Human faeces	NA	F	18-40	32.0575	ST19	L1	L1.3	Smooth	S	S	S	S	S	S	S	S	S	S	R	S	S	S	28	3	257	gyrA S83L, gyrA D87N, parC S80R	0	100	0	0	100	0	0	0	0	0	0	0	0	0	0	0	82.72
2013SM099	SRR28977901	2013	Northern China	Beijing	Human	Human faeces	NA	M	41-65	57.8234	ST34	L3	L3.7	Smooth	S	S	S	S	S	S	S	S	S	S	R	I	S	S	20	0	65	-	0	0	0	0	100	0	0	0	0	0	0	0	0	0	0	0	0
2013SM104	SRR28977889	2013	Northern China	Beijing	Human	Human faeces	NA	M	41-65	40.8925	ST19	L1	L1.3	Smooth	S	R	S	S	S	R	S	S	S	R	S	R	S	S	28	3	256	gyrA S83L, gyrA D87N, parC S80R	0	100	0	0	100	0	0	0	0	0	0	0	0	0	0	0	82.72
2013SM125	SRR28978259	2013	Northern China	Beijing	Human	Human faeces	NA	F	18-40	26.2533	ST34	L6	L6.3	Smooth	S	R	S	S	S	R	S	S	S	R	S	R	R	S	29	0	247	-	0	0	0	0	100	0	0	0	0	0	0	0	0	0	100	100	0
2014063	SRR28978139	2014	Northwest China	Xinjiang	Human	Human faeces	Diarrhea	M	0-6	3	ST19	L3	L3.1	Smooth	S	S	S	S	S	S	S	S	S	S	R	S	S	S	24	1	262	gyrA D87N	0	0	0	0	100	0	0	0	0	0	0	0	0	0	0	0	0
2014102	SRR28978138	2014	Northwest China	Xinjiang	Human	Human faeces	Diarrhea	F	18-40	30	ST19	L5	L5.2	Smooth	S	S	S	S	S	S	S	S	S	S	S	S	S	S	24	0	251	-	0	0	0	0	100	0	0	0	0	0	0	0	0	0	0	0	0
2014103	SRR28978472	2014	Northwest China	Xinjiang	Human	Human faeces	Diarrhea	F	41-65	46	ST19	L5	L5.2	Smooth	S	S	S	S	S	S	S	S	S	S	S	S	S	S	24	0	247	-	0	0	0	0	100	0	0	0	0	0	0	0	0	0	0	0	0
2014106	SRR28978108	2014	Northwest China	Xinjiang	Human	Human faeces	Diarrhea	NA	NA	NA	ST1544	L3	L3.7	Smooth	S	S	S	S	S	S	S	S	S	S	S	S	S	S	24	0	260	-	0	0	0	0	100	0	0	0	0	0	0	0	0	0	0	0	0
2014109	SRR28977786	2014	Northwest China	Xinjiang	Human	Human faeces	Diarrhea	NA	NA	NA	ST19	L3	L3.7	Smooth	S	S	S	S	S	S	S	S	S	S	R	S	S	S	24	0	262	-	0	0	0	0	100	0	0	0	0	0	0	0	0	0	0	0	0
2014122	SRR28977739	2014	Northwest China	Xinjiang	Human	Human faeces	Diarrhea	NA	NA	NA	ST19	L3	L3.7	Smooth	S	S	S	S	S	S	S	S	S	S	R	S	S	S	24	0	263	-	0	0	0	0	100	0	0	0	0	0	0	0	0	0	0	0	0
2014149	SRR28977596	2014	Northwest China	Xinjiang	Human	Human faeces	Diarrhea	NA	NA	NA	ST34	L6	L6.5	Rough	S	R	S	S	R	R	R	S	R	R	R	S	S	I	43	1	247	gyrA D87N	0	0	0	100	100	0	0	0	0	0	99.75	0	100	0	0	0	82.51
2014157	SRR28978333	2014	Northwest China	Xinjiang	Human	Human faeces	Diarrhea	NA	NA	NA	ST34	L6	L6.3	Smooth	S	R	S	S	S	R	S	S	S	R	S	R	S	S	29	0	245	-	0	0	0	0	100	0	0	0	0	0	0	0	0	0	100	100	0
2014SM005	SRR28978248	2014	Northern China	Beijing	Human	Human faeces	NA	M	0-6	2.03422	ST34	L5	L5.2	Smooth	S	R	S	S	S	R	R	S	R	R	S	I	S	S	22	0	64	-	0	0	0	0	100	0	0	0	0	0	0	0	0	0	0	0	0
2014SM031	SRR28978237	2014	Northern China	Beijing	Human	Human faeces	NA	F	18-40	26.2149	ST34	L6	L6.5	Rough	S	S	S	S	S	S	S	S	S	S	R	S	S	S	33	1	253	gyrA D87N	0	0	0	0	100	0	0	0	0	0	99.75	0	0	0	100	100	0
2014SM047	SRR28977698	2014	Northern China	Beijing	Human	Human faeces	NA	F	0-6	1.25394	ST19	L6	L6.5	Rough	S	R	S	S	R	R	R	S	R	R	R	I	S	I	22	1	65	gyrA D87N	0	0	0	0	100	0	0	0	0	0	0	0	0	0	0	0	0
2014SM062	SRR28977687	2014	Northern China	Beijing	Human	Human faeces	NA	F	0-6	1.68925	ST19	L5	L5.2	Smooth	S	R	S	S	S	R	R	S	R	R	S	S	S	S	36	0	249	-	0	0	0	0	100	0	0	0	0	0	0	0	0	0	0	0	82.51
2014SM069	SRR28977676	2014	Northern China	Beijing	Human	Human faeces	NA	M	41-65	40.5722	ST34	L3	L3.7	Smooth	S	S	S	S	S	S	S	S	S	S	S	S	S	S	20	0	64	-	0	0	0	0	100	0	0	0	0	0	0	0	0	0	0	0	0
2014SM071	SRR28977876	2014	Northern China	Beijing	Human	Human faeces	NA	F	18-40	17.8316	ST34	L3	L3.7	Smooth	S	S	S	S	S	S	S	S	S	S	S	I	S	S	20	0	65	-	0	0	0	0	100	0	0	0	0	0	0	0	0	0	0	0	0
2014SM094	SRR28977865	2014	Northern China	Beijing	Human	Human faeces	NA	M	18-40	35.8029	ST34	L3	L3.7	Smooth	S	S	S	S	S	S	I	S	S	S	R	S	S	S	20	0	65	-	0	0	0	0	100	0	0	0	0	0	0	0	0	0	0	0	0
2014SM096	SRR28977854	2014	Northern China	Beijing	Human	Human faeces	NA	F	18-40	30.9213	ST34	L6	L6.3	Smooth	S	R	S	S	S	S	S	S	S	R	S	R	S	S	24	0	68	-	0	0	0	0	100	0	0	0	0	0	0	0	0	0	100	100	0
2014SM097	SRR28978136	2014	Northern China	Beijing	Human	Human faeces	NA	F	18-40	32.0903	ST19	L5	L5.2	Smooth	S	R	S	S	S	R	R	S	R	R	S	S	S	I	34	0	249	-	0	0	0	0	100	0	0	0	0	0	0	0	0	0	0	0	82.51
2014SM117	SRR28977844	2014	Northern China	Beijing	Human	Human faeces	NA	M	0-6	0.95551	ST34	L6	L6.3	Smooth	S	R	S	S	S	S	S	S	S	S	S	S	S	S	25	0	249	-	0	0	0	0	100	0	0	0	0	0	0	0	0	0	0	0	0
2015125	SRR28977937	2015	Northwest China	Xinjiang	Human	Human faeces	Diarrhea	M	0-6	2	ST34	L6	L6.3	Smooth	S	R	S	S	S	R	S	S	S	R	S	R	S	S	29	0	245	-	0	0	0	0	100	0	0	0	0	0	0	0	0	0	100	100	0
2015126	SRR28977890	2015	Northwest China	Xinjiang	Human	Human faeces	Diarrhea	M	0-6	7d	ST34	L6	L6.3	Smooth	S	R	S	S	S	R	S	S	S	R	S	R	S	S	29	0	244	-	0	0	0	0	100	0	0	0	0	0	0	0	0	0	100	100	0
2015166	SRR28978137	2015	Northwest China	Xinjiang	Human	Human faeces	Diarrhea	NA	NA	NA	ST34	L6	L6.3	Smooth	S	R	S	S	S	R	S	S	S	R	S	R	S	S	29	0	244	-	0	0	0	0	100	0	0	0	0	0	0	0	0	0	100	100	0
2015221	SRR28977835	2015	Northwest China	Xinjiang	Human	Human faeces	Diarrhea	NA	NA	NA	ST34	L6	L6.3	Smooth	S	R	S	S	S	R	S	S	S	R	S	R	S	S	29	0	252	-	0	0	0	0	100	0	0	0	0	0	0	0	0	0	100	100	0
2015281	SRR28977824	2015	Northwest China	Xinjiang	Human	Human faeces	Diarrhea	F	≥66	75	ST19	L3	L3.7	Smooth	S	S	S	S	S	S	S	S	S	S	R	I	S	S	24	0	263	-	0	0	0	0	100	0	0	0	0	0	0	0	0	0	0	0	0
2015316	SRR28977813	2015	Northwest China	Xinjiang	Human	Human faeces	Diarrhea	NA	NA	NA	ST19	L3	L3.7	Smooth	S	S	S	S	S	S	S	S	S	S	R	S	S	S	24	0	262	-	0	0	0	0	100	0	0	0	0	0	0	0	0	0	0	0	0
2015318	SRR28978218	2015	Northwest China	Xinjiang	Human	Human faeces	Diarrhea	M	0-6	5	ST34	L6	L6.3	Smooth	S	R	S	S	S	R	S	S	S	R	S	R	S	S	29	0	245	-	0	0	0	0	100	0	0	0	0	0	0	0	0	0	100	100	0
2015392	SRR28978207	2015	Northwest China	Xinjiang	Human	Human faeces	Diarrhea	M	7-17	17	ST34	L6	L6.3	Smooth	S	R	S	S	S	S	S	S	S	R	S	R	S	S	28	0	244	-	0	0	0	0	100	0	0	0	0	0	0	0	0	0	100	100	0
2015393	SRR28977668	2015	Northwest China	Xinjiang	Human	Human faeces	Diarrhea	F	0-6	1	ST34	L6	L6.3	Smooth	S	R	S	S	S	S	S	S	S	R	S	R	S	S	28	0	233	-	0	0	0	0	100	0	0	0	0	0	0	0	0	0	100	100	0
2015395	SRR28977657	2015	Northwest China	Xinjiang	Human	Human faeces	Diarrhea	M	18-40	27	ST34	L6	L6.3	Smooth	S	R	S	S	S	R	S	S	S	R	S	R	S	S	29	0	244	-	0	0	0	0	100	0	0	0	0	0	0	0	0	0	100	100	0
2015405	SRR28977646	2015	Northwest China	Xinjiang	Human	Human faeces	Diarrhea	F	0-6	10m	ST34	L6	L6.3	Smooth	S	R	S	S	S	R	S	S	S	R	S	R	S	S	29	0	243	-	0	0	0	0	100	0	0	0	0	0	0	0	0	0	100	100	0
2015406	SRR28977811	2015	Northwest China	Xinjiang	Human	Human faeces	Diarrhea	M	0-6	1	ST34	L6	L6.3	Smooth	S	R	S	S	S	R	S	S	S	R	S	R	S	S	29	0	246	-	0	0	0	0	100	0	0	0	0	0	0	0	0	0	100	100	0
2015410	SRR28978471	2015	Northwest China	Xinjiang	Human	Human faeces	Diarrhea	F	41-65	44	ST34	L6	L6.5	Smooth	S	R	S	S	R	R	S	S	S	R	R	S	S	I	32	1	243	gyrA D87N	0	0	0	100	100	0	0	0	0	0	0	0	100	0	0	0	0
2015SM004	SRR28977843	2015	Northern China	Beijing	Human	Human faeces	NA	M	≥66	66	ST19	L3	L3.7	Smooth	S	S	S	S	S	S	S	S	S	S	R	S	S	S	20	1	65	gyrA D87Y	0	0	0	0	100	0	0	0	0	0	0	0	0	0	0	0	0
2015SM018	SRR28977842	2015	Northern China	Beijing	Human	Human faeces	NA	F	18-40	24	ST19	L3	L3.7	Smooth	S	S	S	S	S	S	S	S	S	S	R	S	S	S	20	0	64	-	0	0	0	0	100	0	0	0	0	0	0	0	0	0	0	0	0
2015SM030	SRR28977841	2015	Northern China	Beijing	Human	Human faeces	NA	M	≥66	1	ST34	L6	L6.4	Smooth	S	R	S	S	S	R	S	S	S	R	S	R	S	S	29	0	245	-	0	0	0	0	100	0	0	0	0	0	0	0	0	0	100	100	0
2015SM051	SRR28977840	2015	Northern China	Beijing	Human	Human faeces	NA	F	≥66	68	ST19	L3	L3.7	Smooth	S	S	S	S	S	S	S	S	S	S	R	S	S	S	24	0	263	-	0	0	0	0	100	0	0	0	0	0	0	0	0	0	0	0	0
2015SM056	SRR28977839	2015	Northern China	Beijing	Human	Human faeces	NA	M	41-65	42	ST19	L3	L3.7	Smooth	S	S	S	S	S	S	S	S	S	S	R	S	S	S	24	0	263	-	0	0	0	0	100	0	0	0	0	0	0	0	0	0	0	0	0
2015SM082	SRR28977838	2015	Northern China	Beijing	Human	Human faeces	NA	F	41-65	65	ST34	L6	L6.5	Smooth	S	R	R	R	S	R	R	S	R	R	R	R	R	I	28	1	247	gyrA D87N	0	0	0	0	100	0	0	0	0	0	0	0	0	0	0	0	0
2015SM116	SRR28977837	2015	Northern China	Beijing	Human	Human faeces	NA	F	18-40	33	ST19	L3	L3.7	Smooth	S	S	S	S	S	S	S	S	S	S	R	S	S	S	24	0	262	-	0	0	0	0	100	0	0	0	0	0	0	0	0	0	0	0	0
2015SM132	SRR28977836	2015	Northern China	Beijing	Human	Human faeces	NA	M	18-40	31	ST19	L3	L3.7	Smooth	S	R	S	S	R	R	R	S	R	R	R	R	S	I	24	0	263	-	0	0	0	0	100	0	0	0	0	0	0	0	0	0	0	0	0
2015SM134	SRR28977834	2015	Northern China	Beijing	Human	Human faeces	NA	M	18-40	34	ST19	L3	L3.7	Smooth	S	S	S	S	S	R	S	S	S	S	R	R	S	S	27	0	263	-	0	0	0	0	100	0	0	0	0	0	0	0	0	0	100	100	0
2016081	SRR28978460	2016	Northwest China	Xinjiang	Human	Human faeces	Diarrhea	NA	NA	NA	ST19	L3	L3.1	Smooth	S	S	S	S	S	S	S	S	S	S	S	S	S	S	24	0	262	-	0	0	0	0	100	0	0	0	0	0	0	0	0	0	0	0	0
2016088	SRR28978193	2016	Northwest China	Xinjiang	Human	Human faeces	Diarrhea	NA	NA	NA	ST19	L5	L5.2	Smooth	S	R	S	S	S	R	R	S	R	R	S	S	S	I	35	0	249	-	0	0	0	0	100	0	0	0	0	0	0	0	0	0	0	0	82.51
2016089	SRR28978182	2016	Northwest China	Xinjiang	Human	Human faeces	Diarrhea	NA	NA	NA	ST19	L5	L5.2	Smooth	S	R	S	S	S	R	R	S	R	R	S	S	S	I	35	0	252	-	0	0	0	0	100	0	0	0	0	0	0	0	0	0	0	0	82.51
2016092	SRR28978171	2016	Northwest China	Xinjiang	Human	Human faeces	Diarrhea	NA	NA	NA	ST34	L6	L6.4	Smooth	S	R	S	S	S	R	S	S	S	S	S	S	S	S	26	0	248	-	0	0	0	0	100	0	0	0	0	0	0	0	0	0	0	0	0
2016126	SRR28978160	2016	Northwest China	Xinjiang	Human	Human faeces	Diarrhea	NA	NA	NA	ST19	L3	L3.2	Smooth	S	S	S	S	S	S	S	S	S	S	S	S	S	S	24	0	262	-	0	0	0	0	100	0	0	0	0	0	0	0	0	0	0	0	0
2016250	SRR28978149	2016	Northwest China	Xinjiang	Human	Human faeces	Diarrhea	NA	NA	NA	ST19	L5	L5.2	Smooth	S	S	S	S	S	S	S	S	S	S	S	S	S	S	24	0	253	-	0	0	0	0	100	0	0	0	0	0	0	0	0	0	0	0	0
2016287	SRR28977802	2016	Northwest China	Xinjiang	Human	Human faeces	Diarrhea	NA	NA	NA	ST19	L5	L5.2	Smooth	S	S	S	S	S	S	S	S	S	S	S	S	S	S	24	0	249	-	0	0	0	0	100	0	0	0	0	0	0	0	0	0	0	0	0
2016302	SRR28978130	2016	Northwest China	Xinjiang	Human	Human faeces	Diarrhea	NA	NA	NA	ST34	L6	L6.3	Smooth	S	R	S	S	S	R	S	S	S	R	R	R	S	S	29	1	244	gyrA S83L	0	0	0	0	100	0	0	0	0	0	0	0	0	0	100	100	0
2016303	SRR28978119	2016	Northwest China	Xinjiang	Human	Human faeces	Diarrhea	NA	NA	NA	ST34	L6	L6.3	Smooth	S	R	S	S	S	R	S	S	S	R	R	R	S	S	29	1	244	gyrA S83L	0	0	0	0	100	0	0	0	0	0	0	0	0	0	100	100	0
2016304	SRR28978107	2016	Northwest China	Xinjiang	Human	Human faeces	Diarrhea	NA	NA	NA	ST34	L6	L6.3	Smooth	S	R	S	S	S	R	S	S	S	R	R	R	S	S	29	1	244	gyrA S83L	0	0	0	0	100	0	0	0	0	0	0	0	0	0	100	100	0
2016305	SRR28978445	2016	Northwest China	Xinjiang	Human	Human faeces	Diarrhea	NA	NA	NA	ST34	L6	L6.3	Smooth	S	R	S	S	S	R	S	S	S	R	R	R	S	S	29	1	244	gyrA S83L	0	0	0	0	100	0	0	0	0	0	0	0	0	0	100	100	0
2016306	SRR28978434	2016	Northwest China	Xinjiang	Human	Human faeces	Diarrhea	NA	NA	NA	ST34	L6	L6.3	Smooth	S	R	S	S	S	R	S	S	S	R	R	R	S	S	29	1	244	gyrA S83L	0	0	0	0	100	0	0	0	0	0	0	0	0	0	100	100	0
2016310	SRR28978423	2016	Northwest China	Xinjiang	Human	Human faeces	Diarrhea	NA	NA	NA	ST34	L6	L6.3	Smooth	S	S	S	S	S	S	S	S	S	R	S	R	S	S	27	0	244	-	0	0	0	0	100	0	0	0	0	0	0	0	0	0	100	100	0
2016312	SRR28978095	2016	Northwest China	Xinjiang	Human	Human faeces	Diarrhea	NA	NA	NA	ST34	L6	L6.3	Smooth	S	R	S	S	S	R	S	S	S	R	S	R	S	S	29	0	243	-	0	0	0	0	100	0	0	0	0	0	0	0	0	0	100	100	0
2016316	SRR28978084	2016	Northwest China	Xinjiang	Human	Human faeces	Diarrhea	NA	NA	NA	ST34	L6	L6.3	Smooth	S	R	S	S	S	R	S	S	S	R	S	R	S	S	29	0	212	-	0	0	0	0	100	0	0	0	0	0	0	0	0	0	100	100	0
2016349	SRR28978073	2016	Northwest China	Xinjiang	Human	Human faeces	Diarrhea	NA	NA	NA	ST19	L3	L3.1	Smooth	S	S	S	S	S	S	S	S	S	S	S	S	S	S	24	0	260	-	0	0	0	0	100	0	0	0	0	0	0	0	0	0	0	0	0
2016415	SRR28978411	2016	Northwest China	Xinjiang	Human	Human faeces	Diarrhea	NA	NA	NA	ST34	L6	L6.3	Smooth	S	R	S	S	R	R	S	S	S	R	S	R	S	S	33	0	247	-	0	100	0	0	100	0	0	0	0	0	0	0	0	0	100	100	0
2016421	SRR28978400	2016	Northwest China	Xinjiang	Human	Human faeces	Diarrhea	NA	NA	NA	ST19	L5	L5.2	Smooth	R	R	R	S	S	R	R	S	R	R	S	I	S	S	35	0	253	-	0	0	0	0	100	0	0	0	0	0	0	0	0	0	0	0	82.51
2016440	SRR28978389	2016	Northwest China	Xinjiang	Human	Human faeces	Diarrhea	NA	NA	NA	ST19	L3	L3.7	Smooth	S	S	S	S	S	S	S	S	S	S	R	S	S	S	24	0	260	-	0	0	0	0	100	0	0	0	0	0	0	0	0	0	0	0	0
2016464	SRR28977785	2016	Northwest China	Xinjiang	Human	Human faeces	Diarrhea	NA	NA	NA	ST19	L5	L5.2	Smooth	S	R	S	S	S	R	R	S	S	R	S	S	S	S	30	0	248	-	0	0	0	0	100	0	0	0	0	0	0	0	0	0	0	0	0
2016517	SRR28977774	2016	Northwest China	Xinjiang	Human	Human faeces	Diarrhea	NA	NA	NA	ST34	L6	L6.5	Smooth	S	R	S	S	R	R	R	S	S	R	R	R	S	I	37	1	227	gyrA D87N	0	0	0	100	100	0	0	0	0	0	0	0	100	0	100	100	0
2016518	SRR28978070	2016	Northwest China	Xinjiang	Human	Human faeces	Diarrhea	NA	NA	NA	ST34	L6	L6.3	Smooth	S	R	S	S	S	R	S	S	S	R	S	R	S	S	29	0	243	-	0	0	0	0	100	0	0	0	0	0	0	0	0	0	100	100	0
2016519	SRR28978059	2016	Northwest China	Xinjiang	Human	Human faeces	Diarrhea	NA	NA	NA	ST19	L3	L3.1	Smooth	S	S	S	S	S	S	S	S	S	S	S	S	S	S	24	0	261	-	0	0	0	0	100	0	0	0	0	0	0	0	0	0	0	0	0
2016522	SRR28978048	2016	Northwest China	Xinjiang	Human	Human faeces	Diarrhea	NA	NA	NA	ST19	L5	L5.2	Smooth	S	S	S	S	S	S	S	S	S	S	S	S	S	S	24	0	251	-	0	0	0	0	100	0	0	0	0	0	0	0	0	0	0	0	0
2016SM016	SRR28977833	2016	Northern China	Beijing	Human	Human faeces	NA	M	41-65	44	ST19	L3	L3.3	Smooth	S	S	S	S	S	S	S	S	S	S	S	S	S	S	24	0	264	-	0	0	0	0	100	0	0	0	0	0	0	0	0	0	0	0	0
2016SM027	SRR28977832	2016	Northern China	Beijing	Human	Human faeces	NA	F	18-40	34	ST19	L3	L3.3	Smooth	S	S	S	S	S	S	S	S	S	S	S	S	S	S	24	0	264	-	0	0	0	0	100	0	0	0	0	0	0	0	0	0	0	0	0
2016SM036	SRR28977831	2016	Northern China	Beijing	Human	Human faeces	NA	F	NA	NA	ST19	L3	L3.4	Smooth	S	S	S	S	S	S	S	S	S	S	S	S	S	S	24	0	259	-	0	0	0	0	100	0	0	0	0	0	0	0	0	0	0	0	0
2016SM050	SRR28977830	2016	Northern China	Beijing	Human	Human faeces	NA	F	41-65	44	ST19	L3	L3.7	Smooth	S	S	S	S	S	S	S	S	S	S	R	S	S	S	24	0	262	-	0	0	0	0	100	0	0	0	0	0	0	0	0	0	0	0	0
2016SM051	SRR28977829	2016	Northern China	Beijing	Human	Human faeces	NA	F	≥66	68	ST19	L3	L3.7	Smooth	S	S	S	S	S	S	S	S	S	S	R	S	S	S	24	0	263	-	0	0	0	0	100	0	0	0	0	0	0	0	0	0	0	0	0
2016SM053	SRR28977828	2016	Northern China	Beijing	Human	Human faeces	NA	F	≥66	66	ST19	L3	L3.7	Smooth	S	S	S	S	S	S	S	S	S	S	R	S	S	S	24	0	262	-	0	0	0	0	100	0	0	0	0	0	0	0	0	0	0	0	0
2016SM056	SRR28977827	2016	Northern China	Beijing	Human	Human faeces	NA	M	≥66	70	ST34	L6	L6.3	Smooth	R	R	R	S	S	R	R	S	R	R	S	S	S	S	35	0	245	-	0	0	0	0	100	0	0	0	0	0	0	0	0	0	0	0	0
2016SM073	SRR28977826	2016	Northern China	Beijing	Human	Human faeces	NA	M	18-40	37	ST19	L1	L1.3	Smooth	S	S	S	S	S	S	S	S	S	S	S	I	S	S	37	1	257	parC S80R	0	100	0	0	100	0	0	0	0	0	0	0	0	0	100	100	82.82
2016SM080	SRR28977825	2016	Northern China	Beijing	Human	Human faeces	NA	F	0-6	1	ST34	L6	L6.3	Smooth	S	R	S	S	S	R	R	S	R	R	S	R	S	S	36	0	252	-	0	0	0	0	100	0	0	0	0	0	0	0	0	0	100	100	0
2016SM104	SRR28977823	2016	Northern China	Beijing	Human	Human faeces	NA	F	41-65	45	ST19	L3	L3.7	Smooth	S	R	S	S	S	R	S	S	S	S	R	R	S	S	28	0	263	-	0	0	0	0	100	0	0	0	0	0	0	0	0	0	100	100	0
2017SM017	SRR28977822	2017	Northern China	Beijing	Human	Human faeces	NA	M	7-17	17	ST19	L3	L3.7	Smooth	S	S	S	I	S	S	I	S	S	S	R	S	S	S	22	0	262	-	0	0	0	0	100	0	0	0	0	0	0	0	0	0	0	0	0
2017SM033	SRR28977821	2017	Northern China	Beijing	Human	Human faeces	NA	F	18-40	31	ST19	L3	L3.7	Smooth	S	S	S	S	S	S	S	S	S	S	R	S	S	S	39	0	254	-	0	100	0	0	100	0	0	0	0	0	99.75	0	0	0	100	100	82.82
2017SM049	SRR28977820	2017	Northern China	Beijing	Human	Human faeces	NA	M	≥66	66	ST19	L3	L3.7	Smooth	S	S	S	S	S	S	S	S	S	S	S	S	S	S	24	0	261	-	0	0	0	0	100	0	0	0	0	0	0	0	0	0	0	0	0
2017SM061	SRR28977819	2017	Northern China	Beijing	Human	Human faeces	NA	M	18-40	38	ST19	L3	L3.7	Smooth	S	S	S	S	S	S	S	S	S	S	R	S	S	S	24	0	262	-	0	0	0	0	100	0	0	0	0	0	0	0	0	0	0	0	0
2017SM119	SRR28977818	2017	Northern China	Beijing	Human	Human faeces	NA	M	NA	NA	ST19	L5	L5.2	Smooth	S	R	S	S	S	R	R	S	R	R	S	S	S	S	36	0	247	-	0	0	0	0	100	0	0	0	0	0	0	0	0	0	0	0	82.51
2017SM125	SRR28977817	2017	Northern China	Beijing	Human	Human faeces	NA	F	41-65	60	ST1544	L3	L3.7	Smooth	S	S	S	S	S	S	S	S	S	S	R	S	S	S	24	0	262	-	0	0	0	0	100	0	0	0	0	0	0	0	0	0	0	0	0
2017SM203	SRR28977816	2017	Northern China	Beijing	Human	Human faeces	NA	M	41-65	53	ST34	L6	L6.3	Smooth	S	R	S	S	S	R	S	S	S	R	S	R	S	S	29	0	245	-	0	0	0	0	100	0	0	0	0	0	0	0	0	0	100	100	0
2017SM222	SRR28977815	2017	Northern China	Beijing	Human	Human faeces	NA	F	41-65	61	ST34	L6	L6.3	Smooth	S	R	S	S	R	R	R	S	R	R	S	R	S	I	43	0	244	-	0	0	0	100	100	0	0	0	0	0	0	0	100	0	100	100	82.51
2017SM230	SRR28977814	2017	Northern China	Beijing	Human	Human faeces	NA	M	41-65	51	ST19	L3	L3.4	Smooth	S	S	S	S	S	S	S	S	S	S	S	S	S	S	24	0	260	-	0	0	0	0	100	0	0	0	0	0	0	0	0	0	0	0	0
2018SM125	SRR28978228	2018	Northern China	Beijing	Human	Human faeces	NA	M	0-6	6	ST34	L6	L6.4	Smooth	S	R	S	S	S	R	S	S	S	R	S	R	S	S	29	0	245	-	0	0	0	0	100	0	0	0	0	0	0	0	0	0	100	100	0
2018SM144	SRR28978227	2018	Northern China	Beijing	Human	Human faeces	NA	F	18-40	30	ST34	L6	L6.3	Smooth	S	R	S	S	S	S	S	S	S	S	S	S	S	S	25	0	248	-	0	0	0	0	100	0	0	0	0	0	0	0	0	0	0	0	0
2018SM158	SRR28978226	2018	Northern China	Beijing	Human	Human faeces	NA	M	≥66	2	ST34	L6	L6.3	Smooth	S	R	S	S	S	R	S	S	S	R	S	R	S	S	29	0	248	-	0	0	0	0	100	0	0	0	0	0	0	0	0	0	100	100	0
2018SM161	SRR28978225	2018	Northern China	Beijing	Human	Human faeces	NA	M	≥66	66	ST34	L6	L6.5	Rough	S	R	S	S	R	R	R	I	R	R	R	I	S	I	42	1	244	gyrA D87N	0	0	0	100	100	0	0	0	0	0	99.75	0	100	0	0	0	80.35
2018SM195	SRR28978224	2018	Northern China	Beijing	Human	Human faeces	NA	M	18-40	30.9699	ST19	L3	L3.7	Smooth	S	R	S	S	S	R	S	S	S	S	R	R	S	S	28	0	262	-	0	0	0	0	100	0	0	0	0	0	0	0	0	0	100	100	0
2018SM216	SRR28978223	2018	Northern China	Beijing	Human	Human faeces	NA	F	18-40	24	ST34	L6	L6.5	Rough	R	R	R	S	R	R	R	S	R	R	R	R	S	S	40	1	251	gyrA D87N	100	0	0	100	100	0	0	0	0	0	99.75	0	0	0	0	0	82.51
2018SM304	SRR28978222	2018	Northern China	Beijing	Human	Human faeces	NA	F	41-65	50	ST34	L6	L6.3	Smooth	S	R	S	S	S	R	S	S	S	R	S	R	S	S	29	0	248	-	0	0	0	0	100	0	0	0	0	0	0	0	0	0	100	100	0
2018SM305	SRR28978221	2018	Northern China	Beijing	Human	Human faeces	NA	M	41-65	45	ST34	L6	L6.3	Smooth	S	R	S	S	S	R	S	S	S	R	S	R	S	S	29	0	243	-	0	0	0	0	100	0	0	0	0	0	0	0	0	0	100	100	0
2018SM308	SRR28978220	2018	Northern China	Beijing	Human	Human faeces	NA	M	41-65	46	ST34	L6	L6.3	Smooth	S	R	S	S	S	R	S	S	S	R	S	R	S	S	29	0	248	-	0	0	0	0	100	0	0	0	0	0	0	0	0	0	100	100	0
2018SM309	SRR28978219	2018	Northern China	Beijing	Human	Human faeces	NA	M	41-65	50	ST34	L6	L6.3	Smooth	S	R	S	S	S	R	S	S	S	R	S	R	S	S	29	0	244	-	0	0	0	0	100	0	0	0	0	0	0	0	0	0	100	100	0
41-Sa-09D001	SRR28978217	2009	Central China	Henan	Human	Human faeces	NA	M	0-6	2	ST34	L6	L6.5	Rough	S	R	S	S	S	R	R	S	R	R	R	R	S	I	45	1	247	gyrA D87Y	0	0	0	100	100	0	0	0	0	0	99.75	0	100	0	100	100	82.51
41-Sa-09D003	SRR28978216	2009	Central China	Henan	Human	Human faeces	NA	M	0-6	2m	ST19	L3	L3.7	Smooth	S	R	S	S	S	R	S	S	S	S	R	R	S	I	28	0	263	-	0	0	0	0	100	0	0	0	0	0	0	0	0	0	100	100	0
41-Sa-09D005	SRR28978215	2009	Central China	Henan	Human	Human faeces	NA	F	0-6	5	ST34	L6	L6.5	Rough	S	R	S	S	R	R	R	S	R	R	R	R	S	I	43	1	252	gyrA D87Y	0	0	0	100	100	0	0	0	0	0	99.75	0	100	0	100	100	82.51
41-Sa-09D007	SRR28978214	2009	Central China	Henan	Human	Human faeces	NA	F	0-6	4	ST19	L5	L5.2	Smooth	S	R	S	S	R	R	S	S	R	R	R	R	S	S	33	1	250	gyrA D87Y	0	100	0	0	100	0	0	0	0	0	99.75	0	0	0	100	100	0
41-Sa-09D020	SRR28978213	2009	Central China	Henan	Human	Human faeces	NA	M	0-6	2	ST19	L5	L5.2	Smooth	S	R	S	S	R	R	S	S	R	R	R	R	S	S	33	1	250	gyrA D87Y	0	100	0	0	100	0	0	0	0	0	99.75	0	0	0	100	100	0
41-Sa-09D048	SRR28978212	2009	Central China	Henan	Human	Human faeces	NA	M	0-6	18m	ST19	L1	L1.3	Smooth	S	R	S	S	R	R	R	R	R	R	R	R	S	I	32	3	259	gyrA S83L, gyrA D87N, parC S80R	0	100	0	0	100	0	0	0	0	0	0	0	0	0	0	0	82.82
41-Sa-09D082	SRR28978211	2009	Central China	Henan	Human	Human faeces	NA	F	0-6	18m	ST19	L2	L2.4	Smooth	S	R	S	S	S	R	R	S	S	R	R	R	S	I	28	1	263	gyrA D87Y	0	0	0	0	100	0	0	0	0	0	0	0	0	0	0	0	0
41-Sa-09D087	SRR28978210	2009	Central China	Henan	Human	Human faeces	NA	F	18-40	26	ST19	L1	L1.3	Smooth	R	R	R	S	R	R	R	R	R	R	R	R	S	I	33	3	262	gyrA S83L, gyrA D87N, parC S80R	0	100	0	0	100	0	0	0	0	0	0	0	0	0	100	100	82.82
41-Sa-09D098	SRR28978209	2009	Central China	Henan	Human	Human faeces	NA	M	0-6	18m	ST34	L6	L6.5	Rough	S	R	S	S	R	R	R	S	R	R	R	I	S	S	43	1	253	gyrA D87N	0	0	0	100	100	0	0	0	0	0	99.75	0	100	0	0	0	82.51
41-Sa-09D101	SRR28978208	2009	Central China	Henan	Human	Human faeces	NA	M	0-6	4m	ST34	L6	L6.5	Rough	S	R	S	S	R	R	R	S	R	R	R	R	S	I	40	1	190	gyrA D87Y	0	0	0	100	100	0	0	0	0	0	99.75	0	100	0	100	100	82.51
41-Sa-09D117	SRR28978206	2009	Central China	Henan	Human	Human faeces	NA	M	≥66	81	ST19	L3	L3.7	Smooth	S	S	S	S	S	S	S	S	S	S	S	I	S	S	24	0	259	-	0	0	0	0	100	0	0	0	0	0	0	0	0	0	0	0	0
41-Sa-10D001	SRR28978205	2010	Central China	Henan	Human	Human faeces	NA	F	0-6	10m	ST19	L6	L6.5	Rough	S	R	S	S	R	R	R	S	R	R	R	S	S	I	42	1	247	gyrA D87N	0	0	0	100	100	0	0	0	0	0	99.75	0	100	0	0	0	82.51
41-Sa-10D007	SRR28978204	2010	Central China	Henan	Human	Human faeces	NA	M	7-17	15	ST34	L6	L6.5	Rough	S	R	S	S	R	R	R	S	R	R	R	R	S	I	42	1	251	gyrA D87N	0	0	0	100	100	0	0	0	0	0	99.75	0	100	0	0	0	82.51
41-Sa-10D017	SRR28978203	2010	Central China	Henan	Human	Human faeces	NA	M	0-6	2	ST34	L6	L6.5	Rough	S	R	S	S	R	R	R	S	R	R	R	I	S	S	43	1	251	gyrA D87N	0	0	0	100	100	0	0	0	0	0	99.75	0	100	0	0	0	82.51
41-Sa-10D019	SRR28978202	2010	Central China	Henan	Human	Human faeces	NA	M	0-6	2	ST34	L6	L6.5	Rough	S	R	S	S	R	R	R	S	R	R	R	I	S	I	45	1	252	gyrA D87N	0	0	0	100	100	0	0	0	0	0	99.75	0	100	0	100	100	82.51
41-Sa-10D022	SRR28978201	2010	Central China	Henan	Human	Human faeces	NA	F	0-6	7m	ST19	L1	L1.3	Smooth	S	R	S	S	S	R	R	R	R	I	R	R	S	R	31	3	256	gyrA S83L, gyrA D87N, parC S80R	0	0	0	0	100	0	0	0	0	0	0	0	0	0	0	0	82.72
41-Sa-10D036	SRR28978200	2010	Central China	Henan	Human	Human faeces	NA	F	41-65	63	ST19	L3	L3.4	Smooth	S	S	S	S	S	S	S	S	S	S	S	S	S	S	24	0	260	-	0	0	0	0	100	0	0	0	0	0	0	0	0	0	0	0	0
41-Sa-10D058	SRR28978199	2010	Central China	Henan	Human	Human faeces	NA	M	0-6	9m	ST34	L6	L6.3	Smooth	S	R	S	S	S	S	S	S	S	S	S	S	S	S	25	0	249	-	0	0	0	0	100	0	0	0	0	0	0	0	0	0	0	0	0
41-Sa-10D072	SRR28978198	2010	Central China	Henan	Human	Human faeces	NA	F	0-6	18m	ST34	L6	L6.5	Rough	S	R	S	S	R	R	R	I	R	R	R	R	S	I	45	1	249	gyrA D87N	0	0	0	100	100	0	0	0	0	0	99.75	0	100	0	100	100	82.51
41-Sa-10D074	SRR28978197	2010	Central China	Henan	Human	Human faeces	NA	M	0-6	1	ST34	L6	L6.5	Rough	S	R	S	S	R	R	R	S	R	R	R	R	S	I	45	1	254	gyrA D87N	0	0	0	100	100	0	0	0	0	0	99.75	0	100	0	100	100	82.51
41-Sa-10D076	SRR28977667	2010	Central China	Henan	Human	Human faeces	NA	M	≥66	66	ST34	L6	L6.5	Rough	S	R	S	S	R	R	R	S	R	R	R	R	S	I	44	1	236	gyrA D87N	0	0	0	100	100	0	0	0	0	0	99.75	0	100	0	100	100	82.51
41-Sa-10D078	SRR28977666	2010	Central China	Henan	Human	Human faeces	NA	M	41-65	50	ST34	L6	L6.5	Rough	S	R	S	S	R	R	R	S	R	R	R	R	S	I	45	1	253	gyrA D87N	0	0	0	100	100	0	0	0	0	0	99.75	0	100	0	100	100	82.51
41-Sa-10D080	SRR28977665	2010	Central China	Henan	Human	Human faeces	NA	F	0-6	3	ST34	L6	L6.5	Rough	S	R	S	S	R	R	R	S	R	R	R	R	S	I	45	1	253	gyrA D87N	0	0	0	100	100	0	0	0	0	0	99.75	0	100	0	100	100	82.51
41-Sa-10D082	SRR28977664	2010	Central China	Henan	Human	Human faeces	NA	F	18-40	37	ST34	L6	L6.5	Rough	S	R	S	S	R	R	R	S	R	R	R	R	S	I	45	1	253	gyrA D87N	0	0	0	100	100	0	0	0	0	0	99.75	0	100	0	100	100	82.51
41-Sa-10D091	SRR28977663	2010	Central China	Henan	Human	Human faeces	NA	M	0-6	1	ST19	L1	L1.3	Smooth	S	R	S	S	R	R	R	R	R	R	R	R	S	I	37	2	253	gyrA S83L, parC S80R	0	0	0	0	100	0	0	0	0	0	0	100	0	0	100	100	82.82
41-Sa-10D106	SRR28977662	2010	Central China	Henan	Human	Human faeces	NA	F	0-6	9m	ST19	L5	L5.2	Smooth	S	S	S	S	S	S	S	S	S	S	R	S	S	S	24	1	250	gyrA D87Y	0	0	0	0	100	0	0	0	0	0	0	0	0	0	0	0	0
41-Sa-10D111	SRR28977661	2010	Central China	Henan	Human	Human faeces	NA	M	0-6	7m	ST34	L6	L6.5	Rough	S	R	S	S	R	R	R	S	R	R	R	R	S	I	45	1	251	gyrA D87N	0	0	0	100	100	0	0	0	0	0	99.75	0	100	0	100	100	82.51
41-Sa-10D113	SRR28977660	2010	Central China	Henan	Human	Human faeces	NA	M	0-6	10m	ST34	L6	L6.5	Rough	S	R	S	S	R	R	R	S	R	R	R	R	S	I	45	1	250	gyrA D87N	0	0	0	100	100	0	0	0	0	0	99.75	0	100	0	100	100	82.51
41-Sa-10D117	SRR28977659	2010	Central China	Henan	Human	Human faeces	NA	M	0-6	4m	ST34	L6	L6.5	Rough	S	R	S	S	S	R	R	S	R	R	R	S	S	S	37	1	250	gyrA D87Y	0	0	0	100	100	0	0	0	0	0	0	0	100	0	0	0	0
41-Sa-10D144	SRR28977658	2010	Central China	Henan	Human	Human faeces	NA	M	0-6	2	ST19	L1	L1.3	Smooth	R	R	R	S	R	R	R	R	R	R	R	I	S	I	34	3	262	gyrA S83L, gyrA D87N, parC S80R	0	100	0	0	100	0	0	0	0	0	0	0	0	0	100	100	82.82
41-Sa-10D149	SRR28977656	2010	Central China	Henan	Human	Human faeces	NA	F	0-6	4m	ST34	L6	L6.5	Rough	S	R	S	S	S	R	R	S	R	R	R	R	S	S	35	1	247	gyrA D87N	0	0	0	0	100	0	0	0	0	0	99.75	0	0	0	100	100	82.51
41-Sa-10D152	SRR28977655	2010	Central China	Henan	Human	Human faeces	NA	M	18-40	30	ST34	L6	L6.5	Rough	S	R	S	S	R	R	R	S	R	R	R	R	S	I	46	1	248	gyrA D87N	0	0	0	100	100	0	0	0	0	0	99.75	0	100	0	100	100	82.51
41-Sa-10D158	SRR28977654	2010	Central China	Henan	Human	Human faeces	NA	M	0-6	1	ST34	L6	L6.5	Rough	S	R	S	S	R	R	R	S	S	R	R	R	S	I	39	1	246	gyrA D87Y	0	0	0	100	100	0	0	0	0	0	0	0	100	0	100	100	0
41-Sa-10D166	SRR28977653	2010	Central China	Henan	Human	Human faeces	NA	M	0-6	4m	ST34	L6	L6.5	Rough	S	R	S	S	R	R	R	S	R	R	R	I	S	I	43	1	248	gyrA D87N	0	0	0	100	100	0	0	0	0	0	99.75	0	100	0	0	0	82.51
41-sa-10D175	SRR28977652	2010	Central China	Henan	Human	Human faeces	NA	F	≥66	70	ST19	L1	L1.3	Smooth	R	R	R	S	R	R	R	R	R	R	R	I	S	I	33	3	259	gyrA S83L, gyrA D87N, parC S80R	0	100	0	0	100	0	0	0	0	0	0	0	0	0	0	0	82.82
41-Sa-10D178	SRR28977651	2010	Central China	Henan	Human	Human faeces	NA	M	18-40	24	ST19	L5	L5.2	Smooth	R	R	R	S	R	R	I	R	R	R	R	R	R	I	37	1	256	gyrA D87Y	0	100	0	0	100	0	0	0	0	0	99.75	0	0	0	100	100	0
41-Sa-11D004	SRR28977650	2011	Central China	Henan	Human	Human faeces	NA	M	0-6	4	ST19	L5	L5.2	Smooth	S	R	S	R	R	R	R	S	R	R	R	R	S	S	33	1	251	gyrA D87N	0	100	0	0	100	0	0	0	0	0	99.75	0	0	0	100	100	0
41-Sa-11D017	SRR28977649	2011	Central China	Henan	Human	Human faeces	NA	M	0-6	9m	ST34	L6	L6.5	Rough	S	R	S	S	R	R	R	S	R	R	R	R	S	S	41	1	251	gyrA D87Y	0	0	0	100	100	0	0	0	0	0	99.75	0	100	0	100	100	82.51
41-Sa-11D019	SRR28977648	2011	Central China	Henan	Human	Human faeces	NA	M	7-17	14	ST34	L6	L6.5	Rough	S	S	S	S	R	R	R	S	R	R	R	I	S	I	41	1	246	gyrA D87N	0	0	0	100	100	0	0	0	0	0	99.75	0	100	0	0	0	82.51
41-Sa-11D044	SRR28977647	2011	Central China	Henan	Human	Human faeces	NA	F	0-6	8m	ST34	L6	L6.5	Rough	S	R	S	S	R	R	R	I	R	R	R	I	S	I	43	1	253	gyrA D87N	0	0	0	100	100	0	0	0	0	0	99.75	0	100	0	0	0	82.51
41-Sa-11D046	SRR28977645	2011	Central China	Henan	Human	Human faeces	NA	M	0-6	5m	ST19	L1	L1.3	Smooth	S	R	S	S	R	R	R	R	R	R	R	R	S	I	36	3	259	gyrA S83L, gyrA D87N, parC S80R	0	100	0	0	100	0	0	0	0	0	0	100	0	0	100	100	82.82
41-Sa-11D050	SRR28977644	2011	Central China	Henan	Human	Human faeces	NA	F	≥66	72	ST19	L1	L1.3	Smooth	S	R	S	S	R	R	R	R	R	R	R	R	S	I	36	3	256	gyrA S83L, gyrA D87N, parC S80R	0	100	0	0	100	0	0	0	0	0	0	100	0	0	100	100	82.82
41-Sa-11D058	SRR28977643	2011	Central China	Henan	Human	Human faeces	NA	M	18-40	28	ST34	L6	L6.5	Rough	S	R	S	S	R	R	R	S	R	R	R	R	S	I	41	1	244	gyrA D87Y	0	0	0	100	100	0	0	0	0	0	0	0	100	0	100	100	82.51
41-Sa-11D113	SRR28977642	2011	Central China	Henan	Human	Human faeces	NA	F	≥66	71	ST34	L6	L6.5	Rough	S	R	S	S	R	R	R	S	R	R	R	R	S	I	45	1	247	gyrA D87Y	0	0	0	100	100	0	0	0	0	0	99.75	0	100	0	100	100	82.51
41-Sa-11D137	SRR28977641	2011	Central China	Henan	Human	Human faeces	NA	F	0-6	10m	ST34	L6	L6.5	Rough	S	R	S	S	R	R	R	S	R	R	R	I	S	S	42	1	252	gyrA D87N	0	0	0	100	100	0	0	0	0	0	99.75	0	100	0	0	0	82.51
41-Sa-11D141	SRR28977640	2011	Central China	Henan	Human	Human faeces	NA	M	0-6	7m	ST34	L6	L6.5	Rough	S	R	S	S	R	R	R	S	R	R	R	R	S	I	43	1	251	gyrA D87N	0	0	0	100	100	0	0	0	0	0	99.75	0	100	0	100	100	82.51
41-Sa-11D149	SRR28977639	2011	Central China	Henan	Human	Human faeces	NA	M	7-17	13	ST34	L6	L6.3	Smooth	S	R	S	S	S	S	S	S	S	S	S	S	S	S	24	0	245	-	0	0	0	0	100	0	0	0	0	0	0	0	0	0	0	0	0
41-Sa-11D157	SRR28977638	2011	Central China	Henan	Human	Human faeces	NA	M	0-6	18m	ST36	L4	L4.2	Smooth	S	S	S	S	S	S	S	S	S	S	S	S	S	S	24	0	224	-	0	0	0	0	100	0	0	0	0	0	0	0	0	0	0	0	0
41-Sa-11D163	SRR28977637	2011	Central China	Henan	Human	Human faeces	NA	NA	NA	NA	ST19	L1	L1.3	Smooth	S	R	S	S	R	R	R	R	R	R	R	R	S	I	35	3	261	gyrA S83L, gyrA D87N, parC S80R	0	100	0	0	100	0	0	0	0	0	0	0	0	0	100	100	82.72
41-Sa-11D177	SRR28977812	2011	Central China	Henan	Human	Human faeces	NA	M	7-17	11	ST19	L1	L1.3	Smooth	S	R	S	S	R	R	R	R	R	R	R	R	S	I	32	3	258	gyrA S83L, gyrA D87N, parC S80R	0	100	0	0	100	0	0	0	0	0	0	0	0	0	0	0	82.72
41-Sa-11D193	SRR28977810	2011	Central China	Henan	Human	Human faeces	NA	F	0-6	10m	ST34	L6	L6.5	Rough	S	R	S	S	S	S	R	S	R	R	R	R	S	S	38	1	245	gyrA D87Y	0	0	0	0	100	0	0	0	0	0	99.75	0	0	0	100	100	82.51
41-Sa-11D208	SRR28977809	2011	Central China	Henan	Human	Human faeces	NA	M	0-6	9m	ST34	L6	L6.5	Rough	S	R	S	S	R	R	R	S	R	R	R	R	S	I	29	1	251	gyrA D87N	0	0	0	0	100	0	0	0	0	0	0	0	0	0	100	100	0
41-Sa-11D215	SRR28977808	2011	Central China	Henan	Human	Human faeces	NA	M	0-6	18m	ST34	L6	L6.5	Rough	S	R	S	S	R	R	R	S	R	R	R	R	S	I	45	1	247	gyrA D87N	0	0	0	100	100	0	0	0	0	0	99.75	0	100	0	100	100	82.51
41-Sa-11D218	SRR28977807	2011	Central China	Henan	Human	Human faeces	NA	M	0-6	1	ST19	L1	L1.3	Smooth	R	R	R	S	R	R	R	R	R	R	R	R	S	I	33	3	260	gyrA S83L, gyrA D87N, parC S80R	0	100	0	0	100	0	100	0	0	0	0	0	0	0	100	100	82.82
41-Sa-11D224	SRR28977806	2011	Central China	Henan	Human	Human faeces	NA	F	41-65	60	ST19	L1	L1.3	Smooth	S	R	S	S	R	R	R	R	R	R	R	R	S	I	32	3	260	gyrA S83L, gyrA D87N, parC S80R	0	100	0	0	100	0	0	0	0	0	0	0	0	0	0	0	82.82
41-Sa-12D003	SRR28977805	2012	Central China	Henan	Human	Human faeces	NA	F	18-40	34	ST19	L1	L1.3	Smooth	R	R	R	S	R	R	R	R	R	R	R	R	S	I	32	3	261	gyrA S83L, gyrA D87N, parC S80R	0	100	0	0	100	0	100	0	0	0	0	0	0	0	100	100	82.82
41-Sa-12D008	SRR28977804	2012	Central China	Henan	Human	Human faeces	NA	M	0-6	3m	ST19	L5	L5.2	Smooth	S	R	S	S	R	R	S	S	R	R	R	R	S	S	33	1	251	gyrA D87Y	0	100	0	0	100	0	0	0	0	0	99.75	0	0	0	100	100	0
41-Sa-12D025	SRR28978475	2012	Central China	Henan	Human	Human faeces	NA	M	0-6	5m	ST19	L5	L5.2	Smooth	S	R	S	S	R	R	S	S	R	R	R	R	S	S	33	1	249	gyrA D87Y	0	100	0	0	100	0	0	0	0	0	99.75	0	0	0	100	100	0
41-Sa-12D059	SRR28978474	2012	Central China	Henan	Human	Human faeces	NA	M	0-6	2	ST34	L6	L6.5	Rough	R	R	R	S	R	R	R	S	R	R	R	R	S	I	44	1	254	gyrA D87N	0	0	0	100	100	0	0	0	0	0	99.75	0	100	0	100	100	82.51
41-Sa-12D084	SRR28978473	2012	Central China	Henan	Human	Human faeces	NA	M	18-40	22	ST19	L3	L3.7	Smooth	S	S	S	S	S	S	S	S	S	S	R	S	S	S	24	0	263	-	0	0	0	0	100	0	0	0	0	0	0	0	0	0	0	0	0
41-Sa-12D090	SRR28978470	2012	Central China	Henan	Human	Human faeces	NA	M	0-6	1	ST19	L3	L3.7	Smooth	S	S	S	S	S	S	S	S	S	S	R	S	S	S	24	0	261	-	0	0	0	0	100	0	0	0	0	0	0	0	0	0	0	0	0
41-Sa-12D114	SRR28978469	2012	Central China	Henan	Human	Human faeces	NA	M	0-6	9m	ST34	L6	L6.5	Rough	S	R	S	S	R	R	R	S	R	R	R	R	S	I	42	1	220	gyrA D87N	0	0	0	100	100	0	0	0	0	0	99.75	0	100	0	100	100	82.51
41-Sa-12D121	SRR28978468	2012	Central China	Henan	Human	Human faeces	NA	F	0-6	8m	ST19	L5	L5.2	Smooth	S	R	S	S	S	R	R	S	R	R	S	S	S	I	36	0	250	-	0	0	0	0	100	0	0	0	0	0	0	0	0	0	0	0	82.51
41-Sa-12D138	SRR28978467	2012	Central China	Henan	Human	Human faeces	NA	M	0-6	18m	ST34	L6	L6.5	Rough	S	R	S	S	R	R	R	S	R	R	R	R	S	S	41	1	253	gyrA D87N	0	0	0	100	100	0	0	0	0	0	99.75	0	100	0	100	100	82.51
41-Sa-12D142	SRR28978466	2012	Central China	Henan	Human	Human faeces	NA	F	41-65	62	ST34	L6	L6.5	Rough	S	R	S	S	R	R	R	S	S	R	R	S	S	I	36	1	246	gyrA D87N	0	0	0	100	100	0	0	0	0	0	0	0	100	0	0	0	0
41-Sa-12D166	SRR28978465	2012	Central China	Henan	Human	Human faeces	NA	M	0-6	4	ST34	L6	L6.5	Rough	S	R	S	S	R	R	R	S	R	R	R	R	S	I	45	1	246	gyrA D87N	0	0	0	100	100	0	0	0	0	0	99.75	0	100	0	100	100	82.51
41-Sa-12D180	SRR28978464	2012	Central China	Henan	Human	Human faeces	NA	F	0-6	5m	ST19	L1	L1.3	Smooth	S	R	S	S	R	R	R	R	R	R	R	I	R	I	34	3	261	gyrA S83L, gyrA D87Y, parC S80R	0	100	0	0	100	0	100	0	0	0	0	0	0	0	0	0	82.82
41-Sa-12D190	SRR28978463	2012	Central China	Henan	Human	Human faeces	NA	M	0-6	18m	ST19	L3	L3.7	Smooth	S	S	S	S	S	S	S	S	S	S	R	S	S	S	24	0	261	-	0	0	0	0	100	0	0	0	0	0	0	0	0	0	0	0	0
41-Sa-12D195	SRR28978462	2012	Central China	Henan	Human	Human faeces	NA	M	0-6	7m	ST34	L6	L6.5	Rough	S	R	S	S	R	R	R	S	R	R	R	I	S	I	40	1	247	gyrA D87N	0	0	0	100	100	0	0	0	0	0	99.75	0	100	0	0	0	82.51
41-Sa-12D198	SRR28978461	2012	Central China	Henan	Human	Human faeces	NA	M	0-6	3m	ST36	L4	L4.2	Smooth	R	R	R	S	S	R	S	S	S	R	S	R	S	S	30	0	229	-	0	0	0	0	100	0	0	0	0	0	0	0	0	0	100	100	0
41-Sa-12D201	SRR28978459	2012	Central China	Henan	Human	Human faeces	NA	F	18-40	20	ST19	L1	L1.3	Smooth	S	R	S	S	R	R	R	R	R	R	R	R	S	I	33	3	262	gyrA S83L, gyrA D87N, parC S80R	0	100	0	0	100	0	0	0	0	0	0	0	0	0	100	100	82.82
41-Sa-13D032	SRR28978458	2013	Central China	Henan	Human	Human faeces	NA	F	0-6	1	ST19	L1	L1.7	Smooth	S	S	S	R	S	R	R	S	R	R	S	R	R	I	38	0	252	-	0	0	0	0	100	0	0	0	0	0	99.75	0	0	0	100	100	0
41-Sa-13D033	SRR28978457	2013	Central China	Henan	Human	Human faeces	NA	M	0-6	3	ST36	L4	L4.2	Rough	S	R	S	S	S	S	S	S	S	R	S	R	S	S	29	0	227	-	0	0	0	0	100	0	0	0	0	0	0	0	0	0	97.89	100	0
41-Sa-13D052	SRR28978456	2013	Central China	Henan	Human	Human faeces	NA	F	0-6	6	ST36	L4	L4.2	Smooth	R	R	R	R	S	R	R	S	S	S	S	R	R	I	34	0	228	-	0	0	0	0	100	0	0	0	0	0	100	0	0	0	100	100	0
41-Sa-13D100	SRR28978455	2013	Central China	Henan	Human	Human faeces	NA	F	0-6	1	ST19	L1	L1.7	Smooth	S	R	S	R	S	R	R	S	R	R	S	R	R	I	39	0	253	-	0	0	0	0	100	0	0	0	0	0	99.75	0	0	0	100	100	0
41-Sa-13D121	SRR28978454	2013	Central China	Henan	Human	Human faeces	NA	M	0-6	1	ST19	L1	L1.3	Smooth	R	R	R	S	R	R	R	R	R	R	R	R	S	I	29	3	261	gyrA S83L, gyrA D87N, parC S80R	0	100	0	0	100	0	0	0	0	0	0	0	0	0	0	0	82.82
41-Sa-13D122	SRR28978453	2013	Central China	Henan	Human	Human faeces	NA	F	0-6	18m	ST19	L1	L1.7	Smooth	S	R	I	R	S	R	R	S	R	R	S	R	R	I	39	0	252	-	0	0	0	0	100	0	0	0	0	0	99.75	0	0	0	100	100	0
41-Sa-13D127	SRR28978196	2013	Central China	Henan	Human	Human faeces	NA	M	0-6	9m	ST36	L4	L4.2	Smooth	S	R	S	S	R	R	R	S	R	R	S	S	S	I	39	0	225	-	0	0	0	100	100	0	0	0	0	0	99.75	0	100	0	0	0	0
41-Sa-14D015	SRR28978195	2014	Central China	Henan	Human	Human faeces	NA	M	0-6	13m	ST34	L6	L6.5	Rough	S	R	S	S	R	R	R	R	R	R	R	I	S	S	43	1	252	gyrA D87N	0	0	0	100	100	0	0	0	0	0	99.75	0	100	0	0	0	82.51
41-Sa-14D031	SRR28978194	2014	Central China	Henan	Human	Human faeces	NA	F	41-65	44	ST34	L6	L6.3	Smooth	S	R	S	S	S	R	S	S	S	R	S	R	S	S	29	0	244	-	0	0	0	0	100	0	0	0	0	0	0	0	0	0	100	100	0
41-Sa-14D041	SRR28978192	2014	Central China	Henan	Human	Human faeces	NA	F	NA	NA	ST19	L5	L5.2	Smooth	S	R	S	S	S	R	R	S	R	R	S	S	S	S	36	0	247	-	0	0	0	0	100	0	0	0	0	0	0	0	0	0	0	0	82.51
41-Sa-14D045	SRR28978191	2014	Central China	Henan	Human	Human faeces	NA	M	0-6	3	ST19	L1	L1.7	Smooth	S	R	S	S	S	R	R	S	R	R	S	R	R	I	37	0	252	-	0	0	0	0	100	0	0	0	0	0	99.75	0	0	0	100	100	0
41-Sa-14D057	SRR28978190	2014	Central China	Henan	Human	Human faeces	NA	M	0-6	18m	ST34	L6	L6.5	Rough	R	R	R	R	I	R	R	S	R	S	R	I	R	I	41	1	241	gyrA D87N	0	0	0	100	100	0	0	0	0	0	99.75	0	100	0	0	0	82.51
41-Sa-14D059	SRR28978189	2014	Central China	Henan	Human	Human faeces	NA	F	0-6	8m	ST34	L6	L6.3	Smooth	S	R	S	S	S	R	S	S	S	R	S	R	S	S	29	0	245	-	0	0	0	0	100	0	0	0	0	0	0	0	0	0	100	100	0
41-Sa-14D066	SRR28978188	2014	Central China	Henan	Human	Human faeces	NA	F	0-6	18m	ST34	L6	L6.5	Rough	S	R	S	S	R	R	R	S	R	R	R	S	S	I	42	1	249	gyrA D87N	0	0	0	100	100	0	0	0	0	0	99.75	0	100	0	0	0	82.51
41-Sa-14D071	SRR28978187	2014	Central China	Henan	Human	Human faeces	NA	M	0-6	9m	ST19	L1	L1.7	Smooth	S	R	S	R	S	R	R	I	R	R	S	I	R	I	41	0	253	-	0	0	0	0	100	0	0	0	0	0	99.75	0	0	0	0	0	83.54
41-Sa-14D114	SRR28978186	2014	Central China	Henan	Human	Human faeces	NA	M	0-6	1	ST19	L5	L5.2	Smooth	S	R	S	S	S	R	S	S	S	R	S	R	S	S	35	0	251	-	0	0	0	0	100	0	0	0	0	0	0	0	0	0	0	0	82.51
41-Sa-15D002	SRR28978185	2015	Central China	Henan	Human	Human faeces	NA	M	0-6	1	ST19	L5	L5.2	Smooth	S	R	S	S	S	R	R	S	R	R	S	S	S	S	36	0	247	-	0	0	0	0	100	0	0	0	0	0	0	0	0	0	0	0	82.51
41-Sa-15D035	SRR28978184	2015	Central China	Henan	Human	Human faeces	NA	F	0-6	1	ST34	L6	L6.3	Smooth	S	R	S	S	S	R	S	S	S	R	S	R	S	S	29	0	245	-	0	0	0	0	100	0	0	0	0	0	0	0	0	0	100	100	0
41-Sa-15D051	SRR28978183	2015	Central China	Henan	Human	Human faeces	NA	M	0-6	9m	ST34	L6	L6.3	Smooth	R	R	R	S	R	R	R	S	R	R	S	R	R	S	42	0	245	-	0	100	0	0	100	0	0	0	0	0	0	0	0	0	100	100	0
41-Sa-15D055	SRR28978181	2015	Central China	Henan	Human	Human faeces	NA	F	0-6	9m	ST19	L1	L1.7	Smooth	S	R	I	R	S	R	R	S	R	R	S	R	R	I	39	0	255	-	0	0	0	0	100	0	0	0	0	0	99.75	0	0	0	100	100	0
41-Sa-15D084	SRR28978180	2015	Central China	Henan	Human	Human faeces	NA	F	0-6	9m	ST34	L6	L6.5	Rough	S	R	S	S	R	R	R	S	R	R	R	I	S	I	43	1	246	gyrA D87N	0	0	0	100	100	0	0	0	0	0	99.75	0	100	0	0	0	82.51
41-Sa-15D097	SRR28978179	2015	Central China	Henan	Human	Human faeces	NA	M	0-6	1	ST34	L6	L6.3	Smooth	S	R	S	S	S	R	S	S	S	R	S	R	S	S	29	0	246	-	0	0	0	0	100	0	0	0	0	0	0	0	0	0	100	100	0
41-Sa-15D101	SRR28978178	2015	Central China	Henan	Human	Human faeces	NA	F	0-6	14m	ST34	L6	L6.3	Smooth	S	R	R	I	S	R	I	S	S	R	S	R	S	I	28	0	232	-	0	0	0	0	100	0	0	0	0	0	0	0	0	0	100	100	0
41-Sa-15D108	SRR28978177	2015	Central China	Henan	Human	Human faeces	NA	M	0-6	18m	ST34	L6	L6.3	Smooth	S	R	S	S	S	R	S	S	S	R	S	R	S	S	29	0	244	-	0	0	0	0	100	0	0	0	0	0	0	0	0	0	100	100	0
41-Sa-15D123	SRR28978176	2015	Central China	Henan	Human	Human faeces	NA	M	0-6	8m	ST34	L6	L6.5	Rough	S	R	S	S	R	R	R	S	S	R	R	R	S	I	44	1	247	gyrA D87N	0	0	0	100	100	0	0	0	0	0	99.75	0	100	0	100	100	82.51
41-Sa-15D125	SRR28978175	2015	Central China	Henan	Human	Human faeces	NA	M	0-6	3	ST34	L6	L6.5	Rough	R	R	R	S	R	R	R	S	R	R	R	I	S	I	39	1	157	gyrA D87N	0	0	0	100	100	0	0	0	0	0	0	0	100	0	0	0	82.51
HN-Sa-06016	SRR28978127	2006	Central China	Henan	Human	Human faeces	NA	F	18-40	39	ST19	L1	L1.3	Smooth	R	R	R	S	R	R	R	R	R	R	R	R	R	I	29	3	261	gyrA S83L, gyrA D87N, parC S80R	0	100	0	0	100	0	0	0	0	0	0	0	0	0	0	0	82.82
HN-Sa-06019	SRR28978126	2006	Central China	Henan	Human	Human faeces	NA	F	18-40	27	ST34	L6	L6.5	Rough	R	R	R	S	R	R	R	S	R	R	R	R	S	I	43	1	222	gyrA D87Y	0	0	0	100	100	0	0	0	0	0	99.75	0	100	0	100	100	82.51
HN-Sa-06024	SRR28978125	2006	Central China	Henan	Human	Human faeces	NA	F	18-40	28	ST19	L1	L1.3	Smooth	S	R	S	S	R	R	R	R	R	R	R	I	S	I	32	3	255	gyrA S83L, gyrA D87N, parC S80R	0	100	0	0	100	0	0	0	0	0	0	0	0	0	0	0	82.72
HN-Sa-06028	SRR28978124	2006	Central China	Henan	Human	Human faeces	NA	M	41-65	50	ST19	L1	L1.3	Smooth	S	R	S	S	R	R	R	R	R	R	R	I	R	S	34	3	260	gyrA S83L, gyrA D87Y, parC S80R	0	100	0	0	100	0	100	0	0	0	0	0	0	0	0	0	82.82
HN-Sa-06035	SRR28978123	2006	Central China	Henan	Human	Human faeces	NA	M	18-40	21	ST19	L3	L3.7	Smooth	S	S	S	S	S	S	S	S	S	S	R	S	S	S	24	0	263	-	0	0	0	0	100	0	0	0	0	0	0	0	0	0	0	0	0
HN-Sa-06086	SRR28978120	2006	Central China	Henan	Human	Human faeces	NA	M	7-17	7	ST19	L1	L1.3	Rough	S	R	S	S	R	R	R	S	R	R	R	R	S	I	29	3	227	gyrA S83L, gyrA D87N, parC S80R	0	100	0	0	100	0	0	0	0	0	0	0	0	0	0	0	0
HN-Sa-06087	SRR28978118	2006	Central China	Henan	Human	Human faeces	NA	M	7-17	12	ST34	L6	L6.5	Smooth	S	R	S	S	R	R	R	R	R	R	R	I	S	I	38	1	136	gyrA D87Y	0	0	0	100	100	0	0	0	0	0	0	0	100	0	100	100	82.51
HN-Sa-06091	SRR28978117	2006	Central China	Henan	Human	Human faeces	NA	M	0-6	18m	ST19	L1	L1.3	Smooth	S	R	S	S	R	R	R	R	R	R	R	I	S	I	44	3	257	gyrA S83L, gyrA D87N, parC S80R	0	100	0	100	100	0	0	0	0	0	0	0	100	0	100	100	80.35
HN-Sa-06101	SRR28978116	2006	Central China	Henan	Human	Human faeces	NA	M	0-6	18m	ST34	L6	L6.5	Rough	S	R	S	S	R	R	R	R	R	R	R	R	S	S	38	1	247	gyrA D87N	0	0	0	100	100	0	0	0	0	0	0	0	100	0	100	100	0
HN-Sa-06140	SRR28978115	2006	Central China	Henan	Human	Human faeces	NA	M	0-6	6m	ST19	L1	L1.3	Rough	R	R	R	S	R	R	R	S	S	R	R	R	S	I	33	3	258	gyrA S83L, gyrA D87N, parC S80R	0	100	0	0	100	0	0	0	0	0	0	0	0	0	100	100	82.82
HN-Sa-06152	SRR28978114	2006	Central China	Henan	Human	Human faeces	NA	F	0-6	6	ST34	L6	L6.5	Smooth	S	R	S	S	R	R	R	R	R	R	R	R	S	I	39	1	252	gyrA D87N	0	0	0	100	100	0	0	0	0	0	0	0	100	0	100	100	0
HN-Sa-07010	SRR28978112	2006	Central China	Henan	Human	Human faeces	NA	F	18-40	23	ST19	L1	L1.3	Smooth	R	R	R	S	R	R	R	R	R	R	R	R	S	I	35	3	260	gyrA S83L, gyrA D87N, parC S80R	0	100	0	0	100	0	0	0	0	0	0	0	0	0	100	100	82.82
HN-Sa-07012	SRR28978111	2006	Central China	Henan	Human	Human faeces	NA	M	0-6	19m	ST19	L1	L1.3	Rough	R	R	R	S	S	R	S	S	S	R	S	R	S	S	35	3	261	gyrA S83L, gyrA D87N, parC S80R	0	100	0	0	100	0	0	0	0	0	0	0	0	0	100	100	82.72
HN-Sa-07016	SRR28978110	2007	Central China	Henan	Human	Human faeces	NA	M	7-17	16	ST19	L1	L1.3	Rough	S	R	S	S	R	R	R	S	R	R	S	R	S	I	33	3	261	gyrA S83L, gyrA D87N, parC S80R	0	100	0	0	100	0	100	0	0	0	0	0	0	0	100	100	82.82
HN-Sa-07024	SRR28978106	2007	Central China	Henan	Human	Human faeces	NA	F	41-65	63	ST19	L5	L5.2	Smooth	S	R	S	S	R	R	R	R	R	R	R	R	S	I	33	1	251	gyrA D87N	0	100	0	0	100	0	0	0	0	0	99.75	0	0	0	100	100	0
HN-Sa-07035	SRR28978105	2007	Central China	Henan	Human	Human faeces	NA	F	≥66	80	ST34	L6	L6.5	Smooth	S	R	S	S	R	R	R	R	R	R	R	R	S	I	43	1	251	gyrA D87Y	0	0	0	100	100	0	0	0	0	0	0	0	100	0	100	100	82.51
HN-Sa-07037	SRR28978104	2007	Central China	Henan	Human	Human faeces	NA	F	0-6	4	ST19	L1	L1.3	Smooth	R	R	R	S	R	R	R	R	R	R	R	R	S	I	32	3	262	gyrA S83L, gyrA D87N, parC S80R	0	100	0	0	100	0	0	0	0	0	0	0	0	0	0	0	82.82
HN-Sa-07046	SRR28978452	2007	Central China	Henan	Human	Human faeces	NA	F	0-6	1	ST19	L1	L1.3	Smooth	S	R	S	S	R	R	R	R	R	R	R	R	S	I	34	3	260	gyrA S83L, gyrA D87N, parC S80R	0	100	0	0	100	0	0	0	0	0	0	0	0	0	100	100	82.82
HN-Sa-07053	SRR28978451	2007	Central China	Henan	Human	Human faeces	NA	M	0-6	2	ST19	L5	L5.2	Smooth	S	R	S	R	R	R	R	S	R	R	R	R	S	S	33	1	249	gyrA D87Y	0	100	0	0	100	0	0	0	0	0	99.75	0	0	0	100	100	0
HN-Sa-07071	SRR28978450	2007	Central China	Henan	Human	Human faeces	NA	M	7-17	16	ST19	L5	L5.2	Smooth	S	S	S	S	R	R	R	S	R	R	R	R	S	S	33	1	250	gyrA D87Y	0	100	0	0	100	0	0	0	0	0	99.75	0	0	0	100	100	0
HN-Sa-07076	SRR28978449	2007	Central China	Henan	Human	Human faeces	NA	M	0-6	18m	ST19	L1	L1.3	Smooth	S	R	S	S	R	R	R	R	R	R	R	R	S	I	32	3	261	gyrA S83L, gyrA D87N, parC S80R	0	100	0	0	100	0	0	0	0	0	0	0	0	0	0	0	82.82
HN-Sa-07080	SRR28978448	2007	Central China	Henan	Human	Human faeces	NA	F	0-6	8m	ST19	L1	L1.3	Smooth	R	R	R	S	R	R	R	R	R	R	R	R	S	I	32	3	262	gyrA S83L, gyrA D87N, parC S80R	0	100	0	0	100	0	0	0	0	0	0	0	0	0	0	0	82.72
HN-Sa-08009	SRR28978447	2007	Central China	Henan	Human	Human faeces	NA	M	0-6	1	ST34	L6	L6.5	Smooth	S	R	S	S	R	R	S	S	R	R	R	R	S	S	43	1	250	gyrA D87Y	0	0	0	100	100	0	0	0	0	0	0	0	100	0	100	100	82.51
HN-Sa-08013	SRR28978446	2007	Central China	Henan	Human	Human faeces	NA	F	41-65	46	ST19	L3	L3.7	Smooth	S	R	S	S	R	R	S	S	R	R	R	R	S	S	24	0	263	-	0	0	0	0	100	0	0	0	0	0	0	0	0	0	0	0	0
HN-Sa-08017	SRR28978444	2007	Central China	Henan	Human	Human faeces	NA	F	0-6	9m	ST19	L3	L3.7	Smooth	S	R	S	S	R	R	R	R	R	R	R	R	S	I	24	0	261	-	0	0	0	0	100	0	0	0	0	0	0	0	0	0	0	0	0
HN-Sa-08026	SRR28978443	2007	Central China	Henan	Human	Human faeces	NA	M	18-40	20	ST36	L4	L4.2	Smooth	S	S	S	S	S	S	S	S	S	S	S	S	S	S	29	0	229	-	0	0	0	0	100	0	0	0	0	0	0	0	0	0	0	100	0
HN-Sa-08028	SRR28978442	2008	Central China	Henan	Human	Human faeces	NA	M	≥66	69	ST19	L1	L1.3	Rough	S	S	S	S	R	R	R	S	R	R	R	R	S	I	36	3	259	gyrA S83L, gyrA D87N, parC S80R	0	100	0	0	100	0	0	0	0	0	0	100	0	0	100	100	82.72
HN-Sa-08035	SRR28978441	2008	Central China	Henan	Human	Human faeces	NA	M	0-6	7m	ST19	L1	L1.3	Smooth	S	S	S	S	S	S	S	S	S	S	R	S	S	S	32	3	259	gyrA S83L, gyrA D87N, parC S80R	0	100	0	0	100	0	0	0	0	0	0	0	0	0	0	0	82.82
HN-Sa-08040	SRR28978440	2008	Central China	Henan	Human	Human faeces	NA	M	18-40	23	ST19	L1	L1.3	Rough	S	R	S	S	R	R	R	S	R	R	R	R	S	I	33	3	260	gyrA S83L, gyrA D87N, parC S80R	0	100	0	0	100	0	0	0	0	0	0	0	0	0	100	100	82.82
HN-Sa-08053	SRR28978439	2008	Central China	Henan	Human	Human faeces	NA	F	41-65	60	ST34	L6	L6.5	Smooth	R	R	R	S	S	R	S	S	S	R	S	R	S	S	45	1	251	gyrA D87Y	0	0	0	100	100	0	0	0	0	0	99.75	0	100	0	100	100	82.51
HN-Sa-08056	SRR28978438	2008	Central China	Henan	Human	Human faeces	NA	F	0-6	18m	ST19	L1	L1.3	Smooth	S	R	S	S	R	R	R	R	R	R	R	R	S	I	32	3	256	gyrA S83L, gyrA D87N, parC S80R	0	100	0	0	100	0	0	0	0	0	0	0	0	0	0	0	82.82
HN-Sa-08062	SRR28978437	2008	Central China	Henan	Human	Human faeces	NA	M	0-6	9m	ST19	L1	L1.3	Smooth	S	R	S	S	R	R	R	R	R	R	R	R	S	I	32	3	257	gyrA S83L, gyrA D87N, parC S80R	0	100	0	0	100	0	0	0	0	0	0	0	0	0	0	0	82.72
HN-Sa-08082	SRR28978436	2008	Central China	Henan	Human	Human faeces	NA	F	18-40	28	ST19	L1	L1.3	Smooth	R	R	R	S	R	R	R	R	R	R	R	R	S	I	34	3	259	gyrA S83L, gyrA D87Y, parC S80R	0	100	0	0	100	0	100	0	0	0	0	0	0	0	0	0	82.82
HN-Sa-08103	SRR28978435	2008	Central China	Henan	Human	Human faeces	NA	M	18-40	18	ST34	L6	L6.5	Rough	S	R	S	S	R	R	R	R	R	R	R	R	S	I	46	1	247	gyrA D87Y	0	0	0	100	100	0	0	0	0	0	99.75	0	100	0	100	100	82.51
HN-Sa-08120	SRR28978433	2008	Central China	Henan	Human	Human faeces	NA	M	0-6	7m	ST19	L1	L1.3	Smooth	S	R	S	S	R	R	R	R	R	R	R	I	S	I	32	3	259	gyrA S83L, gyrA D87N, parC S80R	0	100	0	0	100	0	0	0	0	0	0	0	0	0	0	0	82.72
HN-Sa-08122	SRR28978432	2008	Central China	Henan	Human	Human faeces	NA	F	0-6	9m	ST19	L1	L1.3	Smooth	S	R	S	S	R	R	R	R	R	R	R	I	S	I	37	3	260	gyrA S83L, gyrA D87N, parC S80R	0	100	0	0	100	0	87.61	0	0	0	0	0	0	0	0	0	0
HN-Sa-06047	SRR28978122	2008	Central China	Henan	Human	Human faeces	NA	M	0-6	4	ST34	L6	L6.5	Smooth	S	R	S	S	R	R	R	R	R	R	R	I	R	I	43	1	253	gyrA D87N	0	0	0	100	100	0	0	0	0	0	99.75	0	100	0	100	100	82.51
HN-Sa-06051	SRR28978121	2008	Central China	Henan	Human	Human faeces	NA	M	0-6	8m	ST19	L1	L1.3	Rough	R	R	R	S	R	R	R	S	R	R	R	R	S	I	32	3	253	gyrA S83L, gyrA D87N, parC S80R	0	100	0	0	100	0	0	0	0	0	0	0	0	0	0	0	82.82
HN-Sa-07003	SRR28978113	2008	Central China	Henan	Human	Human faeces	NA	F	0-6	10m	ST34	L6	L6.5	Smooth	S	R	S	S	R	R	R	R	R	R	R	R	S	I	44	0	245	-	0	0	0	100	100	0	0	0	0	0	99.75	0	100	0	100	100	82.51
HN-Sa-07022	SRR28978109	2008	Central China	Henan	Human	Human faeces	NA	M	0-6	10m	ST19	L1	L1.3	Smooth	R	R	R	S	R	R	R	R	R	R	R	R	R	I	32	3	242	gyrA S83L, gyrA D87N, parC S80R	0	100	0	0	100	0	0	0	0	0	0	0	0	0	0	0	82.82
JZFX2014008	SRR28978428	2014	Central China	Hubei	Human	Human faeces	NA	M	≥66	75	ST19	L1	L1.7	Smooth	S	S	S	S	S	S	S	S	S	S	S	S	S	S	24	0	254	-	0	0	0	0	100	0	0	0	0	0	0	0	0	0	0	0	0
JZFX2014029	SRR28978427	2014	Central China	Hubei	Human	Human faeces	NA	M	0-6	9m	ST19	L3	L3.7	Smooth	S	S	S	S	S	S	S	S	S	S	S	S	S	S	24	0	259	-	0	0	0	0	100	0	0	0	0	0	0	0	0	0	0	0	0
JZFX2014032	SRR28978426	2014	Central China	Hubei	Human	Human faeces	NA	F	≥66	68	ST19	L3	L3.7	Smooth	S	S	S	S	S	S	S	S	S	S	S	I	S	S	24	0	262	-	0	0	0	0	100	0	0	0	0	0	0	0	0	0	0	0	0
JZFX2016026	SRR28978425	2016	Central China	Hubei	Human	Human faeces	NA	F	0-6	9m	ST34	L6	L6.5	Rough	R	R	R	S	R	R	R	S	S	R	R	S	S	S	43	1	254	gyrA D87N	0	0	0	100	100	0	0	0	0	0	99.75	0	100	0	0	0	82.51
JZFX2016037	SRR28978424	2016	Central China	Hubei	Human	Human faeces	NA	M	0-6	14m	ST34	L6	L6.3	Smooth	S	R	S	S	S	R	S	S	S	R	S	R	S	S	29	0	245	-	0	0	0	0	100	0	0	0	0	0	0	0	0	0	100	100	0
JZYQ2016349	SRR28978422	2016	Central China	Hubei	Human	Human faeces	NA	M	NA	NA	ST19	L3	L3.7	Smooth	S	R	S	S	S	R	S	S	S	S	R	R	S	S	28	0	263	-	0	0	0	0	100	0	0	0	0	0	0	0	0	0	100	100	0
SH09G004	SRR28978096	2009	Eastern China	Shanghai	Human	Human faeces	Diarrhea	F	18-40	35	ST19	L3	L3.7	Smooth	S	S	S	S	S	S	S	S	S	S	S	I	S	S	24	0	261	-	0	0	0	0	100	0	0	0	0	0	0	0	0	0	0	0	0
SH09G006	SRR28978094	2009	Eastern China	Shanghai	Human	Human faeces	Diarrhea	F	18-40	25	ST34	L6	L6.5	Rough	S	S	S	S	R	R	R	S	R	R	R	R	S	I	45	1	243	gyrA D87N	0	0	0	100	100	0	0	0	0	0	99.75	0	100	0	100	100	82.51
SH09G011	SRR28978093	2009	Eastern China	Shanghai	Human	Human faeces	Diarrhea	F	18-40	27	ST19	L3	L3.7	Smooth	S	S	S	S	S	S	S	S	S	S	R	S	S	S	24	0	261	-	0	0	0	0	100	0	0	0	0	0	0	0	0	0	0	0	0
SH09G013	SRR28978092	2009	Eastern China	Shanghai	Human	Human faeces	Diarrhea	M	41-65	55	ST19	L3	L3.7	Smooth	S	S	S	S	S	S	S	S	S	S	R	S	S	S	24	1	260	gyrA D87N	0	0	0	0	100	0	0	0	0	0	0	0	0	0	0	0	0
SH09G019	SRR28978091	2009	Eastern China	Shanghai	Human	Human faeces	Diarrhea	F	41-65	43	ST34	L6	L6.5	Rough	S	R	S	S	R	R	R	S	S	R	R	R	S	I	38	1	246	gyrA D87N	0	0	0	100	100	0	0	0	0	0	0	0	100	0	100	100	0
SH09G023	SRR28978090	2009	Eastern China	Shanghai	Human	Human faeces	Diarrhea	F	41-65	59	ST19	L3	L3.7	Smooth	S	S	S	S	S	S	S	S	S	S	R	I	S	S	24	1	260	gyrA D87Y	0	0	0	0	100	0	0	0	0	0	0	0	0	0	0	0	0
SH09G024	SRR28978089	2009	Eastern China	Shanghai	Human	Human faeces	Diarrhea	F	41-65	55	ST34	L6	L6.5	Rough	S	R	S	S	R	R	R	S	R	R	R	I	S	I	40	1	246	gyrA D87Y	0	0	0	100	100	0	0	0	0	0	99.75	0	100	0	0	0	82.51
SH09G030	SRR28978088	2009	Eastern China	Shanghai	Human	Human faeces	Diarrhea	F	18-40	35	ST34	L6	L6.5	Rough	S	S	S	S	R	R	R	S	R	R	R	I	S	I	39	1	252	gyrA D87N	0	0	0	100	100	0	0	0	0	0	99.75	0	100	0	0	0	82.51
SH09G039	SRR28978087	2009	Eastern China	Shanghai	Human	Human faeces	Diarrhea	F	41-65	52	ST19	L1	L1.7	Smooth	S	S	S	S	S	S	S	S	S	S	S	S	S	S	24	0	251	-	0	0	0	0	100	0	0	0	0	0	0	0	0	0	0	0	0
SH09G041	SRR28978086	2009	Eastern China	Shanghai	Human	Human faeces	Diarrhea	M	≥66	67	ST34	L6	L6.5	Rough	S	S	S	S	R	R	R	I	R	R	R	R	S	I	44	1	253	gyrA D87Y	0	0	0	100	100	0	0	0	0	0	99.75	0	100	0	100	100	82.51
SH09G044	SRR28978085	2009	Eastern China	Shanghai	Human	Human faeces	Diarrhea	F	41-65	63	ST19	L3	L3.7	Smooth	S	S	S	S	S	S	S	S	S	S	R	S	S	S	24	0	261	-	0	0	0	0	100	0	0	0	0	0	0	0	0	0	0	0	0
SH09G048	SRR28978083	2009	Eastern China	Shanghai	Human	Human faeces	Diarrhea	M	41-65	55	ST19	L3	L3.7	Smooth	S	S	S	S	S	S	S	S	S	S	S	S	S	S	24	0	262	-	0	0	0	0	100	0	0	0	0	0	0	0	0	0	0	0	0
SH09G049	SRR28978082	2009	Eastern China	Shanghai	Human	Human faeces	Diarrhea	M	41-65	63	ST19	L3	L3.7	Smooth	S	R	S	S	S	R	S	S	S	S	R	R	S	S	28	0	263	-	0	0	0	0	100	0	0	0	0	0	0	0	0	0	100	100	0
SH09G054	SRR28978081	2009	Eastern China	Shanghai	Human	Human faeces	Diarrhea	F	18-40	39	ST19	L1	L1.3	Smooth	S	R	S	S	R	R	R	R	R	R	R	R	S	I	34	3	260	gyrA S83L, gyrA D87N, parC S80R	0	100	0	0	100	0	0	0	0	0	0	0	0	0	100	100	82.72
SH09G067	SRR28978080	2009	Eastern China	Shanghai	Human	Human faeces	Diarrhea	F	41-65	53	ST19	L3	L3.4	Smooth	S	S	S	S	S	S	S	S	S	S	S	S	S	S	24	0	261	-	0	0	0	0	100	0	0	0	0	0	0	0	0	0	0	0	0
SH09G072	SRR28978079	2009	Eastern China	Shanghai	Human	Human faeces	Diarrhea	M	41-65	51	ST34	L6	L6.5	Rough	S	R	S	S	R	R	R	S	R	R	R	R	S	I	45	1	248	gyrA D87Y	0	0	0	100	100	0	0	0	0	0	99.75	0	100	0	100	100	82.51
SH09G091	SRR28978078	2009	Eastern China	Shanghai	Human	Human faeces	Diarrhea	M	41-65	42	ST1544	L3	L3.7	Smooth	S	S	S	S	S	S	S	S	S	S	S	S	S	S	24	0	263	-	0	0	0	0	100	0	0	0	0	0	0	0	0	0	0	0	0
SH09G094	SRR28978077	2009	Eastern China	Shanghai	Human	Human faeces	Diarrhea	F	41-65	59	ST19	L3	L3.7	Smooth	S	R	S	S	R	R	R	S	R	R	R	R	S	I	24	0	261	-	0	0	0	0	100	0	0	0	0	0	0	0	0	0	0	0	0
SH09G097	SRR28978076	2009	Eastern China	Shanghai	Human	Human faeces	Diarrhea	M	41-65	51	ST19	L3	L3.7	Smooth	S	S	S	S	S	S	S	S	S	S	R	I	S	S	24	1	260	gyrA D87Y	0	0	0	0	100	0	0	0	0	0	0	0	0	0	0	0	0
SH09G113	SRR28978075	2009	Eastern China	Shanghai	Human	Human faeces	Diarrhea	M	18-40	30	ST34	L6	L6.5	Smooth	S	S	S	S	R	R	R	S	R	R	R	R	S	I	41	1	246	gyrA D87Y	0	0	0	100	100	0	0	0	0	0	99.75	0	100	0	0	0	0
SH09G115	SRR28978074	2009	Eastern China	Shanghai	Human	Human faeces	Diarrhea	M	41-65	61	ST34	L6	L6.5	Rough	S	R	S	S	S	R	S	S	S	R	R	R	S	S	31	1	250	gyrA D87Y	0	0	0	0	100	0	0	0	0	0	0	0	0	0	100	100	0
SH09G129	SRR28978072	2009	Eastern China	Shanghai	Human	Human faeces	Diarrhea	M	18-40	32	ST19	L3	L3.7	Smooth	S	S	S	S	S	S	S	S	S	S	R	I	S	S	24	0	260	-	0	0	0	0	100	0	0	0	0	0	0	0	0	0	0	0	0
SH09G136	SRR28978420	2009	Eastern China	Shanghai	Human	Human faeces	Diarrhea	F	≥66	78	ST1544	L3	L3.7	Smooth	S	S	S	S	S	S	S	S	S	S	S	S	S	S	24	0	259	-	0	0	0	0	100	0	0	0	0	0	0	0	0	0	0	0	0
SH09G144	SRR28978419	2009	Eastern China	Shanghai	Human	Human faeces	Diarrhea	F	18-40	32	ST19	L3	L3.7	Smooth	S	S	S	S	S	S	S	S	S	S	S	I	S	S	24	0	261	-	0	0	0	0	100	0	0	0	0	0	0	0	0	0	0	0	0
SH09G146	SRR28978418	2009	Eastern China	Shanghai	Human	Human faeces	Diarrhea	M	41-65	48	ST19	L3	L3.7	Smooth	S	S	S	S	S	S	S	S	S	S	S	I	S	S	24	0	260	-	0	0	0	0	100	0	0	0	0	0	0	0	0	0	0	0	0
SH09G155	SRR28978417	2009	Eastern China	Shanghai	Human	Human faeces	Diarrhea	M	18-40	33	ST19	L3	L3.7	Smooth	S	S	S	S	S	S	S	S	S	S	R	I	S	S	24	0	262	-	0	0	0	0	100	0	0	0	0	0	0	0	0	0	0	0	0
SH09G165	SRR28978416	2009	Eastern China	Shanghai	Human	Human faeces	Diarrhea	F	18-40	24	ST19	L3	L3.7	Smooth	S	S	S	S	S	S	S	S	S	S	R	I	S	S	24	0	264	-	0	0	0	0	100	0	0	0	0	0	0	0	0	0	0	0	0
SH09G173	SRR28978415	2009	Eastern China	Shanghai	Human	Human faeces	Diarrhea	M	41-65	58	ST34	L6	L6.5	Rough	S	R	S	S	R	R	R	S	S	R	R	R	S	I	40	1	249	gyrA D87N	0	0	0	100	100	0	0	0	0	0	99.75	0	100	0	0	0	0
SH09G176	SRR28978414	2009	Eastern China	Shanghai	Human	Human faeces	Diarrhea	M	41-65	57	ST1544	L3	L3.7	Smooth	S	S	S	S	S	S	S	S	S	S	S	S	S	S	24	0	259	-	0	0	0	0	100	0	0	0	0	0	0	0	0	0	0	0	0
SH09G178	SRR28978413	2009	Eastern China	Shanghai	Human	Human faeces	Diarrhea	F	41-65	56	ST34	L6	L6.5	Rough	S	R	S	S	R	R	R	S	R	R	R	R	S	I	42	1	251	gyrA D87N	0	0	0	100	100	0	0	0	0	0	99.75	0	100	0	0	0	82.51
SH09G179	SRR28978412	2009	Eastern China	Shanghai	Human	Human faeces	Diarrhea	M	18-40	39	ST34	L6	L6.5	Rough	S	R	R	S	R	R	R	S	R	R	R	I	S	I	42	1	245	gyrA D87N	0	0	0	100	100	0	0	0	0	0	99.75	0	100	0	0	0	82.51
SH10G011	SRR28978399	2010	Eastern China	Shanghai	Human	Human faeces	Diarrhea	F	41-65	47	ST19	L1	L1.2	Smooth	R	R	R	R	S	R	R	S	S	R	R	R	S	I	31	1	251	gyrA S83L	0	0	0	0	100	0	0	0	0	0	0	0	0	0	100	100	0
SH10G014	SRR28978398	2010	Eastern China	Shanghai	Human	Human faeces	Diarrhea	F	≥66	80	ST19	L3	L3.7	Smooth	S	R	S	S	S	R	S	S	S	S	R	R	S	S	28	0	263	-	0	0	0	0	100	0	0	0	0	0	0	0	0	0	100	100	0
SH10G015	SRR28978397	2010	Eastern China	Shanghai	Human	Human faeces	Diarrhea	F	41-65	49	ST19	L3	L3.7	Smooth	S	S	S	S	S	S	S	S	S	S	R	I	S	S	24	0	261	-	0	0	0	0	100	0	0	0	0	0	0	0	0	0	0	0	0
SH10G045	SRR28978395	2010	Eastern China	Shanghai	Human	Human faeces	Diarrhea	F	0-6	1	ST34	L6	L6.5	Rough	S	S	S	S	R	R	S	S	S	R	R	I	S	I	31	1	245	gyrA D87N	0	0	0	100	100	0	0	0	0	0	0	0	100	0	0	0	0
SH10G096	SRR28978394	2010	Eastern China	Shanghai	Human	Human faeces	Diarrhea	F	0-6	3m	ST34	L6	L6.5	Smooth	S	S	S	S	S	S	R	S	S	R	R	R	S	S	34	1	243	gyrA D87Y	0	0	0	0	100	0	0	0	0	0	99.75	0	0	0	100	100	82.51
SH10G097	SRR28978393	2010	Eastern China	Shanghai	Human	Human faeces	Diarrhea	M	0-6	10m	ST34	L6	L6.5	Rough	S	R	S	S	R	R	R	S	R	R	S	S	S	I	38	0	246	-	0	0	0	100	100	0	0	0	0	0	99.75	0	100	0	0	0	82.51
SH10G102	SRR28978392	2010	Eastern China	Shanghai	Human	Human faeces	Diarrhea	F	0-6	6	ST34	L6	L6.5	Smooth	S	R	S	S	R	R	R	S	R	R	R	R	S	I	43	1	248	gyrA D87Y	0	0	0	100	100	0	0	0	0	0	99.75	0	100	0	0	0	82.51
SH10G110	SRR28978390	2010	Eastern China	Shanghai	Human	Human faeces	Diarrhea	M	0-6	5m	ST34	L6	L6.5	Rough	S	R	S	S	S	R	R	S	R	R	R	I	S	I	42	1	244	gyrA D87Y	0	0	0	100	100	0	0	0	0	0	99.75	0	100	0	0	0	82.51
SH10G112	SRR28977796	2010	Eastern China	Shanghai	Human	Human faeces	Diarrhea	M	0-6	6m	ST34	L6	L6.5	Rough	S	R	S	S	S	R	I	S	S	R	R	R	S	I	36	1	250	gyrA D87N	0	0	0	0	100	0	0	0	0	0	0	0	0	0	100	100	0
SH10G120	SRR28977794	2010	Eastern China	Shanghai	Human	Human faeces	Diarrhea	F	0-6	5m	ST19	L5	L5.2	Smooth	R	R	R	S	S	R	S	S	S	S	R	S	S	S	25	1	250	gyrA D87N	0	0	0	0	100	0	0	0	0	0	0	0	0	0	0	0	0
SH10G124	SRR28977793	2010	Eastern China	Shanghai	Human	Human faeces	Diarrhea	M	0-6	2m	ST34	L6	L6.5	Rough	S	R	S	S	S	R	S	S	S	R	R	R	S	S	29	1	248	gyrA D87Y	0	0	0	0	100	0	0	0	0	0	0	0	0	0	100	100	0
SH10G125	SRR28977792	2010	Eastern China	Shanghai	Human	Human faeces	Diarrhea	F	0-6	11d	ST34	L6	L6.5	Rough	S	R	S	S	S	R	S	S	S	R	R	R	S	S	29	1	249	gyrA D87Y	0	0	0	0	100	0	0	0	0	0	0	0	0	0	100	100	0
SH10G126	SRR28977791	2010	Eastern China	Shanghai	Human	Human faeces	Diarrhea	M	0-6	7m	ST34	L6	L6.5	Rough	S	R	S	S	R	R	R	S	R	R	R	R	S	S	40	1	245	gyrA D87Y	0	0	0	100	100	0	0	0	0	0	0	0	100	0	100	100	82.51
SH10G172	SRR28977789	2010	Eastern China	Shanghai	Human	Human faeces	Diarrhea	F	0-6	1	ST34	L6	L6.5	Rough	S	S	S	S	R	R	R	S	R	R	R	S	S	I	41	1	251	gyrA D87Y	0	0	0	100	100	0	0	0	0	0	99.75	0	100	0	0	0	82.51
SH10G176	SRR28977788	2010	Eastern China	Shanghai	Human	Human faeces	Diarrhea	M	0-6	1	ST36	L4	L4.2	Smooth	R	R	R	S	R	R	R	I	S	R	S	S	S	I	33	0	225	-	0	0	100	0	100	0	0	0	0	0	0	0	0	0	0	0	0
SH10G177	SRR28977787	2010	Eastern China	Shanghai	Human	Human faeces	Diarrhea	M	0-6	5m	ST36	L4	L4.2	Smooth	R	R	R	S	R	R	R	S	S	R	S	S	S	I	34	0	223	-	0	0	100	0	100	0	0	0	0	0	0	0	0	0	0	0	0
SH10G178	SRR28977784	2010	Eastern China	Shanghai	Human	Human faeces	Diarrhea	F	0-6	1	ST19	L1	L1.2	Smooth	R	R	R	R	S	R	R	S	S	R	R	R	S	I	31	1	251	gyrA S83L	0	0	0	0	100	0	0	0	0	0	0	0	0	0	100	100	0
SH10G180	SRR28977783	2010	Eastern China	Shanghai	Human	Human faeces	Diarrhea	M	0-6	3	ST34	L6	L6.5	Rough	S	S	S	S	R	R	R	S	R	R	R	S	S	I	39	1	246	gyrA D87Y	0	0	0	100	100	0	0	0	0	0	99.75	0	100	0	0	0	82.51
SH10G185	SRR28977782	2010	Eastern China	Shanghai	Human	Human faeces	Diarrhea	M	0-6	1	ST19	L1	L1.7	Smooth	R	R	R	R	R	R	R	S	R	R	S	S	S	I	39	0	251	-	0	0	0	100	100	0	0	0	0	0	92.28	0	100	0	0	0	0
SH10G197	SRR28977781	2009	Eastern China	Shanghai	Human	Human faeces	Diarrhea	F	0-6	9m	ST34	L6	L6.5	Rough	S	R	S	S	R	R	R	S	S	R	R	R	S	I	30	1	246	gyrA D87Y	0	0	0	0	100	0	0	0	0	0	0	0	0	0	100	100	0
SH10G198	SRR28977780	2010	Eastern China	Shanghai	Human	Human faeces	Diarrhea	F	0-6	1	ST34	L6	L6.5	Rough	R	R	R	S	R	R	R	S	R	R	R	R	S	I	46	1	247	gyrA D87N	0	0	0	100	100	0	0	0	0	0	99.75	0	100	0	100	100	82.51
SH10G256	SRR28977779	2010	Eastern China	Shanghai	Human	Human faeces	Diarrhea	M	0-6	2m	ST34	L6	L6.5	Rough	R	R	R	S	S	R	R	S	R	R	R	R	S	S	38	1	251	gyrA D87N	0	0	0	0	100	0	0	0	0	0	99.75	0	0	0	100	100	82.51
SH10G262	SRR28977778	2010	Eastern China	Shanghai	Human	Human faeces	Diarrhea	F	0-6	1	ST34	L6	L6.5	Rough	R	R	R	S	S	R	I	S	S	R	R	R	S	S	35	1	248	gyrA D87N	0	0	0	0	100	0	0	0	0	0	0	0	0	0	100	100	0
SH10G263	SRR28977777	2010	Eastern China	Shanghai	Human	Human faeces	Diarrhea	F	0-6	2	ST34	L6	L6.5	Rough	R	S	R	S	R	R	I	S	S	R	R	R	S	I	38	1	245	gyrA D87N	0	0	0	100	100	0	0	0	0	0	0	0	100	0	100	100	0
SH10G266	SRR28977776	2010	Eastern China	Shanghai	Human	Human faeces	Diarrhea	F	0-6	1	ST34	L6	L6.5	Rough	R	R	R	S	R	R	R	I	R	R	R	R	S	I	46	1	246	gyrA D87N	0	0	0	100	100	0	0	0	0	0	99.75	0	100	0	100	100	82.51
SH10G284	SRR28977775	2010	Eastern China	Shanghai	Human	Human faeces	Diarrhea	F	0-6	8m	ST34	L6	L6.5	Rough	R	R	R	S	S	R	S	S	S	R	R	R	S	I	35	1	247	gyrA D87N	0	0	0	0	100	0	0	0	0	0	0	0	0	0	100	100	0
SH10G288	SRR28977773	2010	Eastern China	Shanghai	Human	Human faeces	Diarrhea	F	0-6	5m	ST34	L6	L6.5	Rough	S	R	S	S	S	R	R	S	R	R	R	R	S	I	43	1	252	gyrA D87Y	0	0	0	100	100	0	0	0	0	0	99.75	0	100	0	100	100	82.51
SH10G328	SRR28977772	2010	Eastern China	Shanghai	Human	Human faeces	Diarrhea	M	0-6	1	ST19	L1	L1.7	Rough	S	R	S	S	S	S	S	S	S	R	S	S	S	S	25	0	247	-	0	0	0	0	0	0	0	0	0	0	0	0	0	0	0	0	0
SH10G390	SRR28977771	2010	Eastern China	Shanghai	Human	Human faeces	Diarrhea	M	7-17	8	ST19	L1	L1.7	Smooth	R	R	R	S	S	R	S	S	S	R	S	S	S	I	32	0	251	-	0	0	0	0	100	0	0	0	0	0	0	0	0	0	0	0	0
SH10G395	SRR28977770	2010	Eastern China	Shanghai	Human	Human faeces	Diarrhea	M	0-6	3m	ST19	L5	L5.2	Smooth	R	R	R	S	R	R	S	S	R	R	R	R	S	S	25	1	249	gyrA D87N	0	0	0	0	100	0	0	0	0	0	0	0	0	0	0	0	0
SH10G405	SRR28977769	2010	Eastern China	Shanghai	Human	Human faeces	Diarrhea	M	0-6	1	ST19	L5	L5.2	Smooth	R	R	R	S	R	R	S	S	R	R	R	R	S	I	34	1	250	gyrA D87N	0	100	0	0	100	0	0	0	0	0	99.75	0	0	0	100	100	0
SH10G423	SRR28977768	2010	Eastern China	Shanghai	Human	Human faeces	Diarrhea	M	0-6	4m	ST34	L6	L6.5	Rough	R	R	R	S	R	R	I	S	R	R	R	R	S	I	41	1	252	gyrA D87N	0	0	0	100	100	0	0	0	0	0	99.75	0	100	0	100	100	0
SH10G490	SRR28977767	2010	Eastern China	Shanghai	Human	Human faeces	Diarrhea	M	0-6	2d	ST19	L1	L1.3	Smooth	S	R	S	S	R	R	R	R	R	R	R	R	S	I	33	3	257	gyrA S83L, gyrA D87N, parC S80R	0	100	0	0	100	0	0	0	0	0	0	0	0	0	100	100	82.72
SH10G529	SRR28977766	2010	Eastern China	Shanghai	Human	Human faeces	Diarrhea	F	0-6	5m	ST36	L4	L4.2	Smooth	R	R	R	R	I	R	S	S	S	R	S	R	S	I	38	0	228	-	0	100	0	0	100	0	0	0	0	0	0	0	0	0	100	100	0
SH11G1079	SRR28978041	2011	Eastern China	Shanghai	Human	Human faeces	Diarrhea	M	0-6	1	ST34	L6	L6.5	Rough	S	S	S	S	S	S	R	S	R	R	R	S	S	S	31	1	251	gyrA D87N	0	0	0	0	100	0	0	0	0	0	99.75	0	0	0	0	0	82.51
SH11G1158	SRR28978040	2011	Eastern China	Shanghai	Human	Human faeces	Diarrhea	F	0-6	1	ST19	L1	L1.2	Smooth	R	R	R	R	R	R	R	S	R	R	R	R	S	I	39	1	252	gyrA S83L	0	0	0	100	100	0	0	0	0	0	0	0	100	0	100	100	82.51
SH11G1160	SRR28977636	2011	Eastern China	Shanghai	Human	Human faeces	Diarrhea	M	18-40	21	ST19	L1	L1.2	Smooth	R	R	R	R	R	R	R	S	R	R	R	R	S	I	39	1	252	gyrA S83L	0	0	0	100	100	0	0	0	0	0	0	0	100	0	100	100	82.51
SH11G1249	SRR28977635	2011	Eastern China	Shanghai	Human	Human faeces	Diarrhea	M	0-6	2	ST34	L6	L6.5	Rough	R	R	R	S	R	R	R	S	R	R	R	I	S	I	43	1	246	gyrA D87Y	0	0	0	100	100	0	0	0	0	0	99.75	0	100	0	0	0	82.51
SH11G1268	SRR28977633	2011	Eastern China	Shanghai	Human	Human faeces	Diarrhea	F	0-6	2m	ST34	L6	L6.5	Rough	R	R	R	S	S	R	R	S	R	R	R	S	S	I	38	1	235	gyrA D87Y	0	0	0	100	100	0	0	0	0	0	99.75	0	100	0	0	0	0
SH11G1284	SRR28977632	2011	Eastern China	Shanghai	Human	Human faeces	Diarrhea	M	0-6	9m	ST34	L6	L6.5	Rough	S	R	S	S	R	R	R	S	S	R	R	S	S	S	34	1	249	gyrA D87N	0	0	0	100	100	0	0	0	0	0	0	0	100	0	0	0	0
SH11G1302	SRR28977631	2011	Eastern China	Shanghai	Human	Human faeces	Diarrhea	M	0-6	1	ST34	L6	L6.5	Rough	R	R	R	S	R	R	R	S	R	R	R	I	S	I	43	1	246	gyrA D87Y	0	0	0	100	100	0	0	0	0	0	99.75	0	100	0	0	0	82.51
SH11G1304	SRR28977630	2011	Eastern China	Shanghai	Human	Human faeces	Diarrhea	M	0-6	1	ST34	L6	L6.5	Rough	R	R	R	S	R	R	R	I	R	R	R	S	S	I	43	1	253	gyrA D87Y	0	0	0	100	100	0	0	0	0	0	99.75	0	100	0	0	0	82.51
SH11G1305	SRR28977629	2011	Eastern China	Shanghai	Human	Human faeces	Diarrhea	M	0-6	7m	ST19	L1	L1.7	Smooth	S	R	S	R	R	R	R	I	R	R	S	S	S	I	39	0	250	-	0	0	0	100	100	0	0	0	0	0	92.28	0	100	0	0	0	0
SH11G1306	SRR28977628	2011	Eastern China	Shanghai	Human	Human faeces	Diarrhea	M	0-6	3	ST34	L6	L6.5	Rough	R	R	R	S	S	R	R	I	R	R	R	I	S	I	43	1	247	gyrA D87Y	0	0	0	100	100	0	0	0	0	0	99.75	0	100	0	0	0	82.51
SH11G1310	SRR28977627	2011	Eastern China	Shanghai	Human	Human faeces	Diarrhea	M	0-6	1	ST34	L6	L6.5	Rough	S	R	S	S	S	R	R	I	R	R	R	R	S	I	45	1	247	gyrA D87Y	0	0	0	100	100	0	0	0	0	0	99.75	0	100	0	100	100	82.51
SH11G1311	SRR28977626	2011	Eastern China	Shanghai	Human	Human faeces	Diarrhea	M	0-6	1	ST34	L6	L6.5	Rough	S	R	S	S	S	R	R	S	R	R	R	R	S	I	39	1	246	gyrA D87Y	0	0	0	100	100	0	0	0	0	0	0	0	100	0	100	100	0
SH11G1329	SRR28977625	2011	Eastern China	Shanghai	Human	Human faeces	Diarrhea	F	0-6	6m	ST34	L6	L6.5	Rough	R	R	R	S	R	R	R	S	R	R	R	S	S	S	35	1	248	gyrA D87N	0	0	0	100	100	0	0	0	0	0	0	0	100	0	0	0	82.51
SH11G1336	SRR28977624	2011	Eastern China	Shanghai	Human	Human faeces	Diarrhea	M	18-40	29	ST34	L6	L6.5	Rough	S	R	S	S	R	R	R	S	S	R	R	R	S	I	39	1	247	gyrA D87Y	0	0	0	100	100	0	0	0	0	0	0	0	100	0	100	100	0
SH11G1360	SRR28977622	2011	Eastern China	Shanghai	Human	Human faeces	Diarrhea	M	7-17	7	ST19	L3	L3.7	Smooth	R	S	R	S	S	R	S	S	S	S	R	S	S	S	25	0	263	-	0	0	0	0	100	0	0	0	0	0	0	0	0	0	0	0	0
SH11G150	SRR28977621	2011	Eastern China	Shanghai	Human	Human faeces	Diarrhea	M	0-6	1	ST19	L1	L1.3	Smooth	S	R	S	S	R	R	R	R	R	R	R	R	S	I	32	3	254	gyrA S83L, gyrA D87N, parC S80R	0	100	0	0	100	0	0	0	0	0	0	0	0	0	100	100	82.82
SH11G151	SRR28977620	2011	Eastern China	Shanghai	Human	Human faeces	Diarrhea	F	0-6	7m	ST19	L1	L1.3	Smooth	S	R	S	S	S	R	R	R	R	R	R	R	S	I	32	3	259	gyrA S83L, gyrA D87N, parC S80R	0	0	0	0	100	0	0	0	0	0	0	0	0	0	100	100	82.82
SH11G514	SRR28977616	2011	Eastern China	Shanghai	Human	Human faeces	Diarrhea	M	≥66	86	ST19	L3	L3.7	Smooth	S	S	S	S	S	S	S	S	S	S	R	S	S	S	24	0	262	-	0	0	0	0	100	0	0	0	0	0	0	0	0	0	0	0	0
SH11G527	SRR28977615	2011	Eastern China	Shanghai	Human	Human faeces	Diarrhea	M	41-65	63	ST19	L3	L3.4	Smooth	S	S	S	S	S	S	S	S	S	S	R	S	S	S	24	0	261	-	0	0	0	0	100	0	0	0	0	0	0	0	0	0	0	0	0
SH11G534	SRR28977614	2011	Eastern China	Shanghai	Human	Human faeces	Diarrhea	M	0-6	1m	ST34	L6	L6.5	Rough	R	R	R	S	S	R	I	S	S	S	R	S	S	S	26	1	249	gyrA D87N	0	0	0	0	100	0	0	0	0	0	0	0	0	0	0	0	0
SH11G615	SRR28977613	2011	Eastern China	Shanghai	Human	Human faeces	Diarrhea	M	41-65	56	ST34	L6	L6.5	Rough	S	R	S	S	S	R	R	S	R	R	R	R	S	I	41	1	252	gyrA D87Y	0	0	0	100	100	0	0	0	0	0	0	0	100	0	100	100	82.51
SH11G663	SRR28977611	2011	Eastern China	Shanghai	Human	Human faeces	Diarrhea	M	0-6	1	ST19	L1	L1.7	Smooth	R	R	R	R	R	R	R	R	R	R	R	I	S	I	33	0	252	-	0	0	0	0	100	0	0	0	0	0	92.28	0	0	0	0	0	0
SH11G664	SRR28977610	2011	Eastern China	Shanghai	Human	Human faeces	Diarrhea	M	0-6	1	ST19	L1	L1.7	Smooth	R	R	R	R	R	R	S	R	S	R	S	I	S	I	33	0	252	-	0	0	0	100	100	0	0	0	0	0	0	0	100	0	0	0	0
SH11G665	SRR28977609	2011	Eastern China	Shanghai	Human	Human faeces	Diarrhea	M	0-6	2	ST19	L1	L1.7	Smooth	R	R	R	R	R	R	S	R	S	R	S	I	S	I	35	0	251	-	0	0	0	100	100	0	0	0	0	0	0	0	100	0	0	0	0
SH11G666	SRR28977608	2011	Eastern China	Shanghai	Human	Human faeces	Diarrhea	M	0-6	4m	ST34	L6	L6.5	Rough	R	R	R	R	S	R	I	S	S	S	R	S	S	S	23	1	240	gyrA D87N	0	0	0	0	100	0	0	0	0	0	0	0	0	0	0	0	0
SH11G680	SRR28977607	2011	Eastern China	Shanghai	Human	Human faeces	Diarrhea	M	0-6	5m	ST19	L1	L1.3	Smooth	R	R	R	S	R	R	R	R	R	R	R	R	S	I	35	3	258	gyrA S83L, gyrA D87N, parC S80R	0	100	0	0	100	0	0	0	0	0	0	100	0	0	100	100	82.82
SH11G697	SRR28977606	2011	Eastern China	Shanghai	Human	Human faeces	Diarrhea	M	0-6	4m	ST34	L6	L6.5	Rough	R	R	R	I	S	R	I	S	S	S	R	I	S	S	26	1	246	gyrA D87N	0	0	0	0	100	0	0	0	0	0	0	0	0	0	0	0	0
SH11G895	SRR28977605	2011	Eastern China	Shanghai	Human	Human faeces	Diarrhea	M	0-6	7m	ST34	L6	L6.5	Rough	R	R	R	S	R	R	R	S	R	R	R	R	S	I	45	1	254	gyrA D87N	0	0	0	100	100	0	0	0	0	0	99.75	0	100	0	100	100	82.51
SH11G915	SRR28977764	2011	Eastern China	Shanghai	Human	Human faeces	Diarrhea	F	0-6	2d	ST34	L6	L6.5	Rough	S	R	S	S	R	R	R	S	R	R	R	I	S	I	40	1	245	gyrA D87Y	0	0	0	100	100	0	0	0	0	0	99.75	0	100	0	0	0	82.51
SH11G919	SRR28977763	2011	Eastern China	Shanghai	Human	Human faeces	Diarrhea	M	0-6	1	ST19	L5	L5.2	Smooth	R	R	R	I	R	R	S	S	R	R	R	R	S	I	34	1	251	gyrA D87Y	0	100	0	0	100	0	0	0	0	0	99.75	0	0	0	100	100	0
SH11G982	SRR28977762	2011	Eastern China	Shanghai	Human	Human faeces	Diarrhea	F	0-6	2	ST34	L6	L6.5	Rough	S	R	S	S	S	R	I	S	S	R	R	S	S	S	30	1	246	gyrA D87Y	0	0	0	0	100	0	0	0	0	0	0	0	0	0	0	0	0
SH11G984	SRR28977760	2011	Eastern China	Shanghai	Human	Human faeces	Diarrhea	M	0-6	10m	ST34	L6	L6.5	Rough	S	R	S	S	R	R	R	S	S	R	R	S	S	I	40	1	248	gyrA D87N	0	0	0	100	100	0	0	0	0	0	0	0	100	0	0	0	82.51
SH11G993	SRR28977759	2011	Eastern China	Shanghai	Human	Human faeces	Diarrhea	M	0-6	10m	ST19	L1	L1.3	Smooth	R	R	R	R	R	R	R	R	R	R	R	R	R	I	38	3	258	gyrA S83L, gyrA D87N, parC S80R	0	100	87.11	0	100	0	0	0	0	100	0	0	0	0	100	100	82.82
SH12G070	SRR28978033	2012	Eastern China	Shanghai	Human	Human faeces	Diarrhea	F	0-6	4	ST19	L1	L1.7	Smooth	S	R	S	R	S	R	S	S	R	R	S	R	R	I	38	0	252	-	0	0	0	0	100	0	0	0	0	0	99.75	0	0	0	100	100	0
SH12G089	SRR28978032	2012	Eastern China	Shanghai	Human	Human faeces	Diarrhea	M	0-6	8m	ST36	L4	L4.2	Smooth	S	S	S	S	R	S	R	S	R	S	S	I	R	S	35	0	227	-	0	0	0	100	100	0	0	0	0	0	0	100	100	100	0	0	0
SH12G1017	SRR28978031	2012	Eastern China	Shanghai	Human	Human faeces	Diarrhea	M	0-6	5	ST34	L6	L6.5	Rough	R	R	R	S	S	R	S	S	S	R	R	R	S	I	30	1	247	gyrA D87N	0	0	0	0	100	0	0	0	0	0	0	0	0	0	100	100	0
SH12G1031	SRR28978029	2012	Eastern China	Shanghai	Human	Human faeces	Diarrhea	M	0-6	9m	ST34	L6	L6.5	Rough	R	R	R	S	R	R	R	S	R	R	R	R	S	I	33	1	126	gyrA D87Y	0	0	0	100	0	0	0	0	0	0	0	0	100	0	100	100	82.51
SH12G1035	SRR28978028	2012	Eastern China	Shanghai	Human	Human faeces	Diarrhea	F	0-6	11m	ST34	L6	L6.5	Rough	S	R	S	S	S	R	S	S	S	R	R	R	S	S	28	1	242	gyrA D87Y	0	0	0	0	100	0	0	0	0	0	0	0	0	0	0	0	0
SH12G1088	SRR28978026	2012	Eastern China	Shanghai	Human	Human faeces	Diarrhea	M	0-6	11m	ST34	L6	L6.3	Smooth	S	S	S	S	S	S	S	S	S	S	S	S	S	I	24	0	241	-	0	0	0	0	100	0	0	0	0	0	0	0	0	0	0	0	0
SH12G1094	SRR28978025	2012	Eastern China	Shanghai	Human	Human faeces	Diarrhea	F	0-6	4	ST34	L6	L6.5	Rough	R	R	R	S	R	R	R	S	R	R	S	S	S	I	43	0	245	-	0	0	0	100	100	0	0	0	0	0	99.75	0	100	0	0	0	82.51
SH12G1139	SRR28978018	2011	Southern China	Guangxi	Human	Human faeces	Diarrhea	M	0-6	2	ST19	L3	L3.7	Smooth	S	S	S	S	S	S	S	S	S	S	R	S	S	S	24	0	264	-	0	0	0	0	100	0	0	0	0	0	0	0	0	0	0	0	0
SH12G114	SRR28978017	2012	Eastern China	Shanghai	Human	Human faeces	Diarrhea	M	0-6	1	ST34	L6	L6.5	Rough	R	R	R	S	R	R	R	S	R	R	R	R	S	I	45	1	247	gyrA D87N	0	0	0	100	100	0	0	0	0	0	0	0	100	0	100	100	82.51
SH12G1140	SRR28978016	2011	Southern China	Guangxi	Human	Human faeces	Diarrhea	M	0-6	1	ST19	L5	L5.2	Smooth	R	S	R	S	S	R	S	S	S	S	S	S	S	S	25	0	243	-	0	0	0	0	100	0	0	0	0	0	0	0	0	0	0	0	0
SH12G1144	SRR28978015	2010	Southern China	Guangxi	Human	Human faeces	Diarrhea	M	41-65	56	ST34	L6	L6.5	Rough	S	R	S	S	R	R	R	S	S	R	R	R	S	I	37	1	252	gyrA D87N	0	0	0	100	100	0	0	0	0	0	0	0	100	0	100	100	0
SH12G1145	SRR28978014	2010	Southern China	Guangxi	Human	Human faeces	Diarrhea	M	41-65	63	ST34	L6	L6.5	Rough	S	R	S	S	S	R	S	S	S	R	R	R	S	S	29	1	245	gyrA D87N	0	0	0	0	100	0	0	0	0	0	0	0	0	0	100	100	0
SH12G1146	SRR28978013	2010	Southern China	Guangxi	Human	Human faeces	Diarrhea	M	41-65	47	ST34	L6	L6.5	Rough	S	S	S	S	S	S	R	S	R	R	R	S	S	S	33	1	236	gyrA D87N	0	0	0	0	100	0	0	0	0	0	99.75	0	0	0	0	0	82.51
SH12G1147	SRR28978011	2010	Southern China	Guangxi	Human	Human faeces	Diarrhea	M	0-6	2	ST2066	L2	L2.1	Smooth	S	S	S	S	S	S	S	S	S	S	S	S	S	S	24	0	230	-	0	0	0	0	100	0	0	0	0	0	0	0	0	0	0	0	0
SH12G1148	SRR28978010	2012	Southern China	Guangxi	Human	Human faeces	Diarrhea	F	0-6	8m	ST19	L5	L5.2	Smooth	S	S	S	S	S	R	R	S	R	R	S	S	S	S	33	0	216	-	0	0	0	0	100	0	0	0	0	0	0	0	0	0	0	0	82.51
SH12G1292	SRR28978009	2012	Southwest China	Yunnan	Human	Human faeces	Diarrhea	M	18-40	40	ST19	L3	L3.7	Smooth	S	S	S	S	S	S	S	S	S	S	S	I	S	S	24	0	263	-	0	0	0	0	100	0	0	0	0	0	0	0	0	0	0	0	0
SH12G1296	SRR28978008	2012	Southwest China	Yunnan	Human	Human faeces	Diarrhea	M	41-65	45	ST36	L4	L4.2	Smooth	S	S	S	S	S	S	S	S	S	S	S	S	S	S	24	0	229	-	0	0	0	0	100	0	0	0	0	0	0	0	0	0	0	0	0
SH12G175	SRR28978387	2012	Eastern China	Shanghai	Human	Human faeces	Diarrhea	F	0-6	1	ST34	L6	L6.5	Rough	R	R	R	I	R	R	R	S	R	R	S	R	R	I	48	0	247	-	0	100	0	100	100	0	0	0	0	0	99.75	0	100	0	100	100	82.51
SH12G183	SRR28978385	2012	Eastern China	Shanghai	Human	Human faeces	Diarrhea	M	0-6	1m	ST34	L6	L6.5	Rough	R	R	R	S	S	R	R	S	S	R	R	R	S	S	33	1	247	gyrA D87N	0	0	0	0	100	0	0	0	0	0	0	0	0	0	100	100	0
SH12G248	SRR28978384	2012	Eastern China	Shanghai	Human	Human faeces	Diarrhea	F	18-40	35	ST34	L6	L6.5	Rough	S	R	S	S	R	R	R	S	R	R	R	S	S	S	42	1	247	gyrA D87N	0	0	0	100	100	0	0	0	0	0	99.75	0	100	0	0	0	82.51
SH12G276	SRR28978383	2012	Eastern China	Shanghai	Human	Human faeces	Diarrhea	F	18-40	28	ST34	L6	L6.5	Rough	S	R	S	S	R	R	I	S	S	R	R	S	S	S	33	1	246	gyrA D87N	0	0	0	100	100	0	0	0	0	0	0	0	0	0	0	0	0
SH12G306	SRR28978381	2012	Eastern China	Shanghai	Human	Human faeces	Diarrhea	M	18-40	26	ST19	L1	L1.7	Smooth	R	R	R	R	S	R	R	S	R	R	S	R	R	I	39	0	252	-	0	0	0	0	100	0	0	0	0	0	99.75	0	0	0	100	100	0
SH12G314	SRR28978380	2012	Eastern China	Shanghai	Human	Human faeces	Diarrhea	M	18-40	19	ST34	L6	L6.5	Rough	S	R	S	S	S	R	S	S	S	R	S	R	S	I	34	0	245	-	0	0	0	0	100	0	0	0	0	0	0	0	0	0	100	100	0
SH12G315	SRR28978379	2012	Eastern China	Shanghai	Human	Human faeces	Diarrhea	F	≥66	73	ST19	L3	L3.7	Smooth	S	S	S	S	S	S	S	S	S	S	S	I	S	S	24	0	262	-	0	0	0	0	100	0	0	0	0	0	0	0	0	0	0	0	0
SH12G319	SRR28978378	2012	Eastern China	Shanghai	Human	Human faeces	Diarrhea	M	7-17	7	ST19	L3	L3.7	Smooth	S	S	S	S	S	S	S	S	S	S	R	S	S	S	24	0	260	-	0	0	0	0	100	0	0	0	0	0	0	0	0	0	0	0	0
SH12G320	SRR28978377	2012	Eastern China	Shanghai	Human	Human faeces	Diarrhea	M	41-65	46	ST19	L3	L3.7	Smooth	S	S	S	S	S	R	S	S	S	S	R	R	S	S	27	0	263	-	0	0	0	0	100	0	0	0	0	0	0	0	0	0	100	100	0
SH12G330	SRR28978376	2012	Eastern China	Shanghai	Human	Human faeces	Diarrhea	F	18-40	25	ST34	L6	L6.5	Rough	S	R	S	S	R	R	R	S	S	R	R	I	S	I	42	1	249	gyrA D87N	0	0	0	100	100	0	0	0	0	0	99.75	0	100	0	0	0	82.51
SH12G345	SRR28978375	2012	Eastern China	Shanghai	Human	Human faeces	Diarrhea	F	≥66	68	ST19	L3	L3.7	Smooth	S	S	S	S	S	S	S	S	S	S	S	S	S	S	24	0	260	-	0	0	0	0	100	0	0	0	0	0	0	0	0	0	0	0	0
SH12G348	SRR28978374	2012	Eastern China	Shanghai	Human	Human faeces	Diarrhea	F	18-40	33	ST36	L4	L4.2	Smooth	S	R	S	S	S	S	R	S	S	R	S	S	S	S	29	0	226	-	0	0	0	0	100	0	0	0	0	0	0	0	0	0	0	0	0
SH12G407	SRR28978370	2012	Eastern China	Shanghai	Human	Human faeces	Diarrhea	F	0-6	1	ST19	L5	L5.2	Smooth	R	R	R	R	S	R	I	S	S	S	S	S	R	I	27	0	252	-	0	0	0	0	100	0	0	0	0	0	0	0	0	0	0	0	0
SH12G415	SRR28978368	2012	Eastern China	Shanghai	Human	Human faeces	Diarrhea	M	0-6	4	ST34	L6	L6.3	Smooth	R	R	R	S	S	R	S	S	S	R	S	R	S	I	30	0	239	-	0	0	0	0	100	0	0	0	0	0	0	0	0	0	100	100	0
SH12G417	SRR28978367	2012	Eastern China	Shanghai	Human	Human faeces	Diarrhea	M	0-6	11m	ST34	L6	L6.5	Rough	R	R	R	R	R	R	R	S	R	R	R	R	S	I	35	1	247	gyrA D87Y	0	0	0	0	100	0	0	0	100	0	99.75	0	0	0	87.94	100	0
SH12G466	SRR28978359	2012	Eastern China	Shanghai	Human	Human faeces	Diarrhea	F	0-6	3	ST19	L5	L5.2	Smooth	R	R	R	R	S	R	R	S	R	R	S	S	R	I	37	0	251	-	0	0	0	0	100	0	0	0	0	0	0	0	0	0	0	0	82.51
SH12G467	SRR28978358	2012	Eastern China	Shanghai	Human	Human faeces	Diarrhea	F	0-6	4m	ST19	L5	L5.2	Smooth	R	R	R	R	S	R	R	S	R	R	S	S	R	I	37	0	251	-	0	0	0	0	100	0	0	0	0	0	0	0	0	0	0	0	82.51
SH12G476	SRR28978357	2012	Eastern China	Shanghai	Human	Human faeces	Diarrhea	M	0-6	2	ST19	L5	L5.2	Smooth	R	S	R	R	S	R	R	S	S	S	S	S	R	S	26	0	251	-	0	0	0	0	100	0	0	0	0	0	0	0	0	0	0	0	0
SH12G490	SRR28978006	2012	Eastern China	Shanghai	Human	Human faeces	Diarrhea	M	0-6	11m	ST34	L6	L6.5	Rough	S	R	S	S	R	R	R	S	R	R	R	I	S	I	42	1	252	gyrA D87N	0	0	0	100	100	0	0	0	0	0	99.75	0	100	0	0	0	82.51
SH12G498	SRR28978003	2012	Eastern China	Shanghai	Human	Human faeces	Diarrhea	M	0-6	2	ST19	L5	L5.2	Smooth	R	S	R	S	S	R	R	S	R	R	S	S	R	S	33	0	252	-	0	0	0	0	100	0	0	0	0	0	0	0	0	0	0	0	82.51
SH12G889	SRR28977997	2012	Eastern China	Shanghai	Human	Human faeces	Diarrhea	M	0-6	1	ST34	L6	L6.5	Rough	S	S	S	R	S	R	R	R	R	R	R	I	S	I	43	1	239	gyrA D87Y	0	0	0	100	100	0	0	0	0	0	99.75	0	100	0	0	0	82.51
SH12G896	SRR28977996	2012	Eastern China	Shanghai	Human	Human faeces	Diarrhea	M	0-6	7m	ST19	L5	L5.2	Smooth	R	R	R	S	R	R	I	S	S	S	S	S	R	S	30	0	253	-	0	100	0	0	100	0	0	0	0	0	0	0	0	0	0	0	0
SH12G950	SRR28977994	2012	Eastern China	Shanghai	Human	Human faeces	Diarrhea	M	0-6	10m	ST34	L6	L6.5	Rough	S	R	S	S	S	R	S	S	S	R	R	R	S	S	30	1	253	gyrA D87N	0	0	0	0	100	0	0	0	0	0	0	0	0	0	100	100	0
SH12G977	SRR28977993	2012	Eastern China	Shanghai	Human	Human faeces	Diarrhea	F	7-17	12	ST34	L6	L6.5	Rough	S	S	S	S	S	R	S	S	S	R	R	R	S	S	28	1	244	gyrA D87Y	0	0	0	0	100	0	0	0	0	0	0	0	0	0	100	100	0
SH12G978	SRR28977992	2012	Eastern China	Shanghai	Human	Human faeces	Diarrhea	F	0-6	1	ST19	L5	L5.2	Smooth	R	R	R	R	S	R	R	I	R	R	S	I	R	I	37	0	253	-	0	0	0	0	100	0	0	0	0	0	0	0	0	0	0	0	82.51
SH12G979	SRR28977991	2012	Eastern China	Shanghai	Human	Human faeces	Diarrhea	M	0-6	1	ST19	L5	L5.2	Smooth	R	R	R	I	S	R	R	S	R	S	S	S	R	S	26	0	252	-	0	0	0	0	100	0	0	0	0	0	0	0	0	0	0	0	0
SH13G1003	SRR28977719	2012	Southwest China	Yunnan	Human	Human faeces	Diarrhea	F	0-6	1	ST34	L6	L6.3	Smooth	S	R	S	S	S	R	S	S	S	R	S	R	S	S	28	0	181	-	0	0	0	0	100	0	0	0	0	0	0	0	0	0	100	100	0
SH13G1166	SRR28977715	2013	Eastern China	Shanghai	Human	Human faeces	Diarrhea	M	0-6	5m	ST34	L6	L6.5	Rough	S	R	S	S	R	R	R	R	R	R	R	R	S	I	43	1	249	gyrA D87Y	0	0	0	100	100	0	0	0	0	0	99.75	0	100	0	100	100	82.51
SH13G1219	SRR28977713	2013	Eastern China	Shanghai	Human	Human faeces	Diarrhea	M	0-6	11m	ST34	L6	L6.5	Rough	R	R	R	S	S	R	R	R	R	R	R	S	R	I	39	1	246	gyrA D87Y	0	0	0	0	100	0	0	0	0	0	99.75	0	0	0	0	0	82.51
SH13G1500	SRR28977709	2013	Eastern China	Shanghai	Human	Human faeces	Diarrhea	F	0-6	7m	ST34	L6	L6.3	Smooth	R	R	R	S	S	R	S	S	S	R	S	R	S	S	31	0	245	-	0	0	0	0	100	0	0	0	0	0	0	0	0	0	100	100	0
SH13G1825	SRR28977701	2013	Eastern China	Shanghai	Human	Human faeces	Diarrhea	M	0-6	9m	ST34	L6	L6.5	Rough	R	R	R	S	S	R	R	R	R	R	R	I	R	I	39	1	247	gyrA D87Y	0	0	0	0	100	0	0	0	0	0	99.75	0	0	0	0	0	82.51
SH13G1830	SRR28977570	2013	Eastern China	Shanghai	Human	Human faeces	Diarrhea	M	0-6	8m	ST34	L6	L6.5	Rough	R	R	R	S	R	R	R	S	R	R	R	I	S	I	40	1	248	gyrA D87N	0	100	0	0	100	0	0	0	0	0	0	0	0	0	0	0	82.51
SH13G225	SRR28977569	2013	Eastern China	Shanghai	Human	Human faeces	Diarrhea	M	0-6	3	ST34	L6	L6.3	Smooth	S	R	S	S	S	R	S	S	S	R	S	R	S	S	29	0	248	-	0	0	0	0	100	0	0	0	0	0	0	0	0	0	100	100	0
SH13G226	SRR28977568	2013	Eastern China	Shanghai	Human	Human faeces	Diarrhea	M	0-6	10m	ST34	L6	L6.5	Rough	S	R	S	S	S	S	S	S	S	S	R	S	S	S	25	1	247	gyrA D87N	0	0	0	0	100	0	0	0	0	0	0	0	0	0	0	0	0
SH13G227	SRR28977567	2013	Eastern China	Shanghai	Human	Human faeces	Diarrhea	F	0-6	9m	ST34	L6	L6.5	Rough	S	R	S	S	S	R	R	S	R	R	R	R	S	S	38	1	248	gyrA D87N	0	0	0	0	100	0	0	0	0	0	99.75	0	0	0	100	100	82.51
SH13G229	SRR28977566	2013	Eastern China	Shanghai	Human	Human faeces	Diarrhea	F	0-6	9m	ST19	L5	L5.2	Rough	S	S	S	S	S	S	S	S	S	S	R	S	S	S	24	1	249	gyrA D87Y	0	0	0	0	100	0	0	0	0	0	0	0	0	0	0	0	0
SH13G230	SRR28977565	2013	Eastern China	Shanghai	Human	Human faeces	Diarrhea	F	0-6	3m	ST34	L6	L6.5	Rough	S	R	S	S	R	R	R	S	R	R	R	R	S	I	45	1	253	gyrA D87N	0	0	0	100	100	0	0	0	0	0	99.75	0	100	0	100	100	82.51
SH13G232	SRR28977564	2013	Eastern China	Shanghai	Human	Human faeces	Diarrhea	F	41-65	55	ST19	L3	L3.7	Smooth	S	R	S	S	S	R	S	S	S	S	R	R	S	S	28	0	263	-	0	0	0	0	100	0	0	0	0	0	0	0	0	0	100	100	0
SH13G235	SRR28977563	2013	Eastern China	Shanghai	Human	Human faeces	Diarrhea	F	41-65	41	ST19	L3	L3.4	Smooth	S	S	S	S	S	S	S	S	S	S	S	S	S	S	24	0	261	-	0	0	0	0	100	0	0	0	0	0	0	0	0	0	0	0	0
SH13G237	SRR28977562	2013	Eastern China	Shanghai	Human	Human faeces	Diarrhea	M	41-65	50	ST19	L3	L3.4	Smooth	S	S	S	S	S	S	S	S	S	S	S	S	S	S	24	0	261	-	0	0	0	0	100	0	0	0	0	0	0	0	0	0	0	0	0
SH13G245	SRR28977560	2013	Eastern China	Shanghai	Human	Human faeces	Diarrhea	M	0-6	1	ST19	L5	L5.2	Smooth	S	I	S	S	S	R	R	S	R	R	S	S	S	S	24	0	250	-	0	0	0	0	100	0	0	0	0	0	0	0	0	0	0	0	0
SH13G251	SRR28977559	2013	Eastern China	Shanghai	Human	Human faeces	Diarrhea	M	41-65	56	ST34	L6	L6.5	Smooth	R	R	R	S	R	R	R	S	R	R	R	R	S	I	34	1	240	gyrA D87N	0	0	0	100	100	0	0	0	0	0	0	0	100	0	0	0	0
SH13G256	SRR28977558	2013	Eastern China	Shanghai	Human	Human faeces	Diarrhea	M	0-6	1	ST19	L5	L5.2	Smooth	S	R	S	S	S	R	R	S	R	R	S	I	S	I	35	0	250	-	0	0	0	0	100	0	0	0	0	0	0	0	0	0	0	0	82.51
SH13G257	SRR28977557	2013	Eastern China	Shanghai	Human	Human faeces	Diarrhea	F	≥66	71	ST19	L3	L3.4	Smooth	S	S	S	S	S	S	S	S	S	S	S	S	S	S	24	0	261	-	0	0	0	0	100	0	0	0	0	0	0	0	0	0	0	0	0
SH13G267	SRR28977556	2013	Eastern China	Shanghai	Human	Human faeces	Diarrhea	M	≥66	76	ST34	L6	L6.5	Rough	S	R	S	S	R	R	R	S	S	R	R	S	S	S	34	1	239	gyrA D87N	0	0	0	100	100	0	0	0	0	0	0	0	100	0	0	0	0
SH13G272	SRR28977555	2013	Eastern China	Shanghai	Human	Human faeces	Diarrhea	M	≥66	76	ST1544	L3	L3.7	Smooth	S	S	S	I	S	S	I	S	S	S	S	S	S	S	24	0	262	-	0	0	0	0	100	0	0	0	0	0	0	0	0	0	0	0	0
SH13G273	SRR28977554	2013	Eastern China	Shanghai	Human	Human faeces	Diarrhea	M	41-65	55	ST19	L3	L3.7	Smooth	S	R	S	S	S	R	S	S	S	S	R	R	S	I	28	0	261	-	0	0	0	0	100	0	0	0	0	0	0	0	0	0	100	100	0
SH13G277	SRR28977553	2013	Eastern China	Shanghai	Human	Human faeces	Diarrhea	F	41-65	41	ST19	L3	L3.7	Smooth	S	S	S	S	S	S	S	S	S	S	R	S	S	S	24	0	263	-	0	0	0	0	100	0	0	0	0	0	0	0	0	0	0	0	0
SH13G335	SRR28977552	2013	Eastern China	Shanghai	Human	Human faeces	Diarrhea	F	0-6	2	ST34	L6	L6.5	Rough	R	R	R	S	R	R	R	S	R	R	R	R	S	I	46	1	254	gyrA D87N	0	0	0	100	100	0	0	0	0	0	99.75	0	100	0	100	100	82.51
SH13G339	SRR28977551	2013	Eastern China	Shanghai	Human	Human faeces	Diarrhea	M	0-6	3	ST34	L6	L6.5	Rough	S	R	S	S	R	R	R	I	R	R	R	R	S	S	45	1	249	gyrA D87Y	0	0	0	100	100	0	0	0	0	0	99.75	0	100	0	100	100	82.51
SH13G340	SRR28977549	2013	Eastern China	Shanghai	Human	Human faeces	Diarrhea	M	0-6	2	ST34	L6	L6.5	Rough	S	R	S	S	R	R	R	S	R	R	R	R	S	S	45	1	245	gyrA D87Y	0	0	0	100	100	0	0	0	0	0	99.75	0	100	0	100	100	82.51
SH13G341	SRR28977548	2013	Eastern China	Shanghai	Human	Human faeces	Diarrhea	M	0-6	1	ST34	L6	L6.5	Rough	S	R	S	S	S	S	S	S	S	R	R	R	S	S	28	1	249	gyrA D87Y	0	0	0	0	100	0	0	0	0	0	0	0	0	0	100	100	0
SH13G346	SRR28977547	2013	Eastern China	Shanghai	Human	Human faeces	Diarrhea	M	0-6	1	ST34	L6	L6.5	Rough	S	R	S	I	S	I	I	S	S	R	R	R	S	S	33	1	246	gyrA D87Y	0	0	0	0	100	0	0	0	0	0	0	0	0	0	100	100	0
SH13G348	SRR28977546	2013	Eastern China	Shanghai	Human	Human faeces	Diarrhea	F	0-6	1	ST34	L6	L6.5	Rough	S	S	S	S	R	R	R	I	R	R	R	R	S	I	43	1	246	gyrA D87Y	0	0	0	100	100	0	0	0	0	0	99.75	0	100	0	100	100	82.51
SH13G394	SRR28977542	2013	Eastern China	Shanghai	Human	Human faeces	Diarrhea	F	0-6	2	ST34	L6	L6.5	Rough	R	R	R	S	R	R	R	S	R	R	R	R	S	I	43	1	247	gyrA D87N	0	0	0	100	100	0	0	0	0	0	99.75	0	100	0	0	0	82.51
SH13G569	SRR28978356	2013	Eastern China	Shanghai	Human	Human faeces	Diarrhea	F	0-6	6m	ST34	L6	L6.5	Rough	S	R	S	S	R	R	R	R	R	R	R	R	S	I	43	1	248	gyrA D87Y	0	0	0	100	100	0	0	0	0	0	99.75	0	100	0	100	100	82.51
SH13G841	SRR28978353	2013	Eastern China	Shanghai	Human	Human faeces	Diarrhea	M	0-6	9m	ST34	L6	L6.4	Smooth	R	R	R	S	S	R	S	S	S	R	S	R	S	S	31	0	246	-	0	0	0	0	100	0	0	0	0	0	0	0	0	0	100	100	0
SH13G846	SRR28978352	2013	Eastern China	Shanghai	Human	Human faeces	Diarrhea	M	0-6	9m	ST34	L6	L6.4	Smooth	S	R	S	S	S	R	S	S	S	R	S	R	S	S	30	0	246	-	0	0	0	0	100	0	0	0	0	0	0	0	0	0	100	100	0
SH13G940	SRR28978347	2013	Eastern China	Shanghai	Human	Human faeces	Diarrhea	F	0-6	2	ST34	L6	L6.5	Rough	R	R	R	I	R	R	R	R	R	R	R	R	S	I	41	1	247	gyrA D87N	0	0	0	100	100	0	0	0	0	0	99.75	0	100	0	0	0	82.51
SH14G0958	SRR28977957	2014	Southern China	Guangxi	Human	Human faeces	Physical examination	F	18-40	23	ST34	L6	L6.5	Rough	S	R	S	S	S	S	R	S	S	R	R	I	S	S	32	1	250	gyrA D87N	0	0	0	100	100	0	0	0	0	0	0	0	0	0	0	0	82.51
SH14G1145	SRR28977955	2014	Eastern China	Shanghai	Human	Human faeces	Diarrhea	F	0-6	3	ST34	L6	L6.5	Rough	R	R	R	S	S	R	R	S	R	R	R	R	S	S	39	1	251	gyrA D87N	0	0	0	0	100	0	0	0	0	0	99.75	0	0	0	100	100	82.51
SH14G1345	SRR28977951	2014	Eastern China	Shanghai	Human	Human faeces	Diarrhea	F	41-65	43	ST34	L6	L6.5	Rough	R	R	R	S	R	R	R	I	R	R	R	R	S	I	46	1	248	gyrA D87N	0	0	0	100	100	0	0	0	0	0	99.75	0	100	0	100	100	82.51
SH14G1503	SRR28977948	2014	Eastern China	Shanghai	Human	Human faeces	Diarrhea	F	0-6	1	ST19	L1	L1.3	Smooth	S	R	S	S	R	R	R	R	R	R	R	R	S	I	33	3	258	gyrA S83L, gyrA D87N, parC S80R	0	100	0	0	100	0	0	0	0	0	0	0	0	0	100	100	82.82
SH14G1533	SRR28977946	2014	Eastern China	Shanghai	Human	Human faeces	Diarrhea	M	0-6	7m	ST19	L5	L5.2	Smooth	R	R	R	S	R	R	S	S	R	R	R	R	S	S	25	1	249	gyrA D87N	0	0	0	0	100	0	0	0	0	0	0	0	0	0	0	0	0
SH14G1535	SRR28977945	2014	Eastern China	Shanghai	Human	Human faeces	Diarrhea	M	0-6	3	ST34	L6	L6.5	Rough	S	R	S	S	I	R	R	S	R	R	R	R	S	I	44	1	250	gyrA D87N	0	0	0	100	100	0	0	0	0	0	99.75	0	100	0	100	100	82.51
SH14G1540	SRR28977944	2014	Eastern China	Shanghai	Human	Human faeces	Diarrhea	M	0-6	2	ST34	L6	L6.5	Rough	S	R	S	S	S	S	I	S	S	S	R	S	S	S	28	1	247	gyrA D87Y	0	0	0	0	100	0	0	0	0	0	0	0	0	0	0	0	0
SH14G1541	SRR28977540	2014	Eastern China	Shanghai	Human	Human faeces	Diarrhea	M	7-17	11	ST34	L6	L6.3	Smooth	S	R	S	S	S	R	S	S	S	R	S	R	S	S	29	0	246	-	0	0	0	0	100	0	0	0	0	0	0	0	0	0	100	100	0
SH14G1542	SRR28977539	2014	Eastern China	Shanghai	Human	Human faeces	Diarrhea	F	0-6	9m	ST34	L6	L6.3	Smooth	S	S	S	S	S	R	S	S	S	R	S	R	S	S	28	0	248	-	0	0	0	0	100	0	0	0	0	0	0	0	0	0	100	100	0
SH14G1543	SRR28977538	2014	Eastern China	Shanghai	Human	Human faeces	Diarrhea	F	0-6	8m	ST34	L6	L6.3	Smooth	S	R	S	S	S	R	R	S	R	R	S	R	S	S	40	0	244	-	0	0	0	0	100	0	0	0	0	0	99.75	0	0	0	100	100	82.51
SH14G1558	SRR28977537	2014	Eastern China	Shanghai	Human	Human faeces	Diarrhea	M	0-6	6	ST34	L6	L6.5	Rough	S	R	S	S	R	R	R	S	R	R	R	R	S	I	43	1	244	gyrA D87N	0	0	0	100	100	0	0	0	0	0	99.75	0	100	0	100	100	82.51
SH14G1573	SRR28977535	2014	Eastern China	Shanghai	Human	Human faeces	Diarrhea	M	0-6	2	ST19	L5	L5.2	Smooth	R	R	R	S	R	R	S	S	R	R	R	R	S	I	34	1	249	gyrA D87N	0	100	0	0	100	0	0	0	0	0	99.75	0	0	0	100	100	0
SH14G1575	SRR28977534	2014	Eastern China	Shanghai	Human	Human faeces	Diarrhea	M	0-6	7m	ST34	L6	L6.5	Rough	R	R	R	S	R	R	I	S	R	R	R	R	S	I	41	1	250	gyrA D87N	0	0	0	100	100	0	0	0	0	0	99.75	0	100	0	100	100	0
SH14G1577	SRR28977533	2014	Eastern China	Shanghai	Human	Human faeces	Diarrhea	F	0-6	2	ST36	L4	L4.2	Smooth	R	R	R	R	I	R	S	S	S	R	S	R	S	I	38	0	227	-	0	100	0	0	100	0	0	0	0	0	0	0	0	0	100	100	0
SH14G1580	SRR28977532	2014	Eastern China	Shanghai	Human	Human faeces	Diarrhea	M	0-6	1	ST34	L6	L6.5	Rough	R	R	R	S	R	R	S	S	S	R	R	R	R	I	45	1	246	gyrA D87Y	0	100	0	100	100	0	0	0	0	0	99.75	0	100	0	0	0	91.87
SH14G1582	SRR28977531	2014	Eastern China	Shanghai	Human	Human faeces	Diarrhea	F	0-6	2	ST19	L1	L1.7	Rough	S	R	S	R	S	R	R	S	R	R	S	R	R	I	37	0	253	-	0	0	0	0	100	0	0	0	0	0	99.75	0	0	0	100	100	0
SH14G1594	SRR28977529	2014	Eastern China	Shanghai	Human	Human faeces	Diarrhea	M	0-6	19d	ST34	L6	L6.5	Rough	S	R	S	S	I	R	R	S	R	R	R	I	S	I	41	1	242	gyrA D87N	0	0	0	100	100	0	0	0	0	0	99.75	0	100	0	0	0	82.51
SH14G1597	SRR28977528	2014	Eastern China	Shanghai	Human	Human faeces	Diarrhea	F	0-6	8m	ST34	L6	L6.3	Smooth	S	R	S	S	S	R	S	S	S	R	S	R	S	S	29	0	246	-	0	0	0	0	100	0	0	0	0	0	0	0	0	0	100	100	0
SH14G1601	SRR28977527	2014	Eastern China	Shanghai	Human	Human faeces	Diarrhea	M	0-6	1	ST34	L6	L6.5	Rough	R	R	R	S	R	R	R	I	R	R	R	R	S	I	46	1	251	gyrA D87N	0	0	0	100	100	0	0	0	0	0	99.75	0	100	0	100	100	82.51
SH14G1604	SRR28977526	2014	Eastern China	Shanghai	Human	Human faeces	Diarrhea	M	0-6	8m	ST34	L6	L6.5	Rough	S	R	S	S	S	R	S	S	S	R	R	R	S	S	30	1	247	gyrA D87N	0	0	0	0	100	0	0	0	0	0	0	0	0	0	100	100	0
SH14G1670	SRR28977524	2014	Eastern China	Shanghai	Human	Human faeces	Diarrhea	F	0-6	2	ST34	L6	L6.5	Rough	R	R	R	S	R	R	R	S	S	R	R	S	S	S	41	1	252	gyrA D87N	0	0	0	100	100	0	0	0	0	0	99.75	0	100	0	0	0	82.51
SH14G1695	SRR28977523	2014	Southern China	Guangxi	Human	Human faeces	Diarrhea	M	0-6	1	ST34	L6	L6.5	Rough	S	R	S	I	S	R	R	S	R	R	R	I	S	I	39	1	245	gyrA D87N	0	0	0	0	100	0	0	0	0	0	99.75	0	0	0	0	0	82.51
SH14G1698	SRR28977522	2007	Southern China	Guangxi	Human	Human faeces	Diarrhea	F	0-6	1	ST34	L6	L6.5	Rough	S	S	S	S	S	R	S	S	S	R	R	R	S	S	31	1	253	gyrA D87N	0	0	0	0	100	0	0	0	0	0	0	0	0	0	100	100	0
SH14G1701	SRR28977521	2007	Southern China	Guangxi	Human	Human faeces	Diarrhea	M	0-6	7m	ST19	L1	L1.2	Smooth	S	R	S	S	R	R	R	S	R	R	R	R	S	S	34	1	211	gyrA S83L	0	0	0	100	100	0	0	0	0	0	99.75	0	100	0	100	99.4	82.51
SH14G1719	SRR28977520	2007	Southern China	Guangxi	Human	Human faeces	Diarrhea	F	0-6	1	ST19	L1	L1.3	Smooth	S	R	S	S	R	R	R	R	R	R	R	R	S	I	25	3	131	gyrA S83L, gyrA D87N, parC S80R	0	100	0	0	87.9	0	0	0	0	0	0	0	0	0	0	0	0
SH14G1807	SRR28977519	2015	Southern China	Guangxi	Human	Human faeces	Diarrhea	M	0-6	9m	ST34	L6	L6.5	Rough	S	R	S	S	R	R	R	S	R	R	R	S	S	I	41	1	247	gyrA D87N	0	0	0	100	100	0	0	0	0	0	0	0	100	0	0	0	82.51
SH14G1809	SRR28977518	2015	Southern China	Guangxi	Human	Human faeces	Diarrhea	F	0-6	10m	ST34	L6	L6.5	Rough	S	S	S	S	R	R	I	S	S	R	R	S	S	I	30	1	183	gyrA D87N	0	0	0	100	100	0	0	0	0	0	0	0	100	0	0	0	0
SH14G1810	SRR28977517	2007	Southern China	Guangxi	Human	Human faeces	Diarrhea	F	0-6	5m	ST34	L6	L6.5	Smooth	S	S	S	S	S	R	S	S	S	R	R	R	S	S	29	1	246	gyrA D87N	0	0	0	0	100	0	0	0	0	0	0	0	0	0	100	100	0
SH14G1888	SRR28977516	2008	Southern China	Guangxi	Human	Human faeces	Diarrhea	F	0-6	7m	ST19	L5	L5.2	Smooth	S	S	S	S	S	S	S	S	S	S	R	S	S	S	24	0	251	-	0	0	0	0	100	0	0	0	0	0	0	0	0	0	0	0	0
SH14G1914	SRR28977515	2010	Southern China	Guangxi	Human	Human faeces	Diarrhea	M	7-17	8	ST34	L6	L6.5	Rough	S	R	S	S	S	S	S	S	S	R	R	R	S	S	28	1	250	gyrA D87N	0	0	0	0	100	0	0	0	0	0	0	0	0	0	100	100	0
SH14G1987	SRR28977513	2013	Southern China	Guangxi	Human	Human faeces	Diarrhea	F	7-17	15	ST34	L6	L6.5	Rough	S	R	S	S	S	S	I	S	S	R	R	R	S	S	31	1	247	gyrA D87N	0	0	0	0	100	0	0	0	0	0	0	0	0	0	100	100	0
SH14G2024	SRR28977512	2015	Southern China	Guangxi	Human	Human faeces	Diarrhea	F	0-6	3m	ST34	L6	L6.5	Rough	S	R	S	S	R	R	R	S	R	R	R	I	S	I	45	1	250	gyrA D87N	0	0	0	100	100	0	0	0	0	0	99.75	0	100	0	0	100	82.51
SH14G2056	SRR28977511	2015	Southern China	Guangxi	Human	Human faeces	Diarrhea	M	0-6	1	ST34	L6	L6.3	Smooth	S	R	S	S	S	R	S	S	S	R	S	R	S	S	29	0	244	-	0	0	0	0	100	0	0	0	0	0	0	0	0	0	100	100	0
SH14G2068	SRR28977510	2014	Southern China	Guangxi	Human	Human faeces	Diarrhea	M	0-6	1	ST34	L6	L6.5	Rough	S	R	S	S	R	R	R	I	R	R	R	R	R	S	43	1	247	gyrA D87Y	0	0	0	100	100	0	0	0	0	0	99.75	0	100	0	100	100	82.51
SH14G2069	SRR28977509	2014	Southern China	Guangxi	Human	Human faeces	Diarrhea	M	0-6	6m	ST34	L6	L6.5	Rough	S	R	S	S	S	S	R	S	R	R	R	S	S	S	34	1	251	gyrA D87N	0	0	0	0	100	0	0	0	0	0	99.75	0	0	0	0	0	82.51
SH14G2071	SRR28978324	2014	Southern China	Guangxi	Human	Human faeces	Diarrhea	M	0-6	9m	ST34	L6	L6.5	Rough	S	R	S	S	S	R	S	S	S	R	R	R	S	S	29	1	251	gyrA D87N	0	0	0	0	100	0	0	0	0	0	0	0	0	0	100	100	0
SH14G2074	SRR28978323	2014	Southern China	Guangxi	Human	Human faeces	Diarrhea	F	0-6	2m	ST34	L6	L6.5	Rough	S	S	S	S	R	R	R	S	R	R	R	I	S	S	40	1	244	gyrA D87N	0	0	0	100	100	0	0	0	0	0	99.75	0	100	0	0	0	82.51
SH14G2104	SRR28978322	2015	Southern China	Guangxi	Human	Human faeces	Diarrhea	M	0-6	1	ST34	L6	L6.3	Smooth	S	R	S	S	S	R	S	S	S	R	S	R	S	S	29	0	233	-	0	0	0	0	100	0	0	0	0	0	0	0	0	0	100	100	0
SH14G2108	SRR28978321	2015	Southern China	Guangxi	Human	Human faeces	Diarrhea	F	0-6	3m	ST34	L6	L6.5	Rough	S	R	S	S	R	R	R	S	S	R	R	R	S	S	42	1	250	gyrA D87Y	0	0	0	100	100	0	0	0	0	0	99.75	0	100	0	100	100	82.51
SH14G2109	SRR28978320	2015	Southern China	Guangxi	Human	Human faeces	Diarrhea	F	0-6	10m	ST34	L6	L6.3	Smooth	S	R	S	S	R	R	R	S	S	R	R	R	S	S	29	0	233	-	0	0	0	0	100	0	0	0	0	0	0	0	0	0	100	100	0
SH14G2111	SRR28978318	2015	Southern China	Guangxi	Human	Human faeces	Diarrhea	M	0-6	7m	ST19	L5	L5.2	Smooth	S	R	S	S	S	R	R	S	R	R	S	S	S	S	36	0	249	-	0	0	0	0	100	0	0	0	0	0	0	0	0	0	0	0	82.51
SH14G2118	SRR28978317	2015	Southern China	Guangxi	Human	Human faeces	Diarrhea	M	0-6	5m	ST19	L5	L5.2	Smooth	S	R	S	S	S	R	R	S	R	R	S	S	S	S	36	0	249	-	0	0	0	0	100	0	0	0	0	0	0	0	0	0	0	0	82.51
SH14G2119	SRR28978316	2015	Southern China	Guangxi	Human	Human faeces	Diarrhea	M	0-6	3m	ST34	L6	L6.3	Smooth	S	S	S	S	S	S	S	S	S	S	S	S	S	S	24	0	244	-	0	0	0	0	100	0	0	0	0	0	0	0	0	0	0	0	0
SH14G287	SRR28978314	2014	Eastern China	Shanghai	Human	Human faeces	Diarrhea	F	0-6	4	ST34	L6	L6.5	Smooth	R	R	R	S	R	R	R	I	R	R	R	I	S	I	40	1	245	gyrA D87N	0	0	0	100	100	0	0	0	0	0	99.75	0	100	0	0	0	82.51
SH14G289	SRR28978313	2014	Eastern China	Shanghai	Human	Human faeces	Diarrhea	F	0-6	4	ST34	L6	L6.5	Rough	R	R	R	S	S	R	R	S	S	R	R	I	R	I	31	1	245	gyrA D87N	0	0	0	0	100	0	0	0	0	0	0	0	0	0	0	0	82.51
SH14G300	SRR28978310	2014	Eastern China	Shanghai	Human	Human faeces	Diarrhea	F	0-6	4	ST34	L6	L6.5	Rough	R	R	R	S	R	R	R	I	R	R	R	I	R	I	42	1	246	gyrA D87N	0	0	0	100	100	0	0	0	0	0	99.75	0	100	0	0	0	82.51
SH14G315	SRR28978309	2014	Eastern China	Shanghai	Human	Human faeces	Diarrhea	F	0-6	8m	ST34	L6	L6.5	Rough	S	S	S	S	R	R	R	S	R	R	R	S	S	I	41	1	245	gyrA D87Y	0	0	0	100	100	0	0	0	0	0	99.75	0	100	0	0	0	82.51
SH14G333	SRR28978307	2014	Eastern China	Shanghai	Human	Human faeces	Diarrhea	F	0-6	5	ST34	L6	L6.5	Rough	S	R	S	S	I	R	R	S	R	R	R	R	S	I	42	1	252	gyrA D87N	0	0	0	100	100	0	0	0	0	0	99.75	0	100	0	100	100	82.51
SH14G370	SRR28978306	2014	Eastern China	Shanghai	Human	Human faeces	Diarrhea	M	0-6	1	ST34	L6	L6.5	Rough	S	R	S	S	I	R	R	S	R	R	R	R	S	I	38	1	250	gyrA D87Y	0	0	0	100	100	0	0	0	0	0	99.75	0	100	0	100	100	0
SH14G388	SRR28978303	2014	Eastern China	Shanghai	Human	Human faeces	Diarrhea	F	0-6	3	ST34	L6	L6.5	Rough	R	R	R	S	R	R	R	S	R	R	R	R	S	I	41	1	251	gyrA D87N	0	0	0	100	100	0	0	0	0	0	0	0	100	0	100	100	0
SH14G941	SRR28978300	2014	Eastern China	Shanghai	Human	Human faeces	Diarrhea	M	0-6	10m	ST34	L6	L6.5	Rough	S	R	S	S	R	R	R	R	R	R	R	R	R	S	44	1	245	gyrA D87Y	0	0	0	100	100	0	0	0	0	0	99.75	0	100	0	100	100	82.51
SH15G003	SRR28977926	2014	Eastern China	Shanghai	Human	Human faeces	Diarrhea	F	≥66	68	ST19	L3	L3.7	Smooth	S	S	S	S	S	S	S	S	S	S	R	S	S	S	24	0	263	-	0	0	0	0	100	0	0	0	0	0	0	0	0	0	0	0	0
SH15G017	SRR28977924	2015	Eastern China	Shanghai	Human	Human faeces	Diarrhea	F	41-65	59	ST19	L3	L3.7	Smooth	S	R	S	S	S	S	S	S	S	S	R	S	S	S	25	0	262	-	0	0	0	0	100	0	0	0	0	0	0	0	0	0	0	0	0
SH15G039	SRR28977923	2015	Eastern China	Shanghai	Human	Human faeces	Diarrhea	M	18-40	35	ST19	L1	L1.7	Smooth	S	R	S	R	S	R	R	S	R	R	S	I	R	I	40	0	253	-	0	0	0	0	100	0	0	0	0	0	99.75	0	0	0	100	100	0
SH15G044	SRR28977922	2015	Eastern China	Shanghai	Human	Human faeces	Diarrhea	F	7-17	13	ST19	L3	L3.7	Smooth	S	S	S	S	S	S	S	S	S	S	R	S	S	S	24	1	261	gyrB E466D	0	0	0	0	100	0	0	0	0	0	0	0	0	0	0	0	0
SH15G050	SRR28977921	2015	Eastern China	Shanghai	Human	Human faeces	Diarrhea	M	41-65	60	ST34	L6	L6.3	Smooth	S	R	S	S	S	R	S	S	S	R	S	R	S	S	29	0	245	-	0	0	0	0	100	0	0	0	0	0	0	0	0	0	100	100	0
SH15G070	SRR28977920	2015	Eastern China	Shanghai	Human	Human faeces	Diarrhea	F	7-17	16	ST34	L6	L6.5	Rough	S	R	S	S	S	S	I	S	S	S	R	S	S	S	28	1	243	gyrA D87N	0	0	0	0	100	0	0	0	0	0	0	0	0	0	0	0	0
SH15G080	SRR28977919	2015	Eastern China	Shanghai	Human	Human faeces	Diarrhea	M	0-6	1	ST34	L6	L6.3	Smooth	S	R	S	S	S	R	S	S	S	R	S	R	S	S	29	0	247	-	0	0	0	0	100	0	0	0	0	0	0	0	0	0	100	100	0
SH15G1169	SRR28977918	2015	Eastern China	Shanghai	Human	Human faeces	Diarrhea	M	18-40	34	ST34	L6	L6.3	Smooth	R	R	R	S	S	R	I	S	S	R	S	R	S	S	35	0	245	-	0	0	0	0	100	0	0	0	0	0	0	0	0	0	100	100	0
SH15G1219	SRR28977917	2015	Eastern China	Shanghai	Human	Human faeces	Diarrhea	M	0-6	1	ST34	L6	L6.3	Smooth	R	S	R	S	R	R	R	S	S	R	S	R	S	S	33	0	248	-	0	0	0	100	100	0	0	0	0	0	0	0	100	0	100	100	0
SH15G1397	SRR28977916	2015	Eastern China	Shanghai	Human	Human faeces	Diarrhea	M	7-17	8	ST34	L6	L6.3	Rough	R	R	R	S	R	R	R	S	S	R	R	S	S	S	41	0	249	-	0	0	0	100	100	0	0	0	0	0	99.75	0	100	0	0	0	82.51
SH15G1428	SRR28977913	2015	Eastern China	Shanghai	Human	Human faeces	Diarrhea	F	0-6	1	ST34	L6	L6.5	Smooth	R	R	R	S	R	R	R	S	R	R	I	R	S	S	41	1	244	gyrA D87N	0	0	0	100	100	0	0	0	0	0	93.63	0	100	0	0	0	82.51
SH15G1435	SRR28977912	2015	Eastern China	Zhejiang	Human	Human faeces	Diarrhea	F	0-6	1	ST99	L1	L1.6	Smooth	S	S	S	S	S	S	S	S	S	S	R	S	S	S	24	1	256	gyrA D87Y	0	0	0	0	100	0	0	0	0	0	0	0	0	0	0	0	0
SH15G1446	SRR28977508	2015	Eastern China	Shanghai	Human	Human faeces	Diarrhea	F	0-6	1	ST34	L6	L6.3	Smooth	R	R	R	S	R	R	R	S	R	R	S	R	S	S	41	0	245	-	0	0	0	100	100	0	0	0	0	0	99.75	0	100	0	0	0	82.51
SH15G1450	SRR28977507	2015	Eastern China	Shanghai	Human	Human faeces	Diarrhea	F	0-6	3	ST34	L6	L6.3	Smooth	R	R	R	S	I	R	R	S	R	R	S	R	S	S	45	0	250	-	0	0	0	100	100	0	0	0	0	0	99.75	0	100	0	100	100	82.51
SH15G1452	SRR28977506	2015	Eastern China	Shanghai	Human	Human faeces	Diarrhea	M	0-6	1	ST34	L6	L6.3	Smooth	R	S	R	S	I	R	R	S	S	R	S	R	S	S	34	0	245	-	0	0	0	100	100	0	0	0	0	0	0	0	100	0	100	100	0
SH15G1493	SRR28977505	2015	Eastern China	Shanghai	Human	Human faeces	Diarrhea	M	0-6	4	ST19	L1	L1.7	Smooth	R	R	R	R	S	R	R	S	R	R	S	R	I	R	40	0	254	-	0	0	0	0	100	0	0	0	0	0	99.75	0	0	0	100	100	0
SH15G1527	SRR28977504	2015	Eastern China	Shanghai	Human	Human faeces	Diarrhea	M	0-6	10m	ST34	L6	L6.3	Smooth	S	S	S	S	S	S	S	S	S	S	S	S	S	S	25	0	250	-	0	0	0	0	100	0	0	0	0	0	0	0	0	0	0	0	0
SH15G1571	SRR28977503	2015	Eastern China	Shanghai	Human	Human faeces	Diarrhea	F	0-6	10m	ST34	L6	L6.5	Rough	S	R	S	S	R	R	R	S	S	R	R	R	S	I	42	1	247	gyrA D87N	0	0	0	100	100	0	0	0	0	0	0	0	100	0	100	100	82.51
SH15G1598	SRR28977502	2015	Eastern China	Shanghai	Human	Human faeces	Diarrhea	M	0-6	2	ST34	L6	L6.5	Smooth	S	R	S	S	R	R	R	S	S	R	R	R	S	I	43	1	253	gyrA D87N	0	0	0	100	100	0	0	0	0	0	0	0	100	0	100	100	82.51
SH15G1710	SRR28977501	2012	Eastern China	Zhejiang	Human	Human faeces	Diarrhea	F	7-17	14	ST34	L6	L6.3	Smooth	S	R	S	S	S	R	S	S	S	S	S	R	S	S	29	0	249	-	0	0	0	0	100	0	0	0	0	0	0	0	0	0	100	100	0
SH15G1725	SRR28977499	2012	Eastern China	Fujian	Human	Human faeces	Diarrhea	F	0-6	2	ST34	L6	L6.5	Smooth	S	R	S	S	S	S	S	S	S	S	S	S	S	S	25	0	245	-	0	0	0	0	100	0	0	0	0	0	0	0	0	0	0	0	0
SH15G1726	SRR28977498	2012	Eastern China	Fujian	Human	Human faeces	Diarrhea	M	0-6	6m	ST19	L3	L3.7	Smooth	S	R	S	S	S	R	S	S	S	S	R	R	S	S	28	0	264	-	0	0	0	0	100	0	0	0	0	0	0	0	0	0	100	100	0
SH15G1731	SRR28977497	2013	Eastern China	Fujian	Human	Human faeces	Diarrhea	F	0-6	4	ST34	L6	L6.5	Rough	S	R	S	S	R	R	R	S	R	R	S	R	S	I	45	0	246	-	0	0	0	100	100	0	0	0	0	0	99.75	0	100	0	100	100	82.51
SH15G1732	SRR28977496	2013	Eastern China	Fujian	Human	Human faeces	Diarrhea	F	0-6	1	ST19	L3	L3.7	Smooth	S	R	S	S	S	S	S	I	S	S	R	S	S	S	26	0	263	-	0	0	0	0	100	0	0	0	0	0	0	0	0	0	0	0	0
SH15G1733	SRR28977495	2013	Eastern China	Fujian	Human	Human faeces	Diarrhea	F	0-6	6m	ST34	L6	L6.5	Rough	S	R	S	S	R	R	R	S	R	S	R	I	S	I	41	1	248	gyrA D87N	0	0	0	100	100	0	0	0	0	0	99.75	0	100	0	0	0	82.51
SH15G1736	SRR28977494	2013	Eastern China	Fujian	Human	Human faeces	Diarrhea	F	0-6	8m	ST19	L3	L3.7	Smooth	S	R	S	S	S	R	S	S	S	S	R	R	S	S	28	0	262	-	0	0	0	0	100	0	0	0	0	0	0	0	0	0	100	100	0
SH15G1740	SRR28977493	2013	Eastern China	Fujian	Human	Human faeces	Diarrhea	M	7-17	7	ST34	L6	L6.4	Smooth	S	R	S	S	S	R	S	S	S	R	S	R	S	S	29	0	244	-	0	0	0	0	100	0	0	0	0	0	0	0	0	0	100	100	0
SH15G1744	SRR28977492	2013	Eastern China	Fujian	Human	Human faeces	Diarrhea	F	0-6	1	ST34	L6	L6.5	Rough	S	S	S	S	R	R	R	S	R	R	R	S	S	I	42	1	249	gyrA D87N	0	0	0	100	100	0	0	0	0	0	99.75	0	100	0	0	0	82.51
SH15G1745	SRR28977491	2013	Eastern China	Fujian	Human	Human faeces	Diarrhea	M	0-6	1	ST34	L6	L6.5	Rough	S	S	S	S	R	R	R	S	R	R	R	I	S	I	29	0	244	-	0	0	0	0	100	0	0	0	0	0	0	0	0	0	100	100	0
SH15G1747	SRR28977490	2013	Eastern China	Fujian	Human	Human faeces	Diarrhea	M	0-6	1	ST34	L6	L6.5	Rough	R	R	R	S	R	R	R	S	R	R	R	I	S	I	43	1	251	gyrA D87N	0	0	0	100	100	0	0	0	0	0	99.75	0	100	0	0	0	82.51
SH15G1749	SRR28977488	2013	Eastern China	Fujian	Human	Human faeces	Diarrhea	M	0-6	2	ST34	L6	L6.3	Smooth	S	S	S	S	S	R	S	S	S	S	S	R	S	S	28	0	244	-	0	0	0	0	100	0	0	0	0	0	0	0	0	0	100	100	0
SH15G1750	SRR28977487	2013	Eastern China	Fujian	Human	Human faeces	Diarrhea	M	0-6	2	ST34	L6	L6.5	Rough	R	R	R	S	S	R	R	S	S	R	R	I	S	S	34	1	247	gyrA D87N	0	0	0	0	100	0	0	0	0	0	99.75	0	0	0	0	0	82.51
SH15G1761	SRR28977486	2013	Eastern China	Fujian	Human	Human faeces	Diarrhea	M	0-6	10m	ST34	L6	L6.3	Smooth	S	R	S	S	S	R	S	S	S	R	S	R	S	S	29	0	232	-	0	0	0	0	100	0	0	0	0	0	0	0	0	0	100	100	0
SH15G1765	SRR28977485	2014	Eastern China	Fujian	Human	Human faeces	Diarrhea	F	0-6	2	ST34	L6	L6.3	Smooth	S	R	S	S	R	R	R	R	R	R	R	R	S	I	29	0	230	-	0	0	0	0	100	0	0	0	0	0	0	0	0	0	100	100	0
SH15G1766	SRR28977484	2014	Eastern China	Fujian	Human	Human faeces	Diarrhea	M	0-6	1m	ST34	L6	L6.5	Smooth	S	R	S	S	R	R	R	R	R	R	R	R	S	I	40	1	249	gyrA D87Y	0	0	0	100	100	0	0	0	0	0	99.75	0	100	0	0	0	82.51
SH15G1767	SRR28977483	2014	Eastern China	Fujian	Human	Human faeces	Diarrhea	F	0-6	3	ST19	L3	L3.1	Smooth	S	S	S	S	S	S	S	S	S	S	S	S	S	S	24	0	261	-	0	0	0	0	100	0	0	0	0	0	0	0	0	0	0	0	0
SH15G1768	SRR28977482	2014	Eastern China	Fujian	Human	Human faeces	Diarrhea	F	0-6	1	ST34	L6	L6.3	Smooth	S	R	S	S	S	R	S	S	S	R	R	R	S	S	29	1	234	gyrA S83L	0	0	0	0	100	0	0	0	0	0	0	0	0	0	100	100	0
SH15G1769	SRR28977481	2014	Eastern China	Fujian	Human	Human faeces	Diarrhea	F	7-17	9	ST34	L6	L6.3	Smooth	S	R	S	S	S	R	S	S	S	R	S	R	S	S	29	0	244	-	0	0	0	0	100	0	0	0	0	0	0	0	0	0	100	100	0
SH15G1770	SRR28977480	2014	Eastern China	Fujian	Human	Human faeces	Diarrhea	F	0-6	10m	ST19	L1	L1.3	Smooth	S	R	S	S	S	R	S	S	S	R	S	R	S	S	32	3	258	gyrA S83L, gyrA D87N, parC S80R	0	100	0	0	100	0	0	0	0	0	0	0	0	0	0	0	82.82
SH15G1771	SRR28977479	2014	Eastern China	Fujian	Human	Human faeces	Diarrhea	F	0-6	1	ST34	L6	L6.3	Smooth	S	R	S	S	S	R	S	S	S	R	S	R	S	S	29	0	243	-	0	0	0	0	100	0	0	0	0	0	0	0	0	0	100	100	0
SH15G1772	SRR28977477	2014	Eastern China	Fujian	Human	Human faeces	Diarrhea	F	0-6	1	ST19	L1	L1.3	Rough	S	R	S	S	R	R	R	S	R	R	R	R	S	I	32	3	259	gyrA S83L, gyrA D87N, parC S80R	0	100	0	0	100	0	0	0	0	0	0	0	0	0	0	0	82.82
SH15G1773	SRR28978292	2014	Eastern China	Fujian	Human	Peripheral Blood	Blood infection	F	0-6	2m	ST34	L6	L6.3	Smooth	R	R	R	S	S	R	S	S	S	R	S	R	S	I	30	0	243	-	0	0	0	0	100	0	0	0	0	0	0	0	0	0	100	100	0
SH15G1774	SRR28978291	2014	Eastern China	Fujian	Human	Human faeces	Diarrhea	F	0-6	6m	ST34	L6	L6.3	Smooth	R	R	R	S	S	R	I	S	S	R	S	R	S	S	30	0	245	-	0	0	0	0	100	0	0	0	0	0	0	0	0	0	100	100	0
SH15G1779	SRR28978290	2014	Eastern China	Fujian	Human	Human faeces	Diarrhea	F	0-6	2	ST34	L6	L6.5	Rough	S	R	S	S	R	R	R	S	S	R	R	S	S	I	34	1	244	gyrA D87N	0	0	0	100	100	0	0	0	0	0	0	0	100	0	0	0	0
SH15G1781	SRR28978289	2014	Eastern China	Fujian	Human	Human faeces	Diarrhea	F	0-6	1	ST34	L6	L6.5	Rough	S	R	S	S	I	R	R	S	R	R	R	S	S	I	42	1	245	gyrA D87N	0	0	0	100	100	0	0	0	0	0	99.75	0	100	0	0	0	82.51
SH15G1782	SRR28978288	2014	Eastern China	Fujian	Human	Human faeces	Diarrhea	M	0-6	9m	ST34	L6	L6.3	Smooth	S	R	S	S	S	R	S	S	S	R	S	R	S	S	29	0	244	-	0	0	0	0	100	0	0	0	0	0	0	0	0	0	100	100	0
SH15G1783	SRR28978287	2014	Eastern China	Fujian	Human	Human faeces	Diarrhea	M	0-6	1	ST34	L6	L6.4	Smooth	S	R	S	S	S	R	S	S	S	R	S	R	S	S	28	0	251	-	0	0	0	0	100	0	0	0	0	0	0	0	0	0	100	100	0
SH15G1787	SRR28978286	2014	Eastern China	Fujian	Human	Human faeces	Diarrhea	M	0-6	1	ST34	L6	L6.4	Smooth	S	R	S	S	S	R	S	S	S	R	S	R	S	S	29	0	249	-	0	0	0	0	100	0	0	0	0	0	0	0	0	0	100	100	0
SH15G1790	SRR28978285	2014	Eastern China	Fujian	Human	Human faeces	Diarrhea	F	0-6	10m	ST34	L6	L6.3	Smooth	S	R	S	S	S	R	S	S	S	R	S	R	S	S	29	0	246	-	0	0	0	0	100	0	0	0	0	0	0	0	0	0	100	100	0
SH15G1791	SRR28978284	2014	Eastern China	Fujian	Human	Human faeces	Diarrhea	M	0-6	2	ST34	L6	L6.3	Smooth	S	R	S	S	S	R	S	S	S	R	S	R	S	S	29	0	243	-	0	0	0	0	100	0	0	0	0	0	0	0	0	0	100	100	0
SH15G1792	SRR28978282	2014	Eastern China	Fujian	Human	Surgical puncture fluid	Surgical puncture fluid	F	0-6	2	ST19	L3	L3.7	Smooth	S	S	S	S	S	S	S	S	S	S	R	S	S	S	24	0	261	-	0	0	0	0	100	0	0	0	0	0	0	0	0	0	0	0	0
SH15G1795	SRR28978281	2014	Eastern China	Fujian	Human	Human faeces	Diarrhea	M	0-6	2	ST34	L6	L6.5	Rough	S	R	S	S	R	R	R	I	S	R	R	R	S	I	39	1	251	gyrA D87Y	0	0	0	100	100	0	0	0	0	0	0	0	100	0	100	100	0
SH15G1796	SRR28978280	2014	Eastern China	Fujian	Human	Human faeces	Diarrhea	M	0-6	3	ST34	L6	L6.5	Rough	S	R	S	S	R	R	R	S	S	R	R	R	S	I	41	1	245	gyrA D87N	0	0	0	100	100	0	0	0	0	0	0	0	100	0	100	100	82.51
SH15G1797	SRR28978279	2014	Eastern China	Fujian	Human	Human faeces	Diarrhea	M	0-6	1	ST34	L6	L6.5	Rough	R	S	R	S	R	R	R	S	S	R	R	R	S	I	42	1	246	gyrA D87N	0	0	0	100	100	0	0	0	0	0	0	0	100	0	100	100	82.51
SH15G1800	SRR28978278	2014	Eastern China	Fujian	Human	Human faeces	Diarrhea	F	0-6	8m	ST34	L6	L6.5	Smooth	R	R	R	S	S	R	S	S	S	R	S	R	R	S	30	0	246	-	0	0	0	0	100	0	0	0	0	0	0	0	0	0	100	100	0
SH15G1801	SRR28978277	2014	Eastern China	Fujian	Human	Human faeces	Diarrhea	F	0-6	6m	ST34	L6	L6.3	Smooth	R	R	R	S	R	R	R	S	S	R	S	R	S	S	32	0	249	-	0	100	0	0	100	0	0	0	0	0	0	0	0	0	100	100	0
SH15G1806	SRR28978276	2014	Eastern China	Fujian	Human	Human faeces	Diarrhea	M	0-6	9m	ST34	L6	L6.3	Smooth	R	R	R	S	S	R	S	S	S	R	S	R	S	S	30	0	250	-	0	0	0	0	100	0	0	0	0	0	0	0	0	0	100	100	0
SH15G1808	SRR28978275	2014	Eastern China	Fujian	Human	Human faeces	Diarrhea	M	0-6	11m	ST34	L6	L6.3	Smooth	R	R	R	S	S	R	S	S	S	R	S	R	S	S	30	0	246	-	0	0	0	0	100	0	0	0	0	0	0	0	0	0	100	100	0
SH15G1809	SRR28978274	2014	Eastern China	Fujian	Human	Human faeces	Diarrhea	M	0-6	1	ST34	L6	L6.5	Rough	S	R	S	S	R	R	R	S	S	R	R	I	S	I	34	1	244	gyrA D87N	0	0	0	100	100	0	0	0	0	0	0	0	100	0	0	0	0
SH15G1810	SRR28978273	2014	Eastern China	Fujian	Human	Human faeces	Diarrhea	M	0-6	11m	ST34	L6	L6.3	Smooth	S	R	S	S	S	R	S	S	S	R	S	R	S	S	29	0	244	-	0	0	0	0	100	0	0	0	0	0	0	0	0	0	100	100	0
SH15G1812	SRR28978271	2014	Eastern China	Fujian	Human	Human faeces	Diarrhea	M	0-6	1	ST19	L5	L5.2	Smooth	R	R	R	S	S	R	R	S	R	R	S	I	S	I	37	0	253	-	0	0	0	0	100	0	0	0	0	0	0	0	0	0	0	0	82.51
SH15G182	SRR28978270	2015	Eastern China	Shanghai	Human	Human faeces	Diarrhea	F	41-65	46	ST19	L5	L5.2	Smooth	S	S	S	S	S	S	S	S	S	S	S	S	S	S	27	0	249	-	0	0	0	0	100	0	0	0	0	0	0	0	0	0	0	0	0
SH15G1826	SRR28978269	2014	Eastern China	Fujian	Human	Human faeces	Diarrhea	M	0-6	1	ST34	L6	L6.3	Smooth	S	R	S	S	S	R	S	S	S	R	S	R	S	S	29	0	245	-	0	0	0	0	100	0	0	0	0	0	0	0	0	0	100	100	0
SH15G1829	SRR28978268	2014	Eastern China	Fujian	Human	Human faeces	Diarrhea	M	0-6	1	ST34	L6	L6.5	Rough	S	R	S	S	R	R	R	S	S	R	R	S	S	I	34	1	250	gyrA D87N	0	0	0	100	100	0	0	0	0	0	0	0	100	0	0	0	0
SH15G1830	SRR28978267	2015	Eastern China	Fujian	Human	Human faeces	Diarrhea	M	0-6	4	ST34	L6	L6.5	Rough	S	R	S	S	R	R	R	I	R	R	R	I	S	I	42	1	244	gyrA D87Y	0	0	0	100	100	0	0	0	0	0	99.75	0	100	0	0	0	82.51
SH15G1843	SRR28978266	2015	Eastern China	Fujian	Human	Human faeces	Diarrhea	F	0-6	1	ST34	L6	L6.4	Smooth	R	R	R	S	S	R	S	S	S	R	S	R	S	S	30	0	251	-	0	0	0	0	100	0	0	0	0	0	0	0	0	0	100	100	0
SH15G1844	SRR28978265	2015	Eastern China	Fujian	Human	Human faeces	Diarrhea	M	0-6	11m	ST34	L6	L6.4	Smooth	S	R	S	S	S	R	S	S	S	R	S	R	S	S	29	0	243	-	0	0	0	0	100	0	0	0	0	0	0	0	0	0	100	100	0
SH15G1845	SRR28978264	2015	Eastern China	Fujian	Human	Human faeces	Diarrhea	F	0-6	7m	ST34	L6	L6.3	Smooth	S	S	S	S	S	S	S	S	S	S	S	S	S	S	24	0	244	-	0	0	0	0	100	0	0	0	0	0	0	0	0	0	0	0	0
SH15G1846	SRR28978263	2015	Eastern China	Fujian	Human	Human faeces	Diarrhea	M	0-6	6	ST34	L6	L6.3	Smooth	R	R	R	I	S	R	S	S	S	S	S	S	S	S	27	0	248	-	0	0	0	0	100	0	0	0	0	0	0	0	0	0	0	0	0
SH15G1847	SRR28978262	2015	Eastern China	Fujian	Human	Peripheral Blood	Blood infection	M	0-6	2	ST34	L5	L5.2	Smooth	S	R	S	S	S	R	S	S	S	R	S	R	S	S	22	0	113	-	0	0	0	0	100	0	0	0	0	0	0	0	0	0	100	100	0
SH15G1849	SRR28977911	2015	Eastern China	Fujian	Human	Human faeces	Diarrhea	M	0-6	1	ST34	L6	L6.5	Rough	S	R	S	S	R	R	R	S	R	R	R	R	S	I	41	1	252	gyrA D87Y	0	0	0	100	100	0	0	0	0	0	99.75	0	100	0	0	0	82.51
SH15G1850	SRR28977910	2015	Eastern China	Fujian	Human	Human faeces	Diarrhea	M	0-6	1	ST34	L6	L6.5	Rough	S	R	S	S	R	R	R	S	R	R	R	I	S	I	39	1	245	gyrA D87Y	0	0	0	100	100	0	0	0	0	0	99.75	0	100	0	0	0	82.51
SH15G1852	SRR28977909	2015	Eastern China	Fujian	Human	Human faeces	Diarrhea	M	0-6	2	ST34	L6	L6.3	Smooth	S	R	S	S	S	R	S	S	S	R	S	R	S	S	29	0	245	-	0	0	0	0	100	0	0	0	0	0	0	0	0	0	100	100	0
SH15G1855	SRR28977908	2015	Eastern China	Fujian	Human	Human faeces	Diarrhea	F	0-6	10m	ST34	L6	L6.5	Smooth	S	R	S	S	S	R	S	S	S	R	S	R	S	S	29	0	250	-	0	0	0	0	100	0	0	0	0	0	0	0	0	0	100	100	0
SH15G1856	SRR28977907	2015	Eastern China	Fujian	Human	Human faeces	Diarrhea	F	0-6	2	ST34	L6	L6.3	Smooth	R	S	R	S	S	R	S	S	S	S	S	S	S	S	26	0	244	-	0	0	0	0	100	0	0	0	0	0	0	0	0	0	0	0	0
SH15G1860	SRR28977906	2015	Eastern China	Fujian	Human	Human faeces	Diarrhea	F	0-6	11m	ST19	L5	L5.2	Smooth	S	S	S	S	S	S	S	S	S	S	S	S	S	S	24	0	249	-	0	0	0	0	100	0	0	0	0	0	0	0	0	0	0	0	0
SH15G1861	SRR28977905	2015	Eastern China	Fujian	Human	Human faeces	Diarrhea	F	0-6	4	ST34	L6	L6.3	Smooth	S	R	S	S	S	R	S	S	S	R	R	R	S	S	29	1	233	gyrA S83L	0	0	0	0	100	0	0	0	0	0	0	0	0	0	100	100	0
SH15G1862	SRR28977904	2015	Eastern China	Fujian	Human	Human faeces	Diarrhea	M	0-6	10m	ST19	L5	L5.2	Smooth	S	S	S	S	S	S	S	S	S	S	S	S	S	S	24	0	252	-	0	0	0	0	100	0	0	0	0	0	0	0	0	0	0	0	0
SH15G1863	SRR28977903	2015	Eastern China	Fujian	Human	Human faeces	Diarrhea	F	0-6	1	ST34	L6	L6.3	Smooth	S	S	S	S	S	R	S	S	S	R	S	R	S	S	28	0	244	-	0	0	0	0	100	0	0	0	0	0	0	0	0	0	100	100	0
SH15G1869	SRR28977902	2015	Eastern China	Fujian	Human	Human faeces	Diarrhea	M	0-6	1	ST34	L6	L6.5	Rough	S	R	S	S	S	R	I	S	S	R	R	S	S	I	30	1	247	gyrA D87Y	0	0	0	0	100	0	0	0	0	0	0	0	0	0	0	0	0
SH15G1911	SRR28977900	2013	Northwest China	Xinjiang	Human	Human faeces	NA	M	41-65	56	ST19	L5	L5.2	Smooth	S	S	S	S	S	S	S	S	S	S	S	S	S	S	24	0	250	-	0	0	0	0	100	0	0	0	0	0	0	0	0	0	0	0	0
SH15G1921	SRR28977899	2014	Northwest China	Xinjiang	Human	Human faeces	NA	M	0-6	3	ST19	L5	L5.2	Smooth	S	S	S	I	S	S	S	S	S	S	R	S	S	S	24	0	249	-	0	0	0	0	100	0	0	0	0	0	0	0	0	0	0	0	0
SH15G1922	SRR28977898	2014	Northwest China	Xinjiang	Human	Human faeces	NA	F	18-40	30	ST19	L5	L5.2	Smooth	S	S	S	S	S	S	S	S	S	S	S	S	S	S	24	0	251	-	0	0	0	0	100	0	0	0	0	0	0	0	0	0	0	0	0
SH15G1923	SRR28977897	2014	Northwest China	Xinjiang	Human	Human faeces	NA	F	41-65	46	ST1544	L3	L3.7	Smooth	S	S	S	S	S	S	S	S	S	S	S	S	S	S	24	0	259	-	0	0	0	0	100	0	0	0	0	0	0	0	0	0	0	0	0
SH15G1925	SRR28977896	2014	Northwest China	Xinjiang	Human	Human faeces	NA	M	41-65	50	ST19	L3	L3.7	Smooth	S	S	S	S	S	S	S	S	S	S	S	S	S	S	24	0	263	-	0	0	0	0	100	0	0	0	0	0	0	0	0	0	0	0	0
SH15G1926	SRR28977895	2014	Northwest China	Xinjiang	Human	Human faeces	NA	F	41-65	42	ST19	L3	L3.7	Smooth	S	S	S	S	S	S	S	S	S	S	R	S	S	S	24	0	262	-	0	0	0	0	100	0	0	0	0	0	0	0	0	0	0	0	0
SH15G1927	SRR28977894	2014	Northwest China	Xinjiang	Human	Human faeces	NA	F	≥66	70	ST34	L6	L6.5	Smooth	S	S	S	S	S	S	S	S	S	S	R	S	S	S	42	1	245	gyrA D87N	0	0	0	100	100	0	0	0	0	0	99.75	0	100	0	0	0	82.51
SH15G1931	SRR28977893	2014	Northwest China	Xinjiang	Human	Human faeces	NA	M	0-6	1	ST34	L6	L6.3	Smooth	S	R	S	S	R	R	R	S	R	R	R	S	S	I	29	0	248	-	0	0	0	0	100	0	0	0	0	0	0	0	0	0	100	100	0
SH15G1932	SRR28977892	2014	Northwest China	Xinjiang	Human	Human faeces	NA	M	18-40	21	ST19	L5	L5.2	Smooth	S	R	S	S	S	R	S	S	S	R	S	R	S	S	36	0	249	-	0	0	0	0	100	0	0	0	0	0	0	0	0	0	0	0	82.51
SH15G1954	SRR28977891	2014	Northwest China	Xinjiang	Human	Human faeces	NA	M	18-40	39	ST34	L6	L6.3	Smooth	S	R	S	S	S	R	R	S	R	R	S	I	S	S	28	0	246	-	0	0	0	0	100	0	0	0	0	0	0	0	0	0	100	100	0
SH15G1989	SRR28977888	2015	Northwest China	Xinjiang	Human	Human faeces	NA	M	0-6	3m	ST34	L6	L6.3	Smooth	S	S	S	S	S	R	S	S	S	R	S	R	S	S	29	0	245	-	0	0	0	0	100	0	0	0	0	0	0	0	0	0	100	100	0
SH15G1999	SRR28977887	2015	Northwest China	Xinjiang	Human	Human faeces	NA	M	0-6	2	ST34	L6	L6.3	Smooth	S	R	S	S	S	R	S	S	S	R	S	R	S	S	29	0	246	-	0	0	0	0	100	0	0	0	0	0	0	0	0	0	100	100	0
SH15G2000	SRR28977886	2015	Northwest China	Xinjiang	Human	Human faeces	NA	M	0-6	7d	ST19	L3	L3.1	Smooth	S	R	S	S	S	R	S	S	S	R	S	R	S	S	24	0	261	-	0	0	0	0	100	0	0	0	0	0	0	0	0	0	0	0	0
SH15G2002	SRR28977885	2015	Northwest China	Xinjiang	Human	Human faeces	NA	M	0-6	2	ST34	L6	L6.3	Smooth	S	S	S	S	S	S	I	S	S	S	S	S	S	S	29	0	245	-	0	0	0	0	100	0	0	0	0	0	0	0	0	0	100	100	0
SH15G2010	SRR28977884	2015	Northwest China	Xinjiang	Human	Human faeces	NA	F	0-6	2	ST34	L6	L6.3	Smooth	S	R	S	S	S	R	S	S	S	R	S	R	S	S	29	0	249	-	0	0	0	0	100	0	0	0	0	0	0	0	0	0	100	100	0
SH15G2036	SRR28977883	2015	Northwest China	Xinjiang	Human	Human faeces	NA	M	0-6	4	ST34	L6	L6.3	Smooth	S	R	S	S	S	R	S	S	S	R	S	R	S	S	29	0	245	-	0	0	0	0	100	0	0	0	0	0	0	0	0	0	100	100	0
SH15G2043	SRR28977882	2015	Northwest China	Xinjiang	Human	Human faeces	NA	M	0-6	2	ST34	L6	L6.3	Smooth	S	R	S	S	S	R	S	S	S	R	S	R	S	S	28	0	245	-	0	0	0	0	100	0	0	0	0	0	0	0	0	0	100	100	0
SH15G2065	SRR28977881	2015	Northwest China	Xinjiang	Human	Human faeces	NA	F	0-6	1	ST34	L6	L6.3	Smooth	S	S	S	S	S	R	S	S	S	R	S	R	S	S	27	0	247	-	0	0	0	0	100	0	0	0	0	0	0	0	0	0	100	100	0
SH15G2068	SRR28977880	2015	Northwest China	Xinjiang	Human	Human faeces	NA	F	0-6	1	ST19	L3	L3.7	Smooth	S	S	S	S	S	S	S	S	S	R	S	R	S	S	24	0	263	-	0	0	0	0	100	0	0	0	0	0	0	0	0	0	0	0	0
SH15G2071	SRR28978260	2015	Northwest China	Xinjiang	Human	Human faeces	NA	F	≥66	75	ST19	L3	L3.7	Smooth	S	S	S	S	S	S	S	S	S	S	R	S	S	S	24	0	262	-	0	0	0	0	100	0	0	0	0	0	0	0	0	0	0	0	0
SH15G2085	SRR28978258	2015	Northwest China	Xinjiang	Human	Human faeces	NA	M	41-65	55	ST34	L6	L6.3	Smooth	S	S	S	S	S	S	S	S	S	S	R	S	S	S	29	0	245	-	0	0	0	0	100	0	0	0	0	0	0	0	0	0	100	100	0
SH15G2086	SRR28978257	2015	Northwest China	Xinjiang	Human	Human faeces	NA	M	0-6	5	ST34	L6	L6.3	Smooth	S	R	S	S	S	R	S	S	S	R	S	R	S	S	28	0	245	-	0	0	0	0	100	0	0	0	0	0	0	0	0	0	100	100	0
SH15G2111	SRR28978256	2015	Northwest China	Xinjiang	Human	Human faeces	NA	M	7-17	17	ST34	L6	L6.3	Smooth	S	R	S	S	S	S	S	S	S	R	S	R	S	S	28	0	246	-	0	0	0	0	100	0	0	0	0	0	0	0	0	0	100	100	0
SH15G2112	SRR28978255	2015	Northwest China	Xinjiang	Human	Human faeces	NA	M	0-6	1	ST34	L6	L6.3	Smooth	S	R	S	S	S	S	S	S	S	R	S	R	S	S	29	0	244	-	0	0	0	0	100	0	0	0	0	0	0	0	0	0	100	100	0
SH15G2114	SRR28978254	2015	Northwest China	Xinjiang	Human	Human faeces	NA	M	18-40	27	ST34	L6	L6.3	Smooth	S	R	S	S	S	R	S	S	S	R	S	R	S	S	29	0	246	-	0	0	0	0	100	0	0	0	0	0	0	0	0	0	100	100	0
SH15G2118	SRR28978253	2015	Northwest China	Xinjiang	Human	Human faeces	NA	F	0-6	10m	ST34	L6	L6.3	Smooth	S	R	S	S	S	R	S	S	S	R	S	R	S	S	29	0	246	-	0	0	0	0	100	0	0	0	0	0	0	0	0	0	100	100	0
SH15G2119	SRR28978252	2015	Northwest China	Xinjiang	Human	Human faeces	Diarrhea	M	0-6	1	ST34	L6	L6.3	Smooth	S	R	S	S	S	R	S	S	S	R	S	R	S	S	29	0	244	-	0	0	0	0	100	0	0	0	0	0	0	0	0	0	100	100	0
SH15G212	SRR28978251	2014	Eastern China	Shanghai	Human	Human faeces	Diarrhea	F	0-6	1	ST34	L6	L6.5	Rough	S	R	S	S	R	S	R	S	S	R	R	R	S	S	33	1	252	gyrA D87N	0	0	0	100	100	0	0	0	0	0	0	0	100	0	100	100	0
SH15G2120	SRR28978250	2015	Northwest China	Xinjiang	Human	Human faeces	Diarrhea	F	≥66	81	ST34	L6	L6.5	Rough	S	R	S	S	R	R	S	S	S	R	R	S	S	I	32	1	245	gyrA D87N	0	0	0	100	100	0	0	0	0	0	0	0	100	0	0	0	0
SH15G2121	SRR28978249	2015	Northwest China	Xinjiang	Human	Human faeces	Diarrhea	F	≥66	73	ST34	L6	L6.5	Rough	S	R	S	S	I	R	S	S	S	R	R	S	S	I	32	1	248	gyrA D87N	0	0	0	100	100	0	0	0	0	0	0	0	100	0	0	0	0
SH15G2125	SRR28978247	2015	Northwest China	Xinjiang	Human	Human faeces	Diarrhea	M	41-65	49	ST19	L5	L5.2	Smooth	S	R	S	S	S	S	R	S	R	R	S	R	S	S	35	0	247	-	0	0	0	0	100	0	0	0	0	0	0	0	0	0	0	0	82.51
SH15G216	SRR28978246	2014	Eastern China	Shanghai	Human	Human faeces	Diarrhea	F	0-6	5m	ST19	L5	L5.2	Smooth	R	S	R	S	R	R	S	S	S	S	S	S	S	S	27	0	248	-	0	100	0	0	100	0	0	0	0	0	0	0	0	0	0	0	0
SH15G2165	SRR28978245	2015	Eastern China	Shanghai	Human	Human faeces	Diarrhea	M	0-6	2	ST34	L6	L6.5	Rough	R	R	R	S	R	R	R	S	S	R	R	R	R	S	33	1	249	gyrA D87Y	0	0	0	100	100	0	0	0	0	0	0	0	100	0	100	100	0
SH15G2167	SRR28978244	2015	Eastern China	Shanghai	Human	Human faeces	Diarrhea	F	0-6	9m	ST34	L6	L6.5	Rough	S	R	S	S	R	R	R	S	R	R	R	R	S	S	44	1	245	gyrA D87Y	0	0	0	100	100	0	0	0	0	0	99.75	0	100	0	100	100	82.51
SH15G2169	SRR28978243	2015	Eastern China	Shanghai	Human	Human faeces	Diarrhea	M	0-6	2	ST34	L6	L6.5	Rough	S	R	S	S	R	R	R	S	R	R	R	R	S	I	44	1	245	gyrA D87Y	0	0	0	100	100	0	0	0	0	0	99.75	0	100	0	100	100	82.51
SH15G2194	SRR28978242	2015	Eastern China	Shanghai	Human	Human faeces	Diarrhea	F	0-6	1	ST34	L6	L6.3	Smooth	R	R	R	R	R	R	R	S	R	R	R	R	I	R	47	0	245	-	0	0	0	100	100	0	0	0	0	0	99.75	0	0	0	100	100	82.51
SH15G225	SRR28978241	2014	Eastern China	Shanghai	Human	Human faeces	Diarrhea	F	0-6	1	ST34	L6	L6.5	Rough	S	R	S	S	S	R	I	S	S	R	R	R	S	I	33	1	248	gyrA D87Y	0	0	0	0	100	0	0	0	0	0	0	0	0	0	100	100	0
SH15G2251	SRR28978240	2015	Eastern China	Shanghai	Human	Human faeces	Diarrhea	F	0-6	10m	ST34	L6	L6.5	Rough	S	R	S	S	S	R	R	I	S	R	R	S	R	S	38	1	252	gyrA D87N	0	0	0	0	100	0	0	0	0	0	99.75	0	0	0	0	0	82.51
SH15G2274	SRR28978239	2015	Eastern China	Shanghai	Human	Human faeces	Diarrhea	F	0-6	1	ST34	L6	L6.5	Rough	S	R	S	S	R	R	R	S	R	R	R	I	S	I	40	1	245	gyrA D87N	0	0	0	100	100	0	0	0	0	0	99.75	0	100	0	0	0	82.51
SH15G2285	SRR28978238	2015	Eastern China	Shanghai	Human	Human faeces	Diarrhea	F	0-6	2	ST34	L6	L6.5	Rough	S	R	S	S	S	S	R	S	S	R	R	S	S	S	31	1	251	gyrA D87N	0	0	0	0	100	0	0	0	0	0	99.75	0	0	0	0	0	82.51
SH15G2286	SRR28978236	2015	Eastern China	Shanghai	Human	Human faeces	Diarrhea	F	0-6	2	ST34	L6	L6.5	Rough	S	R	S	S	S	S	R	S	S	R	R	S	S	S	31	1	250	gyrA D87N	0	0	0	0	100	0	0	0	0	0	99.75	0	0	0	0	0	82.51
SH15G2325	SRR28978235	2010	Southwest China	Chongqing	Human	Human faeces	Diarrhea	M	0-6	1	ST34	L6	L6.5	Rough	S	R	S	S	S	R	R	S	R	R	R	R	S	S	45	1	247	gyrA D87Y	0	0	0	100	100	0	0	0	0	0	99.75	0	100	0	100	100	82.51
SH15G2326	SRR28978234	2010	Southwest China	Chongqing	Human	Human faeces	Diarrhea	M	0-6	2	ST34	L6	L6.5	Rough	S	R	S	S	S	R	R	S	R	R	R	R	S	I	46	1	246	gyrA D87Y	0	0	0	100	100	0	0	0	0	0	99.75	0	100	0	100	100	82.51
SH15G2327	SRR28978233	2010	Southwest China	Chongqing	Human	Human faeces	Diarrhea	F	0-6	1	ST34	L6	L6.5	Rough	S	R	S	S	R	R	R	S	R	R	R	S	S	I	37	1	253	gyrA D87N	0	0	0	100	100	0	0	0	0	0	0	0	100	0	0	0	0
SH15G2328	SRR28978232	2010	Southwest China	Chongqing	Human	Human faeces	Diarrhea	F	0-6	10m	ST34	L6	L6.5	Rough	S	R	S	S	R	R	R	I	R	R	R	S	S	I	37	1	247	gyrA D87N	0	0	0	100	100	0	0	0	0	0	0	0	100	0	0	0	0
SH15G2331	SRR28978231	2010	Southwest China	Chongqing	Human	Human faeces	Diarrhea	M	0-6	1	ST34	L6	L6.3	Smooth	R	R	R	S	S	R	R	S	S	R	S	R	S	S	30	0	251	-	0	0	0	0	100	0	0	0	0	0	0	0	0	0	100	100	0
SH15G2332	SRR28978230	2010	Southwest China	Chongqing	Human	Human faeces	Diarrhea	M	0-6	2	ST34	L6	L6.3	Smooth	R	R	R	S	R	R	R	S	R	R	R	R	R	S	40	0	245	-	0	100	0	0	100	0	0	0	0	0	100	0	0	0	100	82.32	96.19
SH15G2333	SRR28978229	2011	Southwest China	Chongqing	Human	Human faeces	Diarrhea	F	0-6	3	ST34	L6	L6.3	Smooth	R	R	R	R	R	R	R	I	R	R	R	R	R	I	37	0	239	-	0	100	0	0	100	0	0	0	0	0	100	0	0	0	100	83.15	96.19
SH15G2336	SRR28977700	2011	Southwest China	Chongqing	Human	Human faeces	Diarrhea	F	0-6	1	ST34	L6	L6.5	Rough	S	R	S	S	I	R	R	S	S	R	R	S	S	I	39	1	253	gyrA D87N	0	0	0	100	100	0	0	0	0	0	0	0	100	0	0	0	82.51
SH15G2337	SRR28977699	2011	Southwest China	Chongqing	Human	Human faeces	Diarrhea	M	0-6	1	ST19	L1	L1.7	Smooth	R	R	R	S	S	R	S	S	S	R	S	S	S	I	34	0	253	-	0	0	0	0	100	0	0	0	0	0	0	0	0	0	0	0	0
SH15G2338	SRR28977697	2011	Southwest China	Chongqing	Human	Human faeces	Diarrhea	F	0-6	11m	ST34	L6	L6.5	Rough	S	R	S	S	R	R	R	S	R	R	R	S	S	S	40	1	251	gyrA D87N	0	0	0	100	100	0	0	0	0	0	99.75	0	100	0	0	0	82.51
SH15G2339	SRR28977696	2011	Southwest China	Chongqing	Human	Human faeces	Diarrhea	M	0-6	1	ST34	L6	L6.5	Smooth	S	R	S	S	I	R	I	S	S	R	S	R	S	S	29	0	245	-	0	0	0	0	100	0	0	0	0	0	0	0	0	0	100	100	0
SH15G2340	SRR28977695	2011	Southwest China	Chongqing	Human	Human faeces	Diarrhea	F	0-6	1m	ST34	L6	L6.3	Smooth	R	R	R	S	S	R	S	S	S	R	S	R	S	S	30	0	211	-	0	0	0	0	100	0	0	0	0	0	0	0	0	0	100	100	0
SH15G2341	SRR28977694	2011	Southwest China	Chongqing	Human	Human faeces	Diarrhea	M	0-6	5m	ST19	L5	L5.2	Smooth	S	R	S	S	S	R	R	S	R	R	S	S	S	S	36	0	250	-	0	0	0	0	100	0	0	0	0	0	0	0	0	0	0	0	82.51
SH15G2344	SRR28977693	2011	Southwest China	Chongqing	Human	Human faeces	Diarrhea	F	0-6	2	ST34	L6	L6.3	Smooth	S	R	S	S	R	R	R	S	R	R	S	R	S	S	32	0	245	-	0	100	0	0	100	0	0	0	0	0	0	0	0	0	0	100	99.38
SH15G2345	SRR28977692	2011	Southwest China	Chongqing	Human	Human faeces	Diarrhea	M	0-6	2	ST34	L6	L6.5	Rough	S	S	S	S	S	S	S	S	S	S	R	S	S	S	25	1	248	gyrA D87N	0	0	0	0	100	0	0	0	0	0	0	0	0	0	0	0	0
SH15G2350	SRR28977691	2012	Southwest China	Chongqing	Human	Human faeces	Diarrhea	M	7-17	10	ST34	L6	L6.5	Rough	S	R	S	S	R	R	R	I	R	R	R	I	S	I	42	1	244	gyrA D87N	0	0	0	100	100	0	0	0	0	0	99.75	0	100	0	0	0	82.51
SH15G2364	SRR28977690	2013	Southwest China	Chongqing	Human	Human faeces	Diarrhea	F	7-17	9	ST34	L6	L6.5	Rough	S	R	S	S	R	R	R	S	R	R	R	S	S	S	42	1	244	gyrA D87N	0	0	0	100	100	0	0	0	0	0	99.75	0	100	0	0	0	82.51
SH15G2366	SRR28977689	2013	Southwest China	Chongqing	Human	Human faeces	Diarrhea	F	7-17	11	ST34	L6	L6.5	Rough	S	R	S	S	S	S	S	S	S	S	R	S	S	S	25	1	245	gyrA D87N	0	0	0	0	100	0	0	0	0	0	0	0	0	0	0	0	0
SH15G2371	SRR28977688	2013	Southwest China	Chongqing	Human	Human faeces	Diarrhea	F	0-6	2m	ST34	L6	L6.5	Rough	S	R	S	S	S	R	I	S	S	R	R	R	S	S	25	1	247	gyrA D87N	0	0	0	0	100	0	0	0	0	0	0	0	0	0	0	0	0
SH15G2377	SRR28977686	2014	Southwest China	Chongqing	Human	Human faeces	Diarrhea	M	0-6	4m	ST34	L6	L6.5	Rough	S	S	S	S	S	R	I	S	S	R	R	S	S	S	30	1	250	gyrA D87N	0	0	0	0	100	0	0	0	0	0	0	0	0	0	0	0	0
SH15G2395	SRR28977685	2014	Southwest China	Chongqing	Human	Human faeces	Diarrhea	NA	NA	NA	ST34	L6	L6.5	Rough	S	R	S	S	R	R	R	S	R	R	R	S	S	S	42	1	248	gyrA D87N	0	0	0	100	100	0	0	0	0	0	99.75	0	100	0	0	0	82.51
SH15G2397	SRR28977684	2014	Southwest China	Chongqing	Human	Human faeces	Diarrhea	M	7-17	10	ST34	L6	L6.5	Rough	S	R	S	S	R	R	R	I	R	R	R	S	S	S	43	1	245	gyrA D87N	0	0	0	100	100	0	0	0	0	0	99.75	0	100	0	0	0	82.51
SH15G2398	SRR28977683	2014	Southwest China	Chongqing	Human	Human faeces	Diarrhea	M	0-6	1m	ST34	L6	L6.4	Smooth	S	R	S	S	S	R	S	S	S	R	S	R	S	S	29	0	244	-	0	0	0	0	100	0	0	0	0	0	0	0	0	0	100	100	0
SH15G2399	SRR28977682	2014	Southwest China	Chongqing	Human	Human faeces	Diarrhea	M	7-17	10	ST34	L6	L6.5	Rough	S	R	S	S	R	R	R	I	R	R	R	S	S	I	43	1	245	gyrA D87N	0	0	0	100	100	0	0	0	0	0	99.75	0	100	0	0	0	82.51
SH15G2400	SRR28977681	2014	Southwest China	Chongqing	Human	Human faeces	Diarrhea	M	7-17	10	ST34	L6	L6.5	Rough	S	R	S	S	S	S	R	S	R	R	R	S	S	S	35	1	244	gyrA D87N	0	0	0	0	100	0	0	0	0	0	99.75	0	0	0	0	0	82.51
SH15G2402	SRR28977680	2014	Southwest China	Chongqing	Human	Human faeces	Diarrhea	F	0-6	1	ST34	L6	L6.5	Rough	R	R	R	I	S	R	S	S	R	R	R	R	R	S	32	1	244	gyrA D87N	0	0	0	0	100	0	0	0	0	0	0	0	0	0	100	100	0
SH15G2404	SRR28977679	2014	Southwest China	Chongqing	Human	Human faeces	Diarrhea	M	0-6	6	ST34	L6	L6.5	Rough	S	S	S	S	S	R	I	S	R	R	R	R	S	S	37	1	245	gyrA D87Y	0	0	0	0	100	0	0	0	0	0	99.75	0	0	0	100	100	0
SH15G2405	SRR28977678	2014	Southwest China	Chongqing	Human	Human faeces	Diarrhea	M	0-6	6	ST34	L6	L6.5	Rough	S	S	S	S	S	R	S	S	R	R	R	R	S	I	34	1	244	gyrA D87Y	0	0	0	0	100	0	0	0	0	0	0	0	0	0	100	100	0
SH15G2409	SRR28977677	2014	Southwest China	Chongqing	Human	Human faeces	Diarrhea	F	0-6	5	ST34	L6	L6.5	Rough	S	R	S	S	S	R	S	S	S	R	R	R	S	S	30	1	246	gyrA D87N	0	0	0	0	100	0	0	0	0	0	0	0	0	0	100	100	0
SH15G2411	SRR28977675	2014	Southwest China	Chongqing	Human	Human faeces	Diarrhea	M	0-6	1	ST19	L5	L5.2	Smooth	S	S	S	S	S	S	S	S	S	S	S	S	S	S	24	0	249	-	0	0	0	0	100	0	0	0	0	0	0	0	0	0	0	0	0
SH15G2412	SRR28977674	2014	Southwest China	Chongqing	Human	Human faeces	Diarrhea	M	0-6	10m	ST19	L5	L5.2	Smooth	S	S	S	S	S	R	R	S	R	R	S	I	R	S	34	0	249	-	0	0	0	0	100	0	0	0	0	0	0	0	0	0	0	0	82.51
SH15G2417	SRR28977673	2014	Southwest China	Chongqing	Human	Human faeces	Diarrhea	M	0-6	2	ST34	L6	L6.5	Rough	S	R	S	S	I	R	R	S	S	R	R	S	S	I	34	1	240	gyrA D87N	0	0	0	100	100	0	0	0	0	0	0	0	100	0	0	0	0
SH15G2418	SRR28977672	2014	Southwest China	Chongqing	Human	Human faeces	Diarrhea	M	0-6	1	ST36	L4	L4.2	Smooth	R	S	R	S	S	R	S	S	S	S	S	I	S	S	26	0	227	-	0	0	0	0	100	0	0	0	0	0	0	0	0	0	0	0	0
SH15G2419	SRR28977671	2014	Southwest China	Chongqing	Human	Human faeces	Diarrhea	M	0-6	1	ST36	L4	L4.2	Smooth	S	S	S	S	S	S	S	S	S	S	S	S	S	S	26	0	227	-	0	0	0	0	100	0	0	0	0	0	0	0	0	0	0	0	0
SH15G2420	SRR28977670	2014	Southwest China	Chongqing	Human	Human faeces	Diarrhea	M	0-6	1	ST34	L6	L6.5	Rough	S	R	S	S	R	R	R	I	R	R	R	I	S	I	42	1	237	gyrA D87N	0	0	0	100	100	0	0	0	0	0	99.75	0	100	0	0	0	82.51
SH15G2421	SRR28977669	2014	Southwest China	Chongqing	Human	Human faeces	Diarrhea	M	0-6	11m	ST34	L6	L6.3	Smooth	S	R	S	S	S	R	S	S	S	R	R	R	S	S	29	1	248	gyrA D87Y	0	0	0	0	100	0	0	0	0	0	0	0	0	0	100	100	0
SH15G2423	SRR28977879	2014	Southwest China	Chongqing	Human	Human faeces	Diarrhea	M	0-6	1	ST34	L6	L6.5	Rough	S	R	S	S	R	R	S	S	S	R	R	I	S	S	31	1	237	gyrA D87N	0	0	0	100	100	0	0	0	0	0	0	0	0	0	0	0	0
SH15G2425	SRR28977878	2014	Southwest China	Chongqing	Human	Human faeces	Diarrhea	M	0-6	1	ST36	L4	L4.2	Smooth	S	S	S	S	S	S	S	S	S	S	S	S	S	S	25	0	227	-	0	0	0	0	100	0	0	0	0	0	0	0	0	0	0	0	0
SH15G2432	SRR28977877	2014	Southwest China	Chongqing	Human	Human faeces	Diarrhea	M	0-6	8m	ST34	L6	L6.5	Rough	S	R	S	S	R	R	R	S	R	R	R	R	S	I	44	1	244	gyrA D87N	0	0	0	100	100	0	0	0	0	0	99.75	0	100	0	100	100	82.51
SH15G2434	SRR28977875	2014	Southwest China	Chongqing	Human	Human faeces	Diarrhea	M	0-6	1	ST34	L6	L6.5	Rough	R	R	R	S	R	R	R	R	R	R	R	S	R	I	40	1	236	gyrA D87N	0	0	0	100	100	0	0	0	0	0	99.75	0	100	0	0	0	82.51
SH15G2440	SRR28977874	2014	Southwest China	Chongqing	Human	Human faeces	Diarrhea	M	0-6	6m	ST34	L6	L6.5	Rough	S	S	S	S	R	R	R	I	R	R	R	S	S	S	41	1	248	gyrA D87N	0	0	0	100	100	0	0	0	0	0	99.75	0	100	0	0	0	82.51
SH15G2451	SRR28977873	2014	Southwest China	Chongqing	Human	Human faeces	Diarrhea	F	0-6	8m	ST34	L6	L6.5	Rough	S	R	S	S	R	R	R	I	R	R	R	I	S	I	40	1	250	gyrA D87N	0	0	0	100	100	0	0	0	0	0	99.75	0	100	0	0	0	82.51
SH15G2453	SRR28977872	2014	Southwest China	Chongqing	Human	Human faeces	Diarrhea	M	0-6	1	ST34	L6	L6.5	Rough	S	R	S	S	R	R	R	S	R	R	R	I	S	I	42	1	249	gyrA D87N	0	0	0	100	100	0	0	0	0	0	99.75	0	100	0	0	0	82.51
SH15G2455	SRR28977871	2014	Southwest China	Chongqing	Human	Human faeces	Diarrhea	M	0-6	1	ST34	L6	L6.5	Rough	R	R	R	S	S	R	S	S	S	S	R	S	S	S	26	1	251	gyrA D87N	0	0	0	0	100	0	0	0	0	0	0	0	0	0	0	0	0
SH15G2468	SRR28977870	2014	Southwest China	Chongqing	Human	Human faeces	Diarrhea	M	0-6	4	ST34	L6	L6.3	Smooth	R	R	R	S	R	R	R	S	R	R	S	R	S	S	44	0	249	-	0	0	0	100	100	0	0	0	0	0	99.75	0	100	0	100	100	82.51
SH15G2477	SRR28977869	2015	Southwest China	Chongqing	Human	Human faeces	Diarrhea	F	0-6	8m	ST19	L5	L5.2	Smooth	S	R	S	S	S	R	R	S	R	R	S	S	S	S	36	0	248	-	0	0	0	0	100	0	0	0	0	0	0	0	0	0	0	0	82.51
SH15G2480	SRR28977868	2015	Southwest China	Chongqing	Human	Human faeces	Diarrhea	M	0-6	1	ST34	L6	L6.5	Rough	S	R	S	S	R	R	R	S	R	R	R	S	S	S	42	1	245	gyrA D87N	0	0	0	100	100	0	0	0	0	0	99.75	0	100	0	0	0	82.51
SH15G2481	SRR28977867	2015	Southwest China	Chongqing	Human	Human faeces	Diarrhea	M	0-6	2	ST34	L6	L6.5	Rough	R	R	R	S	S	R	I	R	S	S	R	S	S	S	29	1	237	gyrA D87N	0	0	0	0	100	0	0	0	0	0	0	0	0	0	0	0	0
SH15G2489	SRR28977866	2015	Southwest China	Chongqing	Human	Human faeces	Diarrhea	M	0-6	2	ST34	L6	L6.5	Rough	R	R	R	S	S	R	S	S	S	S	R	S	S	S	30	1	253	gyrA D87N	0	0	0	0	100	0	0	0	0	0	0	0	0	0	0	0	0
SH15G2490	SRR28977864	2015	Southwest China	Chongqing	Human	Human faeces	Diarrhea	M	0-6	2	ST34	L6	L6.5	Smooth	R	R	R	S	S	R	S	S	S	S	R	S	S	S	30	1	252	gyrA D87N	0	0	0	0	100	0	0	0	0	0	0	0	0	0	0	0	0
SH15G2491	SRR28977863	2015	Southwest China	Chongqing	Human	Human faeces	Diarrhea	M	0-6	3m	ST19	L1	L1.7	Smooth	S	R	S	R	S	R	R	S	R	R	S	I	R	I	39	0	253	-	0	0	0	0	100	0	0	0	0	0	99.75	0	0	0	100	100	0
SH15G2497	SRR28977862	2015	Southwest China	Chongqing	Human	Human faeces	Diarrhea	M	7-17	12	ST34	L6	L6.5	Rough	S	R	S	S	R	R	R	I	R	R	R	I	S	I	41	1	250	gyrA D87N	100	0	0	100	100	0	0	0	0	0	99.75	0	100	0	0	0	82.51
SH15G2505	SRR28977861	2015	Southwest China	Chongqing	Human	Human faeces	Diarrhea	M	0-6	9m	ST34	L6	L6.3	Smooth	S	R	S	S	S	R	S	S	S	R	R	R	S	S	29	1	248	gyrA S83L	0	0	0	0	100	0	0	0	0	0	0	0	0	0	100	100	0
SH15G2507	SRR28977860	2015	Southwest China	Chongqing	Human	Human faeces	Diarrhea	F	0-6	1	ST34	L6	L6.3	Smooth	R	R	R	S	S	R	S	S	S	R	S	R	S	I	29	0	251	-	0	0	0	0	100	0	0	0	0	0	0	0	0	0	100	100	0
SH15G2511	SRR28977859	2015	Southwest China	Chongqing	Human	Human faeces	Diarrhea	F	0-6	1	ST34	L6	L6.3	Smooth	R	R	R	S	S	R	S	S	S	R	S	R	S	S	29	0	248	-	0	0	0	0	100	0	0	0	0	0	0	0	0	0	100	100	0
SH15G2512	SRR28977858	2015	Southwest China	Chongqing	Human	Human faeces	Diarrhea	M	0-6	3	ST34	L6	L6.5	Rough	S	R	S	S	S	R	I	S	R	R	R	S	S	I	34	1	235	gyrA D87N	0	0	0	0	100	0	0	0	0	0	99.75	0	0	0	0	0	0
SH15G2513	SRR28977857	2015	Southwest China	Chongqing	Human	Human faeces	Diarrhea	F	0-6	2	ST34	L6	L6.5	Rough	S	R	S	S	R	R	R	S	S	R	R	R	S	I	40	1	245	gyrA D87N	0	0	0	100	100	0	0	0	0	0	99.75	0	100	0	0	0	82.51
SH15G2514	SRR28977856	2015	Southwest China	Chongqing	Human	Human faeces	Diarrhea	F	0-6	2	ST34	L6	L6.5	Rough	S	R	S	S	R	R	R	I	R	R	R	R	S	I	42	1	250	gyrA D87N	0	0	0	100	100	0	0	0	0	0	99.75	0	100	0	0	0	82.51
SH15G2515	SRR28977855	2015	Southwest China	Chongqing	Human	Human faeces	Diarrhea	F	0-6	9m	ST34	L6	L6.3	Smooth	R	R	R	S	S	R	S	S	S	R	S	R	S	S	29	0	251	-	0	0	0	0	100	0	0	0	0	0	0	0	0	0	100	100	0
SH15G2520	SRR28977853	2015	Southwest China	Chongqing	Human	Human faeces	Diarrhea	F	0-6	11m	ST34	L6	L6.3	Smooth	S	R	S	S	S	S	S	S	S	S	S	I	S	S	27	0	215	-	0	0	0	0	100	0	0	0	0	0	0	0	0	0	0	0	0
SH15G2541	SRR28977852	2015	Southwest China	Chongqing	Human	Human faeces	Diarrhea	M	0-6	1	ST34	L6	L6.5	Rough	R	R	R	S	I	R	R	S	R	R	R	S	S	I	43	1	244	gyrA D87N	0	0	0	100	100	0	0	0	0	0	99.75	0	100	0	0	0	82.51
SH15G2545	SRR28977851	2015	Southwest China	Chongqing	Human	Human faeces	Diarrhea	M	0-6	1	ST34	L6	L6.3	Smooth	R	R	R	S	I	R	R	S	S	R	R	S	S	S	41	0	245	-	0	0	0	100	100	0	0	0	0	0	99.75	0	100	0	0	0	82.51
SH15G2546	SRR28977850	2015	Southwest China	Chongqing	Human	Human faeces	Diarrhea	M	0-6	6m	ST34	L6	L6.3	Smooth	R	R	R	S	R	R	R	S	S	R	S	R	S	S	33	0	248	-	0	100	0	0	100	0	0	0	0	0	0	0	0	0	100	100	0
SH15G2547	SRR28977849	2015	Southwest China	Chongqing	Human	Human faeces	Diarrhea	F	0-6	3m	ST34	L6	L6.5	Rough	S	R	S	S	R	R	R	I	S	R	R	S	S	I	35	1	245	gyrA D87N	0	0	0	100	100	0	0	0	0	0	0	0	100	0	0	0	0
SH15G2549	SRR28977848	2015	Southwest China	Chongqing	Human	Human faeces	Diarrhea	M	0-6	1	ST34	L6	L6.3	Smooth	R	R	R	S	R	R	R	S	S	R	S	R	S	S	36	0	245	-	0	0	0	100	100	0	0	0	0	0	0	0	100	0	0	0	82.51
SH15G2550	SRR28977847	2015	Southwest China	Chongqing	Human	Human faeces	Diarrhea	F	0-6	1	ST34	L6	L6.3	Smooth	S	R	S	S	S	R	S	S	S	R	S	R	S	S	29	0	249	-	0	0	0	0	100	0	0	0	0	0	0	0	0	0	100	100	0
SH15G2563	SRR28977846	2016	Southwest China	Chongqing	Human	Human faeces	Diarrhea	M	0-6	3	ST34	L6	L6.3	Smooth	R	R	R	S	R	R	R	S	R	R	R	R	R	S	44	1	251	gyrA S83L	0	0	0	100	100	0	0	0	0	0	0	0	0	0	100	100	82.51
SH15G2564	SRR28977845	2016	Southwest China	Chongqing	Human	Human faeces	Diarrhea	M	0-6	2	ST34	L6	L6.3	Smooth	R	R	R	R	R	R	R	R	R	R	R	R	R	S	44	1	250	gyrA S83L	0	0	0	100	100	0	0	0	0	0	0	0	0	0	100	100	82.51
SH15G2565	SRR28997761	2016	Southwest China	Chongqing	Human	Human faeces	Diarrhea	M	0-6	2	ST34	L6	L6.3	Smooth	S	R	I	R	S	R	R	I	S	R	R	R	R	I	29	1	249	gyrA S83L	0	0	0	0	100	0	0	0	0	0	0	0	0	0	100	100	0
SH15G2566	SRR28997760	2016	Southwest China	Chongqing	Human	Human faeces	Diarrhea	M	0-6	2	ST34	L6	L6.3	Smooth	R	R	R	R	R	R	R	R	R	R	R	R	R	I	43	1	250	gyrA S83L	0	0	0	100	100	0	0	0	0	0	0	0	0	0	100	100	82.51
SH15G266	SRR28997838	2015	Eastern China	Shanghai	Human	Human faeces	Diarrhea	F	≥66	85	ST34	L6	L6.5	Rough	S	R	S	S	S	R	S	S	S	R	R	R	S	S	29	1	245	gyrA D87N	0	0	0	0	100	0	0	0	0	0	0	0	0	0	100	100	0
SH15G289	SRR28997791	2015	Eastern China	Shanghai	Human	Human faeces	Diarrhea	F	41-65	53	ST19	L3	L3.7	Smooth	S	R	S	S	S	R	S	S	S	S	R	R	S	S	28	0	262	-	0	0	0	0	100	0	0	0	0	0	0	0	0	0	100	100	0
SH15G331	SRR28998407	2015	Eastern China	Shanghai	Human	Human faeces	Diarrhea	F	18-40	27	ST34	L6	L6.3	Smooth	S	R	S	S	S	R	S	S	S	R	S	R	S	S	29	0	247	-	0	0	0	0	100	0	0	0	0	0	0	0	0	0	100	100	0
SH15G335	SRR28997508	2015	Eastern China	Shanghai	Human	Human faeces	Diarrhea	F	≥66	94	ST19	L5	L5.2	Smooth	S	S	S	S	S	S	S	S	S	S	S	S	S	S	24	0	249	-	0	0	0	0	100	0	0	0	0	0	0	0	0	0	0	0	0
SH15G372	SRR28997429	2015	Eastern China	Shanghai	Human	Human faeces	Diarrhea	F	≥66	66	ST19	L2	L2.4	Smooth	S	R	S	S	S	R	R	S	S	R	S	R	S	I	28	0	263	-	0	0	0	0	100	0	0	0	0	0	0	0	0	0	0	0	0
SH15G409	SRR28998202	2015	Eastern China	Shanghai	Human	Human faeces	Diarrhea	F	≥66	81	ST34	L6	L6.3	Smooth	S	S	S	S	S	R	S	S	S	R	S	R	S	S	28	0	250	-	0	0	0	0	100	0	0	0	0	0	0	0	0	0	100	100	0
SH15G427	SRR28998007	2015	Eastern China	Shanghai	Human	Human faeces	Diarrhea	M	0-6	2	ST34	L6	L6.5	Rough	S	R	S	S	R	R	R	S	R	R	R	R	S	I	39	1	243	gyrA D87N	0	0	0	100	100	0	0	0	0	0	0	0	100	0	0	0	82.51
SH15G675	SRR28997737	2015	Eastern China	Shanghai	Human	Human faeces	Diarrhea	F	≥66	67	ST19	L3	L3.7	Smooth	S	S	S	S	S	S	S	S	S	R	R	I	S	S	24	0	260	-	0	0	0	0	100	0	0	0	0	0	0	0	0	0	0	0	0
SH16G144	SRR28998235	2016	Eastern China	Shanghai	Human	Human faeces	Diarrhea	M	0-6	2	ST34	L6	L6.5	Rough	S	R	S	S	S	R	R	S	R	R	R	S	S	S	42	1	245	gyrA D87Y	0	0	0	100	100	0	0	0	0	0	99.75	0	100	0	0	0	82.51
SH16G1466	SRR28998224	2016	Eastern China	Fujian	Human	Human faeces	Diarrhea	F	0-6	1	ST34	L6	L6.5	Rough	S	R	S	S	R	R	R	I	S	R	R	S	S	I	36	1	245	gyrA D87Y	0	0	0	100	100	0	0	0	0	0	0	0	100	0	0	0	0
SH16G1491	SRR28998213	2017	Eastern China	Shanghai	Human	Human faeces	NA	F	41-65	62	ST34	L6	L6.3	Smooth	S	R	S	S	S	R	S	S	S	R	S	R	S	S	29	0	250	-	0	0	0	0	100	0	0	0	0	0	0	0	0	0	100	100	0
SH16G1492	SRR28998201	2017	Eastern China	Shanghai	Human	Human faeces	NA	M	0-6	1	ST34	L6	L6.3	Smooth	S	R	S	S	S	R	S	S	S	R	S	R	S	S	29	0	250	-	0	0	0	0	100	0	0	0	0	0	0	0	0	0	100	100	0
SH16G1495	SRR28998382	2016	Eastern China	Shanghai	Human	Human faeces	Diarrhea	F	≥66	71	ST34	L6	L6.3	Smooth	S	R	S	S	S	R	R	S	R	R	S	R	S	S	40	0	243	-	0	0	0	0	100	0	0	0	0	0	99.75	0	0	0	100	100	82.51
SH16G164	SRR28998041	2016	Eastern China	Shanghai	Human	Human faeces	Diarrhea	M	18-40	25	ST34	L6	L6.5	Rough	R	R	R	S	S	R	S	S	S	R	R	R	S	S	30	1	248	gyrA D87Y	0	0	0	0	100	0	0	0	0	0	0	0	0	0	100	100	0
SH16G1662	SRR28998030	2016	Eastern China	Shanghai	Human	Human faeces	Diarrhea	F	≥66	81	ST19	L5	L5.2	Smooth	S	R	S	S	S	R	R	S	R	R	S	S	S	S	36	0	249	-	0	0	0	0	100	0	0	0	0	0	0	0	0	0	0	0	82.51
SH16G1759	SRR28998019	2016	Eastern China	Shanghai	Human	Human faeces	Diarrhea	M	41-65	53	ST19	L3	L3.7	Smooth	S	S	S	S	S	R	S	S	S	S	R	R	S	S	27	0	254	-	0	0	0	0	100	0	0	0	0	0	0	0	0	0	100	100	0
SH16G1830	SRR28998337	2016	Eastern China	Shanghai	Human	Human faeces	Diarrhea	M	18-40	27	ST34	L6	L6.3	Smooth	R	R	R	S	R	R	R	S	S	R	S	S	R	S	34	0	248	-	0	0	0	0	100	0	0	0	0	0	99.75	0	0	0	0	0	82.51
SH16G1862	SRR28998326	2016	Eastern China	Shanghai	Human	Human faeces	Diarrhea	F	18-40	31	ST19	L3	L3.4	Smooth	S	S	S	S	S	S	S	S	S	S	S	S	S	S	24	0	261	-	0	0	0	0	100	0	0	0	0	0	0	0	0	0	0	0	0
SH16G1958	SRR28998006	2016	Eastern China	Shanghai	Human	Human faeces	Diarrhea	M	0-6	2	ST34	L6	L6.3	Smooth	R	R	R	S	S	R	R	S	S	R	S	R	S	S	36	0	248	-	0	0	0	0	100	0	0	0	0	0	0	0	0	0	100	100	83.54
SH16G1963	SRR28997995	2016	Eastern China	Zhejiang	Human	Peripheral Blood	NA	F	41-65	65	ST19	L3	L3.7	Smooth	S	R	S	S	S	R	S	S	S	S	R	R	S	S	28	0	263	-	0	0	0	0	100	0	0	0	0	0	0	0	0	0	100	100	0
SH16G1968	SRR28997984	2016	Eastern China	Zhejiang	Human	Human faeces	NA	M	0-6	6	ST34	L6	L6.5	Rough	R	R	R	S	R	R	R	R	R	R	R	S	S	I	47	1	247	gyrA D87N	0	0	0	100	100	0	0	0	0	0	99.75	0	100	0	100	100	82.51
SH16G1970	SRR28998185	2016	Eastern China	Zhejiang	Human	Human faeces	NA	M	≥66	2	ST34	L6	L6.3	Smooth	S	R	S	S	S	R	S	S	S	R	S	R	S	S	29	0	248	-	0	0	0	0	100	0	0	0	0	0	0	0	0	0	100	100	0
SH16G2086	SRR28998174	2016	Southwest China	Chongqing	Human	Human faeces	Diarrhea	F	0-6	4	ST34	L6	L6.3	Smooth	R	R	R	S	S	R	I	S	R	R	S	R	S	S	37	0	241	-	0	0	0	0	100	0	0	0	0	0	0	0	0	0	100	100	83.54
SH16G2087	SRR28998163	2016	Southwest China	Chongqing	Human	Human faeces	Diarrhea	M	0-6	5m	ST34	L6	L6.3	Smooth	R	R	R	S	R	R	R	S	S	R	S	R	S	I	34	0	250	-	0	100	0	0	100	0	0	0	0	0	0	0	0	0	100	100	0
SH16G2091	SRR28998312	2016	Southwest China	Chongqing	Human	Human faeces	Diarrhea	F	0-6	7m	ST34	L6	L6.3	Smooth	R	R	R	S	S	R	S	S	S	R	S	R	S	S	30	0	243	-	0	0	0	0	100	0	0	0	0	0	0	0	0	0	100	100	0
SH16G2121	SRR28998301	2016	Southwest China	Chongqing	Human	Human faeces	Diarrhea	M	0-6	6m	ST19	L5	L5.2	Smooth	S	S	S	S	S	R	S	S	S	S	S	S	S	S	26	0	249	-	0	0	0	0	100	0	0	0	0	0	0	0	0	0	0	0	0
SH16G2124	SRR28998290	2016	Southwest China	Chongqing	Human	Human faeces	Diarrhea	F	0-6	10m	ST19	L5	L5.2	Smooth	S	R	S	S	S	R	R	S	R	R	S	S	S	S	35	0	249	-	0	0	0	0	100	0	0	0	0	0	0	0	0	0	0	0	82.51
SH16G2129	SRR28998151	2016	Southwest China	Chongqing	Human	Human faeces	Diarrhea	M	0-6	6m	ST19	L5	L5.2	Smooth	S	R	S	S	S	R	R	S	R	R	S	S	S	S	36	0	250	-	0	0	0	0	100	0	0	0	0	0	0	0	0	0	0	0	82.51
SH16G2133	SRR28998139	2016	Southwest China	Chongqing	Human	Human faeces	Diarrhea	M	0-6	5	ST34	L6	L6.5	Rough	S	R	S	S	S	R	S	S	S	S	R	S	S	I	29	1	250	gyrA D87N	0	0	0	0	100	0	0	0	0	0	0	0	0	0	0	0	0
SH16G2143	SRR28997884	2016	Southwest China	Chongqing	Human	Human faeces	Diarrhea	M	0-6	1	ST34	L6	L6.5	Rough	S	R	S	S	S	R	I	S	S	R	R	R	S	I	36	1	244	gyrA D87N	0	0	0	0	100	0	0	0	0	0	0	0	0	0	100	100	0
SH16G2144	SRR28997873	2016	Southwest China	Chongqing	Human	Human faeces	Diarrhea	M	0-6	1	ST34	L6	L6.5	Rough	S	R	S	S	S	R	I	S	S	R	R	R	S	S	36	1	245	gyrA D87N	0	0	0	0	100	0	0	0	0	0	0	0	0	0	100	100	0
SH16G2150	SRR28997862	2016	Southwest China	Chongqing	Human	Human faeces	Diarrhea	M	0-6	1	ST34	L6	L6.3	Smooth	S	R	S	S	S	R	S	S	S	R	S	R	S	S	29	0	249	-	0	0	0	0	100	0	0	0	0	0	0	0	0	0	100	100	0
SH16G2151	SRR28997979	2016	Southwest China	Chongqing	Human	Human faeces	Diarrhea	F	0-6	6m	ST34	L6	L6.3	Smooth	S	R	S	S	S	R	S	S	S	R	S	R	S	S	29	0	249	-	0	0	0	0	100	0	0	0	0	0	0	0	0	0	100	100	0
SH16G2163	SRR28997968	2016	Southwest China	Chongqing	Human	Human faeces	Diarrhea	M	0-6	1	ST34	L6	L6.5	Rough	S	R	S	S	S	R	I	S	S	R	R	R	S	I	36	1	245	gyrA D87N	0	0	0	0	100	0	0	0	0	0	0	0	0	0	100	100	0
SH16G2173	SRR28997957	2016	Southwest China	Chongqing	Human	Human faeces	Diarrhea	M	0-6	7m	ST34	L6	L6.5	Rough	R	R	R	S	I	R	R	S	S	R	R	R	S	S	27	1	251	gyrA D87N	0	0	0	0	100	0	0	0	0	0	0	0	0	0	0	0	0
SH16G2179	SRR28998126	2016	Southwest China	Chongqing	Human	Human faeces	Diarrhea	F	0-6	11m	ST19	L5	L5.2	Smooth	S	R	S	S	S	R	R	S	R	R	S	S	S	S	36	0	248	-	0	0	0	0	100	0	0	0	0	0	0	0	0	0	0	0	82.51
SH16G2181	SRR28998115	2016	Southwest China	Chongqing	Human	Human faeces	Diarrhea	F	0-6	1m	ST34	L6	L6.3	Smooth	S	R	S	S	S	R	S	S	S	R	S	R	S	S	29	0	246	-	0	0	0	0	100	0	0	0	0	0	0	0	0	0	100	100	0
SH16G2184	SRR28998104	2016	Southwest China	Chongqing	Human	Human faeces	Diarrhea	M	0-6	9m	ST34	L6	L6.5	Rough	S	R	I	R	R	R	R	I	R	R	R	I	R	I	43	1	245	gyrA D87N	100	0	0	100	100	0	0	0	0	0	99.75	0	100	0	0	0	82.51
SH16G2185	SRR28997758	2016	Southwest China	Chongqing	Human	Human faeces	Diarrhea	M	0-6	9m	ST34	L6	L6.5	Rough	R	R	R	S	R	R	R	S	S	R	R	I	S	S	39	1	246	gyrA D87N	0	0	0	100	100	0	0	0	0	0	99.75	0	100	0	0	0	82.51
SH16G2188	SRR28997757	2016	Southwest China	Chongqing	Human	Human faeces	Diarrhea	F	0-6	11m	ST34	L6	L6.5	Rough	S	R	S	S	R	R	R	S	R	R	R	I	S	I	42	1	245	gyrA D87N	100	0	0	100	100	0	0	0	0	0	99.75	0	100	0	0	0	82.51
SH16G2193	SRR28997756	2016	Southwest China	Chongqing	Human	Human faeces	Diarrhea	M	0-6	10m	ST34	L6	L6.5	Rough	S	R	R	R	S	R	I	R	R	R	R	S	R	I	33	1	246	gyrA D87N	100	0	0	0	100	0	0	0	0	0	0	0	0	0	0	0	0
SH16G2219	SRR28997755	2016	Southwest China	Chongqing	Human	Human faeces	Diarrhea	M	0-6	4m	ST34	L6	L6.5	Rough	S	R	S	S	S	S	S	S	S	S	R	S	S	S	25	1	246	gyrA D87N	0	0	0	0	100	0	0	0	0	0	0	0	0	0	0	0	0
SH16G2221	SRR28997754	2016	Southwest China	Chongqing	Human	Human faeces	Diarrhea	M	0-6	8m	ST34	L6	L6.5	Smooth	S	R	S	S	R	S	R	S	S	R	S	R	R	S	34	0	243	-	0	100	0	0	100	0	0	0	0	0	0	0	0	0	100	100	0
SH16G2222	SRR28997753	2016	Southwest China	Chongqing	Human	Human faeces	Diarrhea	M	0-6	1	ST34	L6	L6.3	Smooth	S	R	S	S	S	R	R	S	R	R	S	R	S	S	35	0	244	-	0	0	0	0	100	0	0	0	0	0	0	0	0	0	100	100	0
SH16G2225	SRR28997752	2016	Southwest China	Chongqing	Human	Human faeces	Diarrhea	F	0-6	8m	ST34	L6	L6.5	Rough	S	R	S	S	R	R	S	S	S	R	R	S	R	I	35	1	244	gyrA D87N	100	0	0	100	100	0	0	0	0	0	0	0	100	0	0	0	0
SH16G2229	SRR28997751	2016	Southwest China	Chongqing	Human	Human faeces	Diarrhea	M	0-6	10m	ST34	L6	L6.5	Rough	S	R	S	S	S	R	S	S	S	R	R	S	S	S	31	1	249	gyrA D87N	0	0	0	0	100	0	0	0	0	0	0	0	0	0	0	0	0
SH16G2230	SRR28997750	2016	Southwest China	Chongqing	Human	Human faeces	Diarrhea	M	0-6	1	ST34	L6	L6.3	Smooth	R	R	R	S	S	R	R	S	S	R	S	R	S	S	31	0	245	-	0	0	0	0	100	0	0	0	0	0	0	0	0	0	100	100	0
SH16G2232	SRR28997749	2016	Southwest China	Chongqing	Human	Human faeces	Diarrhea	F	0-6	1	ST34	L6	L6.3	Smooth	S	R	S	S	S	R	R	S	S	R	S	R	S	S	31	0	250	-	0	0	0	0	100	0	0	0	0	0	0	0	0	0	100	100	0
SH16G2261	SRR28997747	2016	Southwest China	Chongqing	Human	Human faeces	Diarrhea	M	0-6	2	ST34	L6	L6.5	Rough	S	R	S	S	R	R	R	S	R	R	R	S	S	S	42	1	250	gyrA D87N	0	0	0	100	100	0	0	0	0	0	99.75	0	100	0	0	0	82.51
SH16G2263	SRR28997746	2016	Southwest China	Chongqing	Human	Human faeces	Diarrhea	M	0-6	1	ST34	L6	L6.3	Smooth	R	R	R	S	S	R	I	S	S	R	S	R	R	S	30	0	248	-	0	0	0	0	100	0	0	0	0	0	0	0	0	0	100	100	0
SH16G2264	SRR28997745	2016	Southwest China	Chongqing	Human	Human faeces	Diarrhea	F	0-6	1	ST34	L6	L6.3	Smooth	R	R	R	S	R	R	R	I	R	R	R	R	S	I	47	0	248	-	0	0	0	100	100	0	0	0	0	0	99.75	0	100	0	100	100	82.51
SH16G2275	SRR28997744	2015	Southwest China	Chongqing	Human	Human faeces	Diarrhea	M	0-6	8m	ST34	L6	L6.5	Rough	R	R	R	S	R	R	R	S	S	R	R	S	S	I	35	1	244	gyrA D87N	0	0	0	100	100	0	0	0	0	0	0	0	100	0	0	0	0
SH16G2279	SRR28997743	2015	Southwest China	Chongqing	Human	Human faeces	Diarrhea	M	0-6	9m	ST34	L6	L6.5	Rough	R	R	R	S	R	R	R	I	R	R	R	S	S	I	43	1	244	gyrA D87N	0	0	0	100	100	0	0	0	0	0	99.75	0	100	0	0	0	82.51
SH16G2280	SRR28997742	2015	Southwest China	Chongqing	Human	Human faeces	Diarrhea	M	0-6	9m	ST34	L6	L6.5	Rough	R	R	R	S	I	R	R	R	R	R	R	S	S	I	47	1	245	gyrA D87N	0	0	0	100	100	0	0	0	0	0	99.75	0	100	0	100	100	82.51
SH16G2349	SRR28997741	2016	Southwest China	Chongqing	Human	Human faeces	Diarrhea	M	0-6	4m	ST34	L6	L6.5	Rough	S	R	S	S	S	R	I	S	S	R	R	S	S	S	32	1	251	gyrA D87N	0	0	0	0	100	0	0	0	0	0	0	0	0	0	0	0	0
SH16G2556	SRR28997740	2016	Northwest China	Xinjiang	Human	Human faeces	NA	F	≥66	74	ST19	L3	L3.1	Smooth	S	R	S	S	S	R	S	S	S	R	S	R	S	S	24	0	261	-	0	0	0	0	100	0	0	0	0	0	0	0	0	0	0	0	0
SH16G2557	SRR28997739	2016	Northwest China	Xinjiang	Human	Human faeces	NA	M	18-40	28	ST19	L5	L5.2	Smooth	S	S	S	S	S	S	S	S	S	S	S	S	S	S	24	0	250	-	0	0	0	0	100	0	0	0	0	0	0	0	0	0	0	0	0
SH16G2561	SRR28997738	2016	Northwest China	Xinjiang	Human	Human faeces	NA	M	0-6	1	ST19	L5	L5.2	Smooth	S	R	S	S	S	R	R	S	R	R	S	S	S	I	24	0	250	-	0	0	0	0	100	0	0	0	0	0	0	0	0	0	0	0	0
SH16G2569	SRR28997736	2016	Northwest China	Xinjiang	Human	Human faeces	NA	F	≥66	74	ST19	L3	L3.2	Smooth	S	S	S	S	S	S	S	S	S	S	S	S	S	S	24	0	260	-	0	0	0	0	100	0	0	0	0	0	0	0	0	0	0	0	0
SH16G2580	SRR28997735	2016	Northwest China	Xinjiang	Human	Human faeces	NA	F	41-65	44	ST19	L5	L5.2	Smooth	S	S	S	S	S	S	S	S	S	S	S	S	S	S	24	0	250	-	0	0	0	0	100	0	0	0	0	0	0	0	0	0	0	0	0
SH16G2606	SRR28997734	2016	Northwest China	Xinjiang	Human	Human faeces	NA	M	0-6	8m	ST34	L6	L6.3	Smooth	S	R	S	S	S	R	S	S	S	R	R	R	S	S	29	1	244	gyrA S83L	0	0	0	0	100	0	0	0	0	0	0	0	0	0	100	100	0
SH16G2608	SRR28997733	2016	Northwest China	Xinjiang	Human	Human faeces	NA	M	0-6	10m	ST34	L6	L6.3	Smooth	S	R	S	S	S	R	S	S	S	R	R	R	S	S	29	1	244	gyrA S83L	0	0	0	0	100	0	0	0	0	0	0	0	0	0	100	100	0
SH16G2613	SRR28997732	2016	Northwest China	Xinjiang	Human	Human faeces	NA	F	0-6	4	ST34	L6	L6.3	Smooth	S	R	S	S	S	R	S	S	S	R	S	R	S	S	29	0	249	-	0	0	0	0	100	0	0	0	0	0	0	0	0	0	100	100	0
SH16G2614	SRR28997731	2016	Northwest China	Xinjiang	Human	Human faeces	NA	M	0-6	3	ST34	L6	L6.3	Smooth	S	R	S	S	S	S	S	S	S	R	S	R	S	S	28	0	248	-	0	0	0	0	100	0	0	0	0	0	0	0	0	0	100	100	0
SH16G2617	SRR28997730	2016	Northwest China	Xinjiang	Human	Human faeces	NA	M	≥66	1	ST34	L6	L6.3	Smooth	S	R	S	S	S	R	S	S	S	R	S	R	S	S	29	0	246	-	0	0	0	0	100	0	0	0	0	0	0	0	0	0	100	100	0
SH16G2665	SRR28997729	2007	Southern China	Guangxi	Human	Human faeces	Food poisoning	F	7-17	9	ST19	L3	L3.4	Rough	S	S	S	S	S	S	S	S	S	S	S	S	S	S	24	0	261	-	0	0	0	0	100	0	0	0	0	0	0	0	0	0	0	0	0
SH16G2711	SRR28997728	2007	Southern China	Guangxi	Human	Human faeces	Diarrhea	M	0-6	10m	ST34	L6	L6.5	Rough	S	R	S	S	R	R	R	S	R	R	R	R	S	S	47	1	245	gyrA D87N	0	0	0	100	100	0	0	0	0	0	99.75	0	100	0	100	100	82.51
SH16G2744	SRR28997727	2008	Southern China	Guangxi	Human	Human faeces	Diarrhea	F	0-6	1	ST34	L6	L6.5	Rough	S	R	S	S	S	R	S	S	S	R	R	R	S	S	29	1	253	gyrA D87N	0	0	0	0	100	0	0	0	0	0	0	0	0	0	100	100	0
SH16G2749	SRR28997949	2008	Southern China	Guangxi	Human	Human faeces	Diarrhea	M	41-65	57	ST34	L6	L6.5	Rough	S	I	S	S	S	I	S	S	S	R	R	I	S	S	29	1	216	gyrA D87Y	0	0	0	0	100	0	0	0	0	0	0	0	0	0	0	0	0
SH16G2762	SRR28997948	2008	Southern China	Guangxi	Human	Human faeces	Diarrhea	M	41-65	53	ST19	L1	L1.3	Smooth	S	R	S	S	R	R	R	R	R	R	R	R	S	I	32	3	258	gyrA S83L, gyrA D87N, parC S80R	0	100	0	0	100	0	0	0	0	0	0	0	0	0	0	0	82.82
SH16G2765	SRR28997947	2008	Southern China	Guangxi	Human	Human faeces	Diarrhea	F	0-6	3	ST34	L6	L6.5	Rough	S	R	S	I	S	R	I	S	R	R	R	R	S	I	30	1	239	gyrA D87N	0	0	0	0	100	0	0	0	0	0	0	0	0	0	0	0	0
SH16G2768	SRR28997946	2008	Southern China	Guangxi	Human	Human faeces	Diarrhea	M	0-6	1	ST34	L6	L6.5	Smooth	S	S	S	S	S	R	R	S	S	R	R	R	S	I	38	1	214	gyrA D87N	0	0	0	100	100	0	0	0	0	0	0	0	100	0	0	0	82.51
SH16G2774	SRR28997945	2008	Southern China	Guangxi	Human	Human faeces	Diarrhea	M	18-40	39	ST34	L6	L6.5	Smooth	S	S	S	S	S	R	S	S	R	R	R	R	S	S	34	1	216	gyrA D87N	0	0	0	0	100	0	0	0	0	0	99.75	0	0	0	0	0	82.51
SH16G2796	SRR28997943	2009	Southern China	Guangxi	Human	Human faeces	Diarrhea	F	0-6	2	ST34	L6	L6.5	Rough	S	S	S	S	S	S	S	S	S	S	R	S	S	S	24	1	251	gyrA D87N	0	0	0	0	100	0	0	0	0	0	0	0	0	0	0	0	0
SH16G2833	SRR28997942	2009	Southern China	Guangxi	Human	Human faeces	Diarrhea	F	0-6	6	ST34	L6	L6.3	Smooth	S	R	S	S	S	R	S	S	S	R	S	R	S	S	29	0	249	-	0	0	0	0	100	0	0	0	0	0	0	0	0	0	100	100	0
SH16G2854	SRR28997941	2010	Southern China	Guangxi	Human	Human faeces	Diarrhea	F	0-6	4	ST34	L6	L6.5	Smooth	S	S	S	S	S	R	S	S	S	S	R	S	S	S	29	1	251	gyrA D87N	0	0	0	0	100	0	0	0	0	0	0	0	0	0	0	0	0
SH16G2867	SRR28997940	2010	Southern China	Guangxi	Human	Human faeces	Diarrhea	F	0-6	9m	ST34	L6	L6.5	Rough	S	R	S	S	R	R	R	S	R	R	R	R	S	I	41	1	243	gyrA D87N	0	0	0	100	100	0	0	0	0	0	99.75	0	100	0	100	100	82.51
SH16G2889	SRR28997938	2010	Southern China	Guangxi	Human	Human faeces	Diarrhea	F	0-6	3	ST34	L6	L6.5	Rough	S	S	S	S	S	R	R	S	R	R	R	I	S	S	42	1	251	gyrA D87N	0	0	0	99.61	100	0	0	0	0	0	99.75	0	100	0	0	0	82.51
SH16G2893	SRR28997937	2010	Southern China	Guangxi	Human	Human faeces	Diarrhea	M	0-6	1	ST34	L6	L6.5	Rough	S	R	S	S	S	S	S	S	S	S	R	S	S	S	26	1	250	gyrA D87N	0	0	0	0	100	0	0	0	0	0	0	0	0	0	0	0	0
SH16G2902	SRR28997936	2011	Southern China	Guangxi	Human	Human faeces	Diarrhea	F	0-6	1	ST34	L6	L6.5	Rough	S	R	S	S	R	R	R	S	S	R	R	S	S	S	34	1	251	gyrA D87N	0	0	0	100	100	0	0	0	0	0	0	0	100	0	0	0	0
SH16G2903	SRR28997935	2011	Southern China	Guangxi	Human	Human faeces	Diarrhea	F	0-6	1	ST34	L6	L6.5	Rough	S	R	S	S	R	R	R	S	S	R	R	R	S	S	43	1	249	gyrA D87Y	0	0	0	100	100	0	0	0	0	0	0	0	100	0	100	100	82.51
SH16G2904	SRR28997934	2011	Southern China	Guangxi	Human	Human faeces	Diarrhea	M	0-6	2	ST34	L6	L6.5	Rough	S	R	I	S	R	R	R	S	S	R	R	R	S	S	25	1	251	gyrA D87N	0	0	0	0	100	0	0	0	0	0	0	0	0	0	0	0	0
SH16G2926	SRR28997933	2011	Southern China	Guangxi	Human	Human faeces	Diarrhea	M	41-65	58	ST19	L5	L5.2	Smooth	R	R	R	S	R	R	S	S	R	R	S	R	S	S	34	0	248	-	0	100	0	0	100	0	0	0	0	0	99.75	0	0	0	100	100	0
SH16G2935	SRR28997932	2011	Southern China	Guangxi	Human	Human faeces	Diarrhea	M	0-6	3	ST19	L1	L1.3	Smooth	S	R	S	S	S	S	R	R	S	R	R	S	S	S	30	2	261	gyrA S83L, parC S80R	0	0	0	0	100	0	0	0	0	0	0	0	0	0	0	0	82.51
SH16G2939	SRR28997931	2011	Southern China	Guangxi	Human	Human faeces	Diarrhea	F	41-65	46	ST34	L6	L6.5	Rough	S	R	S	S	S	S	S	S	S	S	R	S	S	S	24	1	246	gyrA D87N	0	0	0	0	100	0	0	0	0	0	0	0	0	0	0	0	0
SH16G2940	SRR28997930	2011	Southern China	Guangxi	Human	Human faeces	Diarrhea	M	41-65	46	ST34	L6	L6.5	Rough	S	R	S	S	R	R	R	S	R	R	R	R	S	S	42	1	246	gyrA D87N	0	0	0	100	100	0	0	0	0	0	99.75	0	100	0	100	100	82.51
SH16G2949	SRR28997929	2013	Southern China	Guangxi	Human	Human faeces	Diarrhea	M	41-65	45	ST34	L6	L6.5	Rough	S	S	I	I	S	R	R	S	S	R	R	I	R	I	35	1	251	gyrA D87N	0	0	0	0	100	0	0	0	0	0	99.75	0	0	0	0	0	82.51
SH16G2952	SRR28997927	2013	Southern China	Guangxi	Human	Human faeces	Diarrhea	M	≥66	72	ST34	L6	L6.5	Rough	S	R	S	S	I	R	R	S	S	R	R	R	S	I	36	1	253	gyrA D87N	0	0	0	100	100	0	0	0	0	0	0	0	100	0	100	100	0
SH16G2957	SRR28997925	2013	Southern China	Guangxi	Human	Human faeces	Diarrhea	M	0-6	2	ST34	L6	L6.5	Rough	S	R	S	S	R	R	R	S	R	R	R	I	S	I	40	1	250	gyrA D87N	0	0	0	100	100	0	0	0	0	0	99.75	0	100	0	0	0	82.51
SH16G2961	SRR28997924	2013	Southern China	Guangxi	Human	Human faeces	Diarrhea	M	0-6	2	ST34	L6	L6.5	Rough	S	R	S	S	I	R	R	S	S	R	R	R	S	I	44	1	253	gyrA D87N	0	0	0	100	100	0	0	0	0	0	0	0	100	0	100	100	82.51
SH16G2963	SRR28997923	2013	Southern China	Guangxi	Human	Human faeces	Diarrhea	M	18-40	32	ST36	L4	L4.2	Rough	S	S	S	S	S	S	S	S	S	S	S	S	S	S	23	0	222	-	0	0	0	0	0	0	0	0	0	0	0	0	0	0	0	0	0
SH16G2964	SRR28997922	2013	Southern China	Guangxi	Human	Human faeces	Diarrhea	M	0-6	1	ST34	L6	L6.5	Rough	S	R	S	S	R	R	R	S	R	R	R	I	S	I	42	1	249	gyrA D87N	0	0	0	100	100	0	0	0	0	0	99.75	0	100	0	0	0	82.51
SH16G3009	SRR28997921	2014	Southern China	Guangxi	Human	Human faeces	Diarrhea	F	0-6	10m	ST34	L6	L6.4	Smooth	S	R	S	S	S	R	S	S	S	R	S	R	S	S	29	0	246	-	0	0	0	0	100	0	0	0	0	0	0	0	0	0	100	100	0
SH16G3010	SRR28997920	2014	Southern China	Guangxi	Human	Human faeces	Diarrhea	M	0-6	7m	ST19	L3	L3.7	Smooth	S	R	S	S	S	R	S	S	S	S	R	R	S	S	28	0	263	-	0	0	0	0	100	0	0	0	0	0	0	0	0	0	100	100	0
SH16G3012	SRR28997919	2013	Southern China	Guangxi	Human	Human faeces	Diarrhea	M	0-6	5	ST19	L3	L3.7	Smooth	S	S	S	S	S	S	S	S	S	S	R	S	S	S	24	0	261	-	0	0	0	0	100	0	0	0	0	0	0	0	0	0	0	0	0
SH16G3059	SRR28997918	2014	Southern China	Guangxi	Human	Human faeces	Diarrhea	F	0-6	1	ST19	L5	L5.2	Smooth	S	R	S	S	I	S	R	S	S	R	S	S	S	S	31	0	246	-	0	0	0	100	100	0	0	0	0	0	0	0	100	0	0	0	0
SH16G3061	SRR28997724	2014	Southern China	Guangxi	Human	Human faeces	Diarrhea	F	0-6	7m	ST19	L5	L5.2	Smooth	S	S	S	S	S	S	S	S	S	S	S	S	S	S	24	0	249	-	0	0	0	0	100	0	0	0	0	0	0	0	0	0	0	0	0
SH16G3066	SRR28997723	2014	Southern China	Guangxi	Human	Human faeces	Diarrhea	M	0-6	9m	ST19	L3	L3.1	Smooth	R	S	R	S	I	R	R	S	S	R	S	S	S	S	34	0	256	-	0	0	0	100	100	0	0	0	0	0	0	0	100	0	0	0	0
SH16G3070	SRR28997722	2014	Southern China	Guangxi	Human	Human faeces	Physical examination	F	41-65	44	ST34	L6	L6.5	Rough	S	R	S	S	S	S	I	S	S	S	R	S	S	S	27	1	252	gyrA D87N	0	0	0	0	100	0	0	0	0	0	0	0	0	0	0	0	0
SH16G3077	SRR28997721	2015	Southern China	Guangxi	Human	Human faeces	Diarrhea	M	0-6	4m	ST19	L3	L3.4	Smooth	S	S	S	S	S	S	S	S	S	S	S	S	S	S	24	0	259	-	0	0	0	0	100	0	0	0	0	0	0	0	0	0	0	0	0
SH16G3090	SRR28997720	2015	Southern China	Guangxi	Human	Human faeces	Diarrhea	M	0-6	3	ST34	L6	L6.4	Smooth	S	R	S	S	R	R	R	S	R	R	S	R	R	S	40	0	245	-	0	100	0	0	100	0	0	0	0	0	99.75	0	0	0	100	100	82.51
SH16G3094	SRR28997719	2015	Southern China	Guangxi	Human	Human faeces	Diarrhea	M	0-6	2	ST34	L6	L6.3	Smooth	R	R	R	S	S	R	S	S	S	R	S	R	S	S	31	0	248	-	0	0	0	0	100	0	0	0	0	0	0	0	0	0	100	100	0
SH16G3097	SRR28997718	2015	Southern China	Guangxi	Human	Human faeces	Diarrhea	M	18-40	33	ST34	L6	L6.3	Smooth	S	R	S	S	S	R	S	S	S	R	S	R	S	S	29	0	243	-	0	0	0	0	100	0	0	0	0	0	0	0	0	0	100	100	0
SH16G3098	SRR28997717	2015	Southern China	Guangxi	Human	Human faeces	Diarrhea	F	18-40	21	ST34	L6	L6.3	Smooth	S	R	S	S	S	R	S	S	S	R	S	R	S	S	29	0	245	-	0	0	0	0	100	0	0	0	0	0	0	0	0	0	100	100	0
SH16G311	SRR28997716	2016	Eastern China	Shanghai	Human	Human faeces	Diarrhea	M	18-40	25	ST19	L1	L1.2	Smooth	S	R	S	S	R	S	S	S	S	S	R	S	S	S	31	1	247	gyrA S83L	0	100	0	0	100	0	0	0	0	0	99.75	0	0	0	0	100	0
SH16G3111	SRR28997715	2015	Southern China	Guangxi	Human	Human faeces	Diarrhea	F	0-6	2	ST34	L6	L6.5	Rough	S	R	S	S	R	R	R	S	R	R	R	I	S	I	42	1	248	gyrA D87N	0	0	0	100	100	0	0	0	0	0	99.75	0	100	0	0	0	82.51
SH16G3112	SRR28997713	2015	Southern China	Guangxi	Human	Human faeces	Diarrhea	F	18-40	33	ST34	L6	L6.5	Rough	S	R	S	S	R	R	R	I	R	R	R	S	S	I	42	1	245	gyrA D87N	0	0	0	100	100	0	0	0	0	0	99.75	0	100	0	0	0	82.51
SH16G3124	SRR28997712	2015	Southern China	Guangxi	Human	Human faeces	Diarrhea	F	0-6	1	ST34	L6	L6.5	Rough	S	R	S	S	S	R	I	S	S	R	R	S	S	I	30	1	248	gyrA D87Y	0	0	0	0	100	0	0	0	0	0	0	0	0	0	0	0	0
SH16G3129	SRR28997711	2015	Southern China	Guangxi	Human	Human faeces	Food poisoning	M	41-65	44	ST34	L6	L6.3	Smooth	R	R	R	S	R	R	R	S	S	R	S	R	S	I	44	0	246	-	0	0	0	100	100	0	0	0	0	0	99.75	0	100	0	100	100	82.51
SH16G3180	SRR28997709	2016	Southern China	Guangxi	Human	Human faeces	Diarrhea	M	0-6	4m	ST34	L6	L6.3	Smooth	S	R	S	S	S	R	S	S	S	R	S	R	S	S	29	0	245	-	0	0	0	0	100	0	0	0	0	0	0	0	0	0	100	100	0
SH16G3181	SRR28997708	2016	Southern China	Guangxi	Human	Human faeces	Diarrhea	M	41-65	54	ST34	L6	L6.5	Rough	R	R	R	S	R	R	R	S	R	R	R	I	R	I	42	1	245	gyrA D87N	0	0	0	100	100	0	0	0	0	0	99.75	0	100	0	0	0	82.51
SH16G3185	SRR28997707	2016	Southern China	Guangxi	Human	Human faeces	Diarrhea	M	41-65	51	ST34	L6	L6.5	Rough	S	R	S	S	R	R	R	S	R	R	R	S	S	I	42	1	245	gyrA D87N	0	0	0	100	100	0	0	0	0	0	99.75	0	100	0	0	0	82.51
SH16G3198	SRR28997706	2016	Southern China	Guangxi	Human	Human faeces	Diarrhea	M	0-6	2	ST34	L6	L6.3	Smooth	R	R	R	S	R	R	R	S	S	R	R	R	S	S	38	0	246	-	0	0	0	100	100	0	0	0	0	0	0	0	100	0	100	100	82.51
SH16G3199	SRR28997705	2016	Southern China	Guangxi	Human	Human faeces	Diarrhea	M	18-40	23	ST34	L6	L6.4	Smooth	S	R	S	S	S	R	R	S	R	R	R	R	S	S	29	0	245	-	0	0	0	0	100	0	0	0	0	0	0	0	0	0	100	100	0
SH16G3216	SRR28997704	2016	Southern China	Guangxi	Human	Human faeces	Diarrhea	M	≥66	66	ST34	L6	L6.5	Rough	R	S	R	S	R	R	R	S	R	R	R	R	S	S	40	1	248	gyrA D87Y	0	0	0	100	100	0	0	0	0	0	99.75	0	100	0	100	100	82.51
SH16G3232	SRR28997702	2016	Southern China	Guangxi	Human	Human faeces	Diarrhea	M	18-40	22	ST19	L5	L5.2	Smooth	S	R	S	S	S	R	R	S	R	R	S	I	S	S	34	0	250	-	0	0	0	0	100	0	0	0	0	0	0	0	0	0	0	0	82.51
SH16G3266	SRR28997701	2016	Southern China	Guangxi	Human	Human faeces	Diarrhea	M	41-65	59	ST34	L6	L6.3	Smooth	S	R	S	S	S	R	R	S	R	R	S	R	S	S	32	0	245	-	0	0	0	0	100	0	0	0	0	0	0	0	0	0	100	100	0
SH16G329	SRR28997699	2016	Eastern China	Shanghai	Human	Human faeces	Diarrhea	M	18-40	32	ST34	L6	L6.3	Smooth	S	R	S	S	S	R	S	S	S	R	S	R	S	S	29	0	245	-	0	0	0	0	100	0	0	0	0	0	0	0	0	0	100	100	0
SH16G330	SRR28997698	2016	Eastern China	Shanghai	Human	Human faeces	Diarrhea	F	41-65	63	ST34	L6	L6.5	Rough	S	R	S	S	S	S	I	S	S	S	R	S	S	S	25	1	235	gyrA D87N	0	0	0	0	100	0	0	0	0	0	0	0	0	0	0	0	0
SH16G3312	SRR28997697	2016	Southern China	Guangxi	Human	Human faeces	Diarrhea	M	0-6	2	ST34	L6	L6.3	Smooth	S	R	S	S	S	S	R	S	S	R	S	R	S	S	29	0	247	-	0	0	0	0	100	0	0	0	0	0	0	0	0	0	99.88	100	0
SH16G3335	SRR28997696	2016	Southern China	Guangxi	Human	Human faeces	Diarrhea	F	18-40	26	ST19	L5	L5.2	Smooth	S	R	S	S	S	R	R	S	R	R	S	S	S	S	27	0	248	-	0	0	0	0	100	0	0	0	0	0	0	0	0	0	0	0	0
SH16G3348	SRR28997695	2016	Southern China	Guangxi	Human	Human faeces	Diarrhea	F	0-6	9m	ST19	L5	L5.2	Smooth	S	R	S	S	S	R	R	S	R	R	S	I	S	S	36	0	247	-	0	0	0	0	100	0	0	0	0	0	0	0	0	0	0	0	82.51
SH16G3367	SRR28997694	2012	Southern China	Guangxi	Human	Human faeces	Diarrhea	M	0-6	2	ST34	L6	L6.5	Smooth	S	R	S	S	S	S	S	S	S	S	R	S	S	S	28	1	251	gyrA D87N	0	0	0	0	100	0	0	0	0	0	0	0	0	0	0	0	0
SH16G3369	SRR28997850	2012	Southern China	Guangxi	Human	Human faeces	Diarrhea	M	0-6	2	ST19	L5	L5.2	Smooth	S	R	S	S	R	R	S	S	R	R	S	R	S	S	33	0	246	-	0	100	0	0	100	0	0	0	0	0	99.75	0	0	0	100	100	0
SH16G3370	SRR28997848	2012	Southern China	Guangxi	Human	Human faeces	Diarrhea	M	0-6	2	ST19	L5	L5.2	Smooth	S	R	S	S	R	R	S	S	R	R	S	R	S	S	33	0	247	-	0	100	0	0	100	0	0	0	0	0	99.75	0	0	0	100	100	0
SH16G3400	SRR28997847	2016	Central China	Henan	Human	Human faeces	NA	M	0-6	5	ST34	L6	L6.3	Smooth	S	R	S	S	S	R	R	I	R	R	R	R	S	I	24	0	132	-	0	0	0	0	100	0	0	0	0	0	0	0	0	0	0	0	0
SH16G3555	SRR28997846	2016	Central China	Henan	Human	Human faeces	NA	M	0-6	4m	ST34	L6	L6.3	Smooth	S	R	S	S	R	R	R	I	R	R	S	S	S	I	24	0	131	-	0	0	0	0	100	0	0	0	0	0	0	0	0	0	0	0	0
SH16G356	SRR28997845	2016	Eastern China	Shanghai	Human	Human faeces	Diarrhea	M	≥66	72	ST19	L3	L3.7	Smooth	S	R	S	S	S	R	S	S	S	S	R	R	S	S	28	0	263	-	0	0	0	0	100	0	0	0	0	0	0	0	0	0	100	100	0
SH16G366	SRR28997841	2016	Eastern China	Shanghai	Human	Human faeces	Diarrhea	F	18-40	23	ST19	L3	L3.1	Rough	S	R	S	S	R	R	R	S	R	R	R	R	S	S	37	1	261	gyrA D87N	0	0	0	100	100	0	0	0	0	0	100	0	100	0	100	100	0
SH16G390	SRR28997840	2016	Eastern China	Shanghai	Human	Human faeces	Diarrhea	M	41-65	54	ST99	L1	L1.6	Smooth	S	S	S	S	S	S	S	S	S	S	S	S	S	S	24	0	258	-	0	0	0	0	100	0	0	0	0	0	0	0	0	0	0	0	0
SH16G394	SRR28997839	2016	Eastern China	Shanghai	Human	Human faeces	Diarrhea	F	18-40	38	ST34	L6	L6.5	Rough	S	R	S	S	R	R	R	S	S	R	R	S	S	I	42	1	248	gyrA D87N	0	0	0	100	100	0	0	0	0	0	99.75	0	100	0	0	0	82.51
SH16G3971	SRR28997836	2016	Southern China	Guangxi	Human	Human faeces	Physical examination	M	18-40	22	ST34	L6	L6.5	Rough	S	R	S	S	I	R	R	S	R	R	R	R	S	S	38	1	248	gyrA D87Y	0	0	0	100	100	0	0	0	0	0	99.75	0	100	0	100	100	82.51
SH16G4028	SRR28997834	2016	Eastern China	Fujian	Human	Human faeces	Diarrhea	M	0-6	4m	ST34	L6	L6.5	Rough	S	R	S	S	R	R	R	S	S	R	R	S	S	I	34	1	245	gyrA D87N	0	0	0	100	100	0	0	0	0	0	0	0	100	0	0	0	0
SH16G4049	SRR28997833	2017	Eastern China	Fujian	Human	Human faeces	NA	M	0-6	4	ST34	L6	L6.3	Smooth	S	R	S	S	S	R	S	S	S	R	S	R	S	S	24	0	135	-	0	0	0	0	100	0	0	0	0	0	0	0	0	0	0	0	0
SH16G4110	SRR28997832	2015	Central China	Henan	Human	Peripheral Blood	NA	M	0-6	2m	ST34	L6	L6.3	Smooth	R	R	R	S	R	R	R	S	S	R	S	R	S	S	33	0	249	-	0	100	0	0	100	0	0	0	0	0	0	0	0	0	100	100	0
SH16G412	SRR28997831	2017	Eastern China	Shanghai	Human	Human faeces	NA	M	18-40	34	ST34	L6	L6.4	Smooth	S	R	S	S	S	R	S	S	S	R	S	R	S	S	24	0	68	-	0	0	0	0	100	0	0	0	0	0	0	0	0	0	0	0	0
SH16G4178	SRR28997830	2013	Central China	Hubei	Human	Human faeces	NA	M	18-40	35	ST19	L1	L1.7	Smooth	S	S	S	S	S	S	S	S	S	S	S	S	S	S	23	0	247	-	0	0	0	0	0	0	0	0	0	0	0	0	0	0	0	0	0
SH16G4180	SRR28997829	2013	Central China	Hubei	Human	Human faeces	NA	F	18-40	24	ST19	L5	L5.2	Smooth	S	S	S	S	S	S	S	S	S	S	S	S	S	S	24	0	248	-	0	0	0	0	100	0	0	0	0	0	0	0	0	0	0	0	0
SH16G4209	SRR28997828	2012	Central China	Hubei	Human	Human faeces	NA	M	18-40	33	ST19	L5	L5.2	Smooth	S	S	S	S	S	S	S	S	S	S	S	S	S	S	24	0	250	-	0	0	0	0	100	0	0	0	0	0	0	0	0	0	0	0	0
SH16G4210	SRR28997827	2012	Central China	Hubei	Human	Human faeces	NA	F	41-65	44	ST19	L3	L3.7	Smooth	S	S	S	S	S	S	S	S	S	S	R	R	S	S	24	0	261	-	0	0	0	0	100	0	0	0	0	0	0	0	0	0	0	0	0
SH16G4222	SRR28997825	2012	Central China	Hubei	Human	Human faeces	NA	M	18-40	35	ST34	L6	L6.4	Smooth	S	R	S	S	S	R	S	S	S	R	S	R	S	S	29	0	250	-	0	0	0	0	100	0	0	0	0	0	0	0	0	0	100	100	0
SH16G4237	SRR28997824	2012	Central China	Hubei	Human	Human faeces	NA	M	18-40	33	ST34	L6	L6.3	Smooth	S	R	S	S	S	R	S	S	S	R	S	R	S	S	29	0	246	-	0	0	0	0	100	0	0	0	0	0	0	0	0	0	100	100	0
SH16G424	SRR28997823	2017	Eastern China	Shanghai	Human	Human faeces	NA	F	0-6	4	ST19	L5	L5.2	Smooth	S	R	S	S	S	S	R	S	S	R	S	S	S	S	24	0	133	-	0	0	0	0	100	0	0	0	0	0	0	0	0	0	0	0	0
SH16G4285	SRR28997822	2013	Central China	Hubei	Human	Human faeces	NA	M	18-40	29	ST36	L4	L4.2	Smooth	S	S	S	S	S	S	S	S	S	R	S	I	S	S	28	0	228	-	0	0	0	0	100	0	0	0	0	0	99.75	0	0	0	100	100	0
SH16G4288	SRR28997821	2013	Central China	Hubei	Human	Human faeces	Physical examination	M	41-65	42	ST34	L6	L6.5	Rough	S	R	S	S	S	R	S	S	S	R	R	R	S	S	29	1	246	gyrA D87Y	0	0	0	0	100	0	0	0	0	0	0	0	0	0	100	100	0
SH16G4313	SRR28997820	2013	Central China	Hubei	Human	Human faeces	NA	M	18-40	34	ST34	L6	L6.3	Smooth	S	S	S	S	S	R	S	S	S	R	S	R	S	S	28	0	250	-	0	0	0	0	100	0	0	0	0	0	0	0	0	0	100	100	0
SH16G4316	SRR28997819	2013	Central China	Hubei	Human	Human faeces	NA	M	18-40	22	ST34	L6	L6.3	Smooth	S	R	S	S	S	R	S	S	S	R	S	R	S	S	29	0	250	-	0	0	0	0	100	0	0	0	0	0	0	0	0	0	100	100	0
SH16G4318	SRR28997693	2013	Central China	Hubei	Human	Human faeces	NA	M	18-40	33	ST34	L6	L6.3	Smooth	S	R	S	S	S	R	S	S	S	R	S	R	S	S	29	0	247	-	0	0	0	0	100	0	0	0	0	0	0	0	0	0	100	100	0
SH16G4320	SRR28997692	2013	Central China	Hubei	Human	Human faeces	NA	M	41-65	41	ST34	L6	L6.3	Smooth	S	R	S	S	S	R	S	S	S	R	S	R	S	S	29	0	245	-	0	0	0	0	100	0	0	0	0	0	0	0	0	0	100	100	0
SH16G4330	SRR28997691	2013	Central China	Hubei	Human	Human faeces	NA	M	18-40	34	ST34	L6	L6.5	Rough	S	S	S	S	R	R	R	S	R	R	R	S	S	S	36	1	242	gyrA D87N	0	0	0	100	100	0	0	0	0	0	99.75	0	100	0	0	0	82.51
SH16G438	SRR28997689	2016	Eastern China	Shanghai	Human	Human faeces	Diarrhea	M	41-65	45	ST1557	L3	L3.7	Smooth	S	S	S	S	S	S	S	S	S	S	R	S	S	S	24	1	260	gyrB E466D	0	0	0	0	100	0	0	0	0	0	0	0	0	0	0	0	0
SH16G4383	SRR28997688	2014	Central China	Hubei	Human	Human faeces	NA	M	18-40	18	ST36	L4	L4.2	Smooth	S	S	S	S	S	S	S	S	S	S	S	S	S	S	24	0	228	-	0	0	0	0	100	0	0	0	0	0	0	0	0	0	0	0	0
SH16G439	SRR28997687	2016	Eastern China	Shanghai	Human	Human faeces	Diarrhea	F	41-65	55	ST1557	L3	L3.7	Smooth	S	S	S	S	S	S	S	S	S	S	R	S	S	S	24	1	263	gyrB E466D	0	0	0	0	100	0	0	0	0	0	0	0	0	0	0	0	0
SH16G4395	SRR28997686	2014	Central China	Hubei	Human	Human faeces	NA	M	18-40	22	ST34	L6	L6.3	Smooth	S	R	S	S	S	R	S	S	S	R	S	R	S	S	29	0	244	-	0	0	0	0	100	0	0	0	0	0	0	0	0	0	100	100	0
SH16G4399	SRR28997685	2014	Central China	Hubei	Human	Human faeces	NA	M	18-40	33	ST34	L6	L6.3	Smooth	S	R	S	S	S	R	S	S	S	R	S	R	S	S	29	0	237	-	0	0	0	0	100	0	0	0	0	0	0	0	0	0	100	100	0
SH16G458	SRR28997684	2016	Eastern China	Shanghai	Human	Human faeces	Diarrhea	M	0-6	5	ST34	L6	L6.5	Rough	S	R	S	S	R	R	R	S	R	R	R	R	R	I	41	1	245	gyrA D87Y	0	0	0	100	100	0	0	0	0	0	99.75	0	100	0	100	100	82.51
SH16G4637	SRR28997683	2016	Eastern China	Shanghai	Human	Human faeces	Diarrhea	F	0-6	2	ST34	L6	L6.5	Rough	S	R	S	S	R	R	R	I	R	R	R	S	S	I	41	1	245	gyrA D87N	0	0	0	100	100	0	0	0	0	0	0	0	100	0	0	0	82.51
SH16G4651	SRR28997682	2016	Eastern China	Shanghai	Human	Human faeces	Diarrhea	F	0-6	2	ST34	L6	L6.5	Rough	S	R	S	S	R	R	R	I	R	R	R	S	S	S	41	1	245	gyrA D87N	0	0	0	100	100	0	0	0	0	0	0	0	100	0	0	0	82.51
SH16G471	SRR28997681	2016	Eastern China	Shanghai	Human	Human faeces	Diarrhea	F	0-6	3	ST19	L1	L1.2	Smooth	S	R	S	S	R	R	R	S	R	R	R	R	S	S	41	1	252	gyrA S83L	0	0	0	100	100	0	0	0	0	0	99.75	0	100	0	97.01	99.4	82.51
SH16G4751	SRR28997678	2015	Eastern China	Shandong	Human	Human faeces	Diarrhea	F	41-65	63	ST34	L6	L6.5	Rough	S	R	S	S	R	R	R	S	R	R	R	S	S	S	25	1	245	gyrA D87N	0	0	0	0	100	0	0	0	0	0	0	0	0	0	0	0	0
SH16G476	SRR28997677	2016	Eastern China	Shanghai	Human	Human faeces	Diarrhea	M	0-6	10m	ST34	L6	L6.5	Rough	S	R	S	S	R	R	R	I	R	R	R	R	S	I	44	1	251	gyrA D87Y	0	0	0	100	100	0	0	0	0	0	99.75	0	100	0	100	100	82.51
SH16G4807	SRR28997669	2016	Eastern China	Shanghai	Human	Human faeces	Diarrhea	M	0-6	4	ST34	L6	L6.5	Rough	S	R	S	S	R	R	R	S	R	R	R	I	S	I	41	1	246	gyrA D87N	0	0	0	100	100	0	0	0	0	0	0	0	100	0	0	0	82.51
SH16G4813	SRR28997667	2016	Central China	Hubei	Human	Human faeces	Diarrhea	M	0-6	2	ST34	L6	L6.5	Rough	R	R	R	S	R	R	R	S	S	R	R	S	S	S	41	1	244	gyrA D87N	0	0	0	100	100	0	0	0	0	0	99.75	0	100	0	0	0	82.51
SH16G4814	SRR28997666	2016	Central China	Hubei	Human	Human faeces	NA	M	0-6	1	ST34	L6	L6.3	Smooth	S	R	S	S	S	R	S	S	S	R	S	R	S	S	29	0	245	-	0	0	0	0	100	0	0	0	0	0	0	0	0	0	100	100	0
SH16G4815	SRR28997665	2016	Central China	Hubei	Human	Human faeces	NA	M	0-6	2	ST34	L6	L6.3	Smooth	S	R	S	S	S	R	S	S	S	R	S	R	S	S	29	0	244	-	0	0	0	0	100	0	0	0	0	0	0	0	0	0	100	100	0
SH16G4817	SRR28997664	2016	Central China	Hubei	Human	Human faeces	NA	F	0-6	1	ST34	L6	L6.3	Smooth	S	R	S	S	S	R	S	S	S	R	S	R	S	S	24	0	135	-	0	0	0	0	100	0	0	0	0	0	0	0	0	0	0	0	0
SH16G4820	SRR28997663	2016	Central China	Hubei	Human	Human faeces	NA	M	0-6	1	ST19	L5	L5.2	Smooth	S	S	S	S	S	S	S	S	S	S	S	S	S	S	24	0	132	-	0	0	0	0	100	0	0	0	0	0	0	0	0	0	0	0	0
SH16G4821	SRR28997662	2016	Central China	Hubei	Human	Human faeces	Diarrhea	M	0-6	6m	ST34	L6	L6.5	Rough	S	R	S	S	R	R	R	S	S	R	R	S	S	S	36	1	245	gyrA D87N	0	0	0	100	100	0	0	0	0	0	0	0	100	0	0	0	0
SH16G4823	SRR28998289	2016	Central China	Hubei	Human	Human faeces	NA	M	18-40	21	ST19	L3	L3.7	Smooth	S	R	S	S	S	R	S	S	S	S	R	R	S	S	24	0	78	-	0	0	0	0	100	0	0	0	0	0	0	0	0	0	0	0	0
SH16G4824	SRR28998288	2016	Central China	Hubei	Human	Human faeces	NA	F	0-6	6m	ST19	L5	L5.2	Smooth	S	R	S	S	S	R	R	S	R	R	S	I	S	S	36	0	249	-	0	0	0	0	100	0	0	0	0	0	0	0	0	0	0	0	82.51
SH16G4826	SRR28998287	2016	Central China	Hubei	Human	Human faeces	NA	M	0-6	2	ST34	L6	L6.3	Smooth	S	S	S	S	S	R	S	S	S	R	S	R	S	S	29	0	245	-	0	0	0	0	100	0	0	0	0	0	0	0	0	0	100	100	0
SH16G4827	SRR28998286	2016	Central China	Hubei	Human	Human faeces	NA	M	0-6	5	ST19	L5	L5.2	Smooth	S	R	S	S	S	R	R	S	R	R	S	S	S	S	36	0	250	-	0	0	0	0	100	0	0	0	0	0	0	0	0	0	0	0	82.51
SH16G4828	SRR28998284	2016	Central China	Hubei	Human	Human faeces	NA	M	0-6	1	ST19	L1	L1.7	Smooth	R	R	R	R	S	R	R	S	R	R	S	R	S	I	39	0	252	-	0	0	0	0	100	0	0	0	0	0	99.75	0	0	0	100	100	0
SH16G483	SRR28998283	2016	Eastern China	Shanghai	Human	Human faeces	Diarrhea	F	0-6	1	ST34	L6	L6.3	Smooth	S	R	S	S	S	R	S	S	S	R	S	R	S	S	29	0	249	-	0	0	0	0	100	0	0	0	0	0	0	0	0	0	100	100	0
SH16G4831	SRR28998282	2016	Central China	Hubei	Human	Human faeces	NA	F	0-6	1	ST34	L6	L6.3	Smooth	R	R	R	R	S	R	R	S	R	R	S	R	S	I	38	0	245	-	0	0	0	0	100	0	0	0	0	0	0	0	0	0	100	100	83.54
SH16G4832	SRR28998281	2016	Central China	Hubei	Human	Human faeces	NA	M	41-65	50	ST19	L1	L1.7	Smooth	R	R	R	S	R	R	R	I	R	R	R	R	S	I	24	0	132	-	0	0	0	0	100	0	0	0	0	0	0	0	0	0	0	0	0
SH16G4833	SRR28998280	2016	Central China	Hubei	Human	Human faeces	NA	F	0-6	1	ST34	L6	L6.3	Smooth	S	R	S	S	S	R	R	S	R	R	S	R	S	I	45	0	248	-	0	0	0	100	100	0	0	0	0	0	99.75	0	100	0	100	100	82.51
SH16G4835	SRR28998279	2016	Central China	Hubei	Human	Human faeces	NA	F	0-6	1	ST34	L6	L6.3	Smooth	R	R	R	S	S	R	S	S	S	R	S	R	S	S	30	0	245	-	0	0	0	0	100	0	0	0	0	0	0	0	0	0	100	100	0
SH16G4837	SRR28998278	2016	Central China	Hubei	Human	Human faeces	NA	M	18-40	24	ST19	L3	L3.7	Smooth	S	R	S	S	S	R	S	S	S	S	R	R	S	S	24	0	80	-	0	0	0	0	100	0	0	0	0	0	0	0	0	0	0	0	0
SH16G4839	SRR28998277	2016	Central China	Hubei	Human	Human faeces	NA	F	0-6	2	ST34	L6	L6.3	Smooth	R	R	R	S	R	R	R	I	R	R	S	R	S	I	45	0	249	-	0	0	0	100	100	0	0	0	0	0	99.75	0	100	0	100	100	82.51
SH16G484	SRR28998276	2016	Eastern China	Shanghai	Human	Human faeces	Diarrhea	F	0-6	1	ST34	L6	L6.3	Smooth	S	R	S	S	S	R	S	S	S	R	S	R	S	S	29	0	246	-	0	0	0	0	100	0	0	0	0	0	0	0	0	0	100	100	0
SH16G4841	SRR28998275	2016	Central China	Hubei	Human	Human faeces	NA	M	0-6	5	ST34	L6	L6.3	Smooth	S	R	S	S	S	R	S	S	S	R	S	R	S	S	38	0	251	-	0	0	0	0	100	0	0	0	0	0	0	0	0	0	100	100	83.54
SH16G4848	SRR28998273	2016	Central China	Hubei	Human	Human faeces	NA	M	≥66	75	ST19	L1	L1.7	Smooth	S	R	S	R	R	R	R	S	R	R	S	S	S	I	24	0	69	-	0	0	0	0	100	0	0	0	0	0	0	0	0	0	0	0	0
SH16G4850	SRR28998272	2016	Central China	Hubei	Human	Human faeces	NA	M	0-6	9m	ST36	L4	L4.2	Smooth	S	R	S	S	R	R	S	S	S	R	S	S	S	I	24	0	125	-	0	0	0	0	100	0	0	0	0	0	0	0	0	0	0	0	0
SH16G4851	SRR28998271	2016	Central China	Hubei	Human	Human faeces	NA	F	≥66	68	ST19	L3	L3.7	Smooth	S	S	S	S	S	S	S	S	S	S	S	S	S	S	24	0	78	-	0	0	0	0	100	0	0	0	0	0	0	0	0	0	0	0	0
SH16G4856	SRR28998270	2016	Central China	Hubei	Human	Human faeces	Diarrhea	F	0-6	9m	ST34	L6	L6.5	Rough	R	R	R	S	R	R	R	S	S	R	R	S	S	S	41	1	253	gyrA D87N	0	0	0	100	100	0	0	0	0	0	99.75	0	100	0	0	0	82.51
SH16G4857	SRR28998269	2016	Central China	Hubei	Human	Human faeces	NA	M	0-6	1	ST34	L6	L6.3	Smooth	S	R	S	S	S	R	S	S	S	R	S	R	S	S	38	0	249	-	0	0	0	0	100	0	0	0	0	0	0	0	0	0	100	100	83.54
SH16G4859	SRR28998268	2016	Central China	Hubei	Human	Human faeces	NA	M	41-65	44	ST34	L6	L6.3	Smooth	S	R	S	S	S	R	S	S	S	S	R	R	S	S	29	0	245	-	0	0	0	0	100	0	0	0	0	0	0	0	0	0	100	100	0
SH16G497	SRR28998267	2016	Eastern China	Shanghai	Human	Human faeces	Diarrhea	M	0-6	2	ST34	L6	L6.3	Smooth	S	R	S	S	S	R	S	S	S	R	S	R	S	S	29	0	244	-	0	0	0	0	100	0	0	0	0	0	0	0	0	0	100	100	0
SH16G4972	SRR28998266	2016	Northwest China	Xinjiang	Human	Human faeces	NA	F	18-40	36	ST19	L3	L3.1	Smooth	S	S	S	S	S	S	S	S	S	S	S	S	S	S	24	0	261	-	0	0	0	0	100	0	0	0	0	0	0	0	0	0	0	0	0
SH16G500	SRR28998265	2016	Eastern China	Shanghai	Human	Human faeces	Diarrhea	M	7-17	13	ST34	L6	L6.3	Smooth	R	R	R	S	S	R	R	S	S	R	S	R	S	S	42	0	249	-	0	0	0	100	100	0	0	0	0	0	100	0	100	0	100	100	0
SH16G5008	SRR28998264	2016	Northwest China	Xinjiang	Human	Human faeces	NA	F	≥66	2	ST19	L3	L3.7	Smooth	S	S	S	S	S	S	S	S	S	S	R	S	S	S	24	0	261	-	0	0	0	0	100	0	0	0	0	0	0	0	0	0	0	0	0
SH16G5022	SRR28998262	2016	Northwest China	Xinjiang	Human	Human faeces	Diarrhea	F	0-6	1	ST34	L6	L6.5	Rough	S	R	S	S	R	R	R	S	S	R	R	R	S	I	37	1	252	gyrA D87N	0	0	0	100	100	0	0	0	0	0	0	0	100	0	100	100	0
SH16G5026	SRR28998261	2016	Northwest China	Xinjiang	Human	Human faeces	NA	M	0-6	7m	ST19	L5	L5.2	Smooth	S	S	S	S	S	S	S	S	S	S	S	S	S	S	24	0	249	-	0	0	0	0	100	0	0	0	0	0	0	0	0	0	0	0	0
SH16G5036	SRR28998260	2016	Northern China	Shanxi	Human	Human faeces	Diarrhea	F	0-6	1	ST34	L6	L6.5	Rough	S	R	S	S	S	S	I	S	S	S	R	S	S	S	27	1	245	gyrA D87N	0	0	0	0	100	0	0	0	0	0	0	0	0	0	0	0	0
SH16G5037	SRR28998259	2013	Northern China	Shanxi	Human	Human faeces	NA	M	0-6	10m	ST34	L6	L6.3	Smooth	S	R	S	S	S	R	S	S	S	R	S	R	S	S	24	0	69	-	0	0	0	0	100	0	0	0	0	0	0	0	0	0	0	0	0
SH16G5047	SRR28998258	2014	Northern China	Shanxi	Human	Human faeces	NA	M	18-40	32	ST19	L3	L3.7	Smooth	S	S	S	S	S	S	S	S	S	S	R	S	S	S	24	0	77	-	0	0	0	0	100	0	0	0	0	0	0	0	0	0	0	0	0
SH16G5049	SRR28997818	2014	Northern China	Shanxi	Human	Human faeces	NA	M	≥66	1	ST19	L3	L3.7	Smooth	S	S	S	S	S	S	S	S	S	S	R	S	S	S	24	0	78	-	0	0	0	0	100	0	0	0	0	0	0	0	0	0	0	0	0
SH16G5050	SRR28997817	2014	Northern China	Shanxi	Human	Human faeces	NA	F	≥66	1	ST19	L3	L3.7	Smooth	S	S	S	S	S	S	S	S	S	S	R	S	S	S	24	0	78	-	0	0	0	0	100	0	0	0	0	0	0	0	0	0	0	0	0
SH16G5054	SRR28997816	2014	Northern China	Shanxi	Human	Human faeces	NA	M	41-65	44	ST34	L6	L6.3	Smooth	S	R	S	S	S	R	S	S	S	R	S	R	S	S	24	0	131	-	0	0	0	0	100	0	0	0	0	0	0	0	0	0	0	0	0
SH16G5056	SRR28997815	2014	Northern China	Shanxi	Human	Human faeces	NA	M	18-40	34	ST34	L6	L6.4	Smooth	S	R	S	S	S	R	S	S	S	R	S	R	S	S	24	0	70	-	0	0	0	0	100	0	0	0	0	0	0	0	0	0	0	0	0
SH16G5057	SRR28997814	2014	Northern China	Shanxi	Human	Human faeces	NA	M	≥66	1	ST34	L6	L6.4	Smooth	S	R	S	S	S	R	S	S	S	R	S	R	S	S	24	0	69	-	0	0	0	0	100	0	0	0	0	0	0	0	0	0	0	0	0
SH16G506	SRR28997812	2016	Eastern China	Shanghai	Human	Human faeces	Diarrhea	F	0-6	2	ST34	L6	L6.3	Smooth	S	R	S	S	S	R	S	S	S	R	S	R	S	S	29	0	245	-	0	0	0	0	100	0	0	0	0	0	0	0	0	0	100	100	0
SH16G5064	SRR28997811	2014	Northern China	Shanxi	Human	Human faeces	NA	M	41-65	51	ST34	L6	L6.4	Smooth	S	R	S	S	S	R	S	S	S	R	S	R	S	S	29	0	245	-	0	0	0	0	100	0	0	0	0	0	0	0	0	0	100	100	0
SH16G5065	SRR28997810	2014	Northern China	Shanxi	Human	Human faeces	NA	F	18-40	30	ST34	L6	L6.4	Smooth	S	R	S	S	S	R	S	S	S	R	S	R	S	I	29	0	250	-	0	0	0	0	100	0	0	0	0	0	0	0	0	0	100	100	0
SH16G5073	SRR28997809	2015	Northern China	Shanxi	Human	Human faeces	NA	M	7-17	10	ST34	L6	L6.4	Smooth	S	R	S	S	S	R	S	S	S	R	S	R	S	S	24	0	69	-	0	0	0	0	100	0	0	0	0	0	0	0	0	0	0	0	0
SH16G5075	SRR28997808	2015	Northern China	Shanxi	Human	Human faeces	NA	M	0-6	2	ST34	L6	L6.5	Smooth	S	R	S	S	R	R	R	S	R	R	R	S	S	I	24	1	131	gyrA D87N	0	0	0	0	100	0	0	0	0	0	0	0	0	0	0	0	0
SH16G5080	SRR28997807	2015	Northern China	Shanxi	Human	Human faeces	NA	M	7-17	10	ST19	L3	L3.3	Smooth	S	S	S	S	S	S	S	S	S	S	S	S	S	S	24	0	78	-	0	0	0	0	100	0	0	0	0	0	0	0	0	0	0	0	0
SH16G5081	SRR28997806	2015	Northern China	Shanxi	Human	Human faeces	NA	F	18-40	27	ST19	L3	L3.3	Smooth	S	S	S	S	S	S	S	S	S	S	S	S	S	S	24	0	78	-	0	0	0	0	100	0	0	0	0	0	0	0	0	0	0	0	0
SH16G5084	SRR28997805	2015	Northern China	Shanxi	Human	Human faeces	NA	M	7-17	11	ST34	L6	L6.3	Smooth	S	R	S	S	S	R	S	S	S	R	S	R	S	S	24	0	69	-	0	0	0	0	100	0	0	0	0	0	0	0	0	0	0	0	0
SH16G5087	SRR28997804	2016	Northern China	Shanxi	Human	Human faeces	Diarrhea	M	0-6	1	ST34	L6	L6.5	Rough	S	R	S	S	S	R	I	S	S	R	R	R	S	S	45	1	253	gyrA D87N	0	0	0	100	100	0	0	0	0	0	99.75	0	100	0	100	100	82.51
SH16G5089	SRR28997803	2016	Northern China	Shanxi	Human	Human faeces	NA	F	18-40	29	ST19	L1	L1.7	Smooth	S	R	I	R	R	R	R	S	S	R	S	S	S	I	24	0	138	-	0	0	0	0	100	0	0	0	0	0	0	0	0	0	0	0	0
SH16G5091	SRR28997801	2016	Northern China	Shanxi	Human	Human faeces	NA	M	18-40	39	ST34	L6	L6.3	Smooth	S	R	S	S	S	R	S	S	S	R	S	R	S	S	24	0	77	-	0	0	0	0	100	0	0	0	0	0	0	0	0	0	0	0	0
SH16G5092	SRR28997800	2016	Northern China	Shanxi	Human	Human faeces	NA	M	41-65	41	ST34	L6	L6.3	Smooth	S	R	S	S	S	R	S	S	S	R	S	R	S	S	24	0	131	-	0	0	0	0	100	0	0	0	0	0	0	0	0	0	0	0	0
SH16G5093	SRR28997799	2016	Northern China	Shanxi	Human	Human faeces	NA	M	18-40	30	ST34	L6	L6.3	Smooth	S	R	S	S	S	R	S	S	S	R	S	R	S	S	24	0	132	-	0	0	0	0	100	0	0	0	0	0	0	0	0	0	0	0	0
SH16G5109	SRR28997798	2016	Northern China	Shanxi	Human	Human faeces	Diarrhea	M	41-65	57	ST34	L6	L6.5	Rough	S	R	S	S	R	R	R	S	S	R	R	S	S	I	34	1	234	gyrA D87N	0	0	0	100	100	0	0	0	0	0	0	0	100	0	0	0	0
SH16G5112	SRR28997797	2016	Northern China	Shanxi	Human	Human faeces	NA	M	0-6	5	ST34	L6	L6.3	Smooth	R	R	R	S	S	R	R	S	R	R	S	R	S	I	24	0	72	-	0	0	0	0	100	0	0	0	0	0	0	0	0	0	0	0	0
SH16G5116	SRR28997796	2016	Northern China	Shanxi	Human	Human faeces	NA	F	0-6	2	ST34	L6	L6.3	Smooth	S	R	S	S	S	R	S	S	S	R	S	R	S	S	24	0	68	-	0	0	0	0	100	0	0	0	0	0	0	0	0	0	0	0	0
SH16G5118	SRR28997795	2016	Northern China	Shanxi	Human	Human faeces	NA	F	18-40	31	ST34	L6	L6.3	Smooth	S	R	S	S	S	R	S	S	S	R	R	R	S	S	29	1	245	gyrA D87Y	0	0	0	0	100	0	0	0	0	0	0	0	0	0	100	100	0
SH16G5120	SRR28997794	2015	Northern China	Shanxi	Human	Human faeces	NA	M	18-40	38	ST34	L6	L6.3	Smooth	S	R	S	S	S	R	S	S	S	R	S	R	S	S	29	0	246	-	0	0	0	0	100	0	0	0	0	0	0	0	0	0	100	100	0
SH16G5121	SRR28997793	2015	Northern China	Shanxi	Human	Human faeces	NA	F	18-40	33	ST34	L6	L6.3	Smooth	S	R	S	S	S	R	S	S	S	R	S	R	S	S	29	0	246	-	0	0	0	0	100	0	0	0	0	0	0	0	0	0	100	100	0
SH16G515	SRR28997792	2016	Eastern China	Shanghai	Human	Human faeces	Diarrhea	M	0-6	1	ST34	L6	L6.3	Smooth	S	R	S	S	S	R	S	S	S	R	S	R	S	S	29	0	244	-	0	0	0	0	100	0	0	0	0	0	0	0	0	0	100	100	0
SH16G519	SRR28997789	2016	Eastern China	Shanghai	Human	Human faeces	Diarrhea	F	0-6	5m	ST34	L6	L6.5	Rough	S	S	S	S	S	S	I	S	S	R	R	S	S	S	36	1	251	gyrA D87Y	0	0	0	100	100	0	0	0	0	0	99.75	0	100	0	0	0	0
SH16G536	SRR28997788	2016	Eastern China	Shanghai	Human	Human faeces	Diarrhea	M	0-6	12d	ST34	L6	L6.5	Rough	S	R	S	S	R	R	R	S	R	R	R	R	R	I	44	1	245	gyrA D87N	0	0	0	100	100	0	0	0	0	0	99.75	0	100	0	100	100	82.51
SH16G537	SRR28997787	2016	Eastern China	Shanghai	Human	Human faeces	Diarrhea	M	0-6	2	ST19	L5	L5.2	Smooth	S	S	S	S	S	S	S	S	S	S	S	S	S	S	24	0	250	-	0	0	0	0	100	0	0	0	0	0	0	0	0	0	0	0	0
SH16G538	SRR28997661	2016	Eastern China	Shanghai	Human	Human faeces	Diarrhea	F	0-6	3	ST34	L6	L6.3	Smooth	R	R	R	I	S	R	S	S	S	S	S	S	S	S	23	0	238	-	0	0	0	0	100	0	0	0	0	0	0	0	0	0	0	0	0
SH16G649	SRR28997656	2016	Eastern China	Shanghai	Human	Human faeces	Diarrhea	M	0-6	4m	ST19	L5	L5.2	Smooth	S	S	S	S	S	S	S	S	S	S	S	S	S	S	24	0	249	-	0	0	0	0	100	0	0	0	0	0	0	0	0	0	0	0	0
SH16G703	SRR28997652	2016	Eastern China	Shanghai	Human	Human faeces	Diarrhea	M	0-6	10m	ST34	L6	L6.3	Smooth	S	S	S	S	S	R	S	S	S	R	S	R	S	S	38	0	248	-	0	0	0	100	100	0	0	0	0	0	100	0	100	0	100	100	0
SH16G732	SRR28997650	2015	Southern China	Guangxi	Human	Human faeces	Diarrhea	M	0-6	8m	ST34	L6	L6.5	Rough	S	R	S	S	S	S	R	S	S	R	R	I	S	S	30	1	245	gyrA D87Y	0	0	0	0	100	0	0	0	0	0	0	0	0	0	0	0	82.51
SH16G742	SRR28997649	2015	Southern China	Guangxi	Human	Human faeces	Diarrhea	F	≥66	2	ST34	L6	L6.5	Rough	S	R	S	S	R	R	R	S	S	R	R	S	S	S	34	1	246	gyrA D87N	0	0	0	100	100	0	0	0	0	0	0	0	100	0	0	0	0
SH16G786	SRR28997648	2015	Southern China	Guangxi	Human	Human faeces	Physical examination	M	18-40	39	ST34	L6	L6.5	Rough	S	R	S	S	S	R	S	S	R	R	R	R	S	S	35	1	246	gyrA D87Y	0	0	0	0	100	0	0	0	0	0	99.75	0	0	0	100	100	0
SH16G837	SRR28997647	2015	Southern China	Guangxi	Human	Human faeces	Physical examination	M	41-65	45	ST34	L6	L6.5	Rough	S	R	S	S	R	R	R	S	S	R	R	S	S	S	36	1	245	gyrA D87N	0	0	0	100	100	0	0	0	0	0	0	0	100	0	0	0	0
SH17G052	SRR28997570	2017	Southern China	Guangxi	Human	Human faeces	NA	F	41-65	50	ST34	L6	L6.3	Smooth	S	R	S	S	S	R	S	S	S	R	S	R	S	S	29	0	244	-	0	0	0	0	100	0	0	0	0	0	0	0	0	0	100	100	0
SH17G088	SRR28997569	2017	Southern China	Guangxi	Human	Human faeces	NA	M	18-40	30	ST19	L5	L5.2	Smooth	S	R	S	S	S	R	R	S	R	R	S	S	S	S	36	0	250	-	0	0	0	0	100	0	0	0	0	0	0	0	0	0	0	0	82.51
SH17G090	SRR28997568	2017	Southern China	Guangxi	Human	Human faeces	NA	F	41-65	49	ST36	L4	L4.2	Smooth	S	R	S	S	S	R	R	S	R	R	S	R	S	S	30	0	228	-	0	0	0	0	100	0	0	0	0	0	0	0	0	0	0	0	0
SH17G099	SRR28997567	2017	Southern China	Guangxi	Human	Human faeces	NA	M	18-40	36	ST34	L6	L6.3	Smooth	S	R	S	S	I	R	R	S	R	R	S	R	S	S	41	0	244	-	0	0	0	100	100	0	0	0	0	0	100	0	100	0	100	100	0
SH17G100	SRR28997566	2017	Southern China	Guangxi	Human	Human faeces	NA	F	18-40	18	ST34	L6	L6.3	Smooth	S	R	S	S	R	R	R	S	R	R	S	R	S	I	40	0	246	-	0	0	0	100	100	0	0	0	0	0	100	0	100	0	100	100	0
SH17G1217	SRR28997565	2017	Eastern China	Fujian	Human	Human faeces	NA	F	0-6	1	ST34	L6	L6.3	Smooth	R	R	R	S	R	R	R	S	R	R	S	R	R	S	24	0	69	-	0	0	0	0	100	0	0	0	0	0	0	0	0	0	0	0	0
SH17G1218	SRR28997564	2017	Eastern China	Fujian	Human	Human faeces	NA	M	0-6	9m	ST34	L6	L6.4	Smooth	S	R	S	S	S	R	S	S	S	R	S	R	S	S	24	0	74	-	0	0	0	0	100	0	0	0	0	0	0	0	0	0	0	0	0
SH17G1227	SRR28997562	2017	Eastern China	Fujian	Human	Human faeces	NA	M	0-6	8m	ST34	L6	L6.4	Smooth	S	R	S	S	S	R	S	S	S	R	S	R	S	S	24	0	74	-	0	0	0	0	100	0	0	0	0	0	0	0	0	0	0	0	0
SH17G1229	SRR28997561	2017	Eastern China	Fujian	Human	Human faeces	NA	M	0-6	1	ST34	L6	L6.3	Smooth	S	R	S	S	S	R	S	S	S	R	S	R	S	S	24	0	78	-	0	0	0	0	100	0	0	0	0	0	0	0	0	0	0	0	0
SH17G1230	SRR28997560	2017	Eastern China	Fujian	Human	Human faeces	NA	M	0-6	3	ST34	L6	L6.3	Smooth	S	R	S	S	S	S	S	S	S	S	S	S	S	S	24	0	134	-	0	0	0	0	100	0	0	0	0	0	0	0	0	0	0	0	0
SH17G1241	SRR28997559	2017	Eastern China	Fujian	Human	Human faeces	NA	M	0-6	7m	ST34	L6	L6.3	Smooth	S	R	S	S	R	R	R	S	R	R	S	R	S	S	24	0	69	-	0	0	0	0	100	0	0	0	0	0	0	0	0	0	0	0	0
SH17G1242	SRR28997558	2017	Eastern China	Fujian	Human	Human faeces	NA	M	0-6	1	ST34	L6	L6.4	Smooth	S	R	S	S	S	R	S	S	S	R	S	R	S	S	29	0	246	-	0	0	0	0	100	0	0	0	0	0	0	0	0	0	100	100	0
SH17G1244	SRR28997557	2017	Eastern China	Fujian	Human	Human faeces	NA	M	0-6	2m	ST34	L6	L6.5	Rough	S	R	S	S	R	R	R	S	S	R	R	S	S	I	40	1	245	gyrA D87N	0	0	0	100	100	0	0	0	0	0	99.75	0	100	0	0	0	82.51
SH17G1257	SRR28997556	2017	Eastern China	Fujian	Human	Human faeces	NA	M	0-6	4	ST34	L6	L6.3	Smooth	R	R	R	S	S	R	S	S	S	R	S	R	S	S	31	0	250	-	0	0	0	0	100	0	0	0	0	0	0	0	0	0	100	100	0
SH17G1258	SRR28997555	2017	Eastern China	Fujian	Human	Human faeces	NA	M	0-6	6m	ST34	L6	L6.5	Smooth	R	R	R	I	R	R	R	S	R	R	R	S	S	S	40	1	245	gyrA D87N	0	0	0	100	100	0	0	0	0	0	99.75	0	100	0	0	0	82.51
SH17G1260	SRR28997554	2017	Eastern China	Fujian	Human	Human faeces	NA	M	0-6	9m	ST19	L5	L5.2	Smooth	S	R	S	S	S	R	R	S	R	R	S	I	S	I	36	0	247	-	0	0	0	0	100	0	0	0	0	0	0	0	0	0	0	0	82.51
SH17G1263	SRR28997553	2017	Eastern China	Fujian	Human	Human faeces	NA	M	0-6	9m	ST34	L6	L6.3	Smooth	S	R	S	S	S	R	S	S	S	R	S	R	S	S	29	0	246	-	0	0	0	0	100	0	0	0	0	0	0	0	0	0	100	100	0
SH17G1284	SRR28997551	2017	Eastern China	Fujian	Human	Human faeces	NA	M	0-6	1	ST34	L6	L6.3	Smooth	R	R	R	S	S	R	S	S	S	R	S	R	S	S	31	0	244	-	0	0	0	0	100	0	0	0	0	0	0	0	0	0	100	100	0
SH17G1353	SRR28997550	2017	Northern China	Shanxi	Human	Human faeces	NA	M	0-6	10m	ST19	L2	L2.3	Smooth	S	S	S	S	S	R	S	S	S	S	S	S	S	S	24	0	140	-	0	0	0	0	100	0	0	0	0	0	0	0	0	0	0	0	0
SH17G1355	SRR28997549	2017	Northern China	Shanxi	Human	Human faeces	NA	M	0-6	1	ST34	L6	L6.5	Rough	S	R	S	S	R	R	R	S	R	R	R	R	S	I	24	1	69	gyrA D87N	0	0	0	0	100	0	0	0	0	0	0	0	0	0	0	0	0
SH17G1356	SRR28997548	2017	Northern China	Shanxi	Human	Human faeces	NA	M	0-6	9m	ST34	L6	L6.3	Smooth	S	R	S	S	S	R	S	S	S	R	S	R	S	S	29	0	245	-	0	0	0	0	100	0	0	0	0	0	0	0	0	0	100	100	0
SH17G1359	SRR28997547	2017	Northern China	Shanxi	Human	Human faeces	NA	M	0-6	1	ST19	L2	L2.3	Smooth	S	S	S	S	S	R	S	S	S	S	S	S	S	I	25	0	260	-	0	0	0	0	100	0	0	0	0	0	0	0	0	0	0	0	0
SH17G1361	SRR28997546	2017	Northern China	Shanxi	Human	Human faeces	NA	F	0-6	3	ST34	L6	L6.3	Smooth	S	R	S	S	S	S	S	S	S	R	S	R	S	S	28	0	245	-	0	0	0	0	100	0	0	0	0	0	0	0	0	0	100	100	0
SH17G1373	SRR28997545	2017	Northern China	Shanxi	Human	Human faeces	NA	F	0-6	1	ST34	L6	L6.3	Smooth	R	R	R	S	R	R	R	S	S	R	S	R	R	I	35	0	247	-	0	0	0	100	100	0	0	0	0	0	0	0	0	0	100	100	0
SH17G1374	SRR28997544	2017	Northern China	Shanxi	Human	Human faeces	NA	M	0-6	1	ST19	L2	L2.3	Smooth	S	S	S	S	S	R	S	S	S	S	S	S	S	S	25	0	259	-	0	0	0	0	100	0	0	0	0	0	0	0	0	0	0	0	0
SH17G1375	SRR28997543	2017	Northern China	Shanxi	Human	Human faeces	NA	F	0-6	4	ST19	L5	L5.2	Smooth	S	R	S	S	S	R	R	S	R	R	S	S	S	S	36	0	250	-	0	0	0	0	100	0	0	0	0	0	0	0	0	0	0	0	82.51
SH17G138	SRR28997542	2017	Eastern China	Shanghai	Human	Human faeces	NA	F	18-40	36	ST19	L3	L3.4	Smooth	S	S	S	S	S	S	S	S	S	S	S	S	S	S	24	0	77	-	0	0	0	0	100	0	0	0	0	0	0	0	0	0	0	0	0
SH17G1393	SRR28997540	2017	Northern China	Shanxi	Human	Human faeces	NA	M	0-6	1	ST34	L6	L6.3	Smooth	S	R	S	S	S	R	S	S	S	R	S	R	S	S	29	0	248	-	0	0	0	0	100	0	0	0	0	0	0	0	0	0	100	100	0
SH17G1394	SRR28997539	2017	Northern China	Shanxi	Human	Human faeces	NA	F	41-65	55	ST34	L6	L6.3	Smooth	S	R	S	S	S	R	S	S	S	R	S	R	S	S	29	0	246	-	0	0	0	0	100	0	0	0	0	0	0	0	0	0	100	100	0
SH17G145	SRR28997538	2017	Eastern China	Shanghai	Human	Human faeces	NA	F	18-40	20	ST34	L6	L6.3	Smooth	S	R	S	I	S	S	S	S	S	R	S	R	R	S	24	0	134	-	0	0	0	0	100	0	0	0	0	0	0	0	0	0	0	0	0
SH17G1464	SRR28997537	2017	Southwest China	Chongqing	Human	Human faeces	NA	F	0-6	9m	ST34	L6	L6.3	Smooth	S	R	S	S	S	R	S	S	S	R	S	R	S	S	24	0	68	-	0	0	0	0	100	0	0	0	0	0	0	0	0	0	0	0	0
SH17G1469	SRR28997536	2017	Southwest China	Chongqing	Human	Human faeces	NA	F	0-6	9m	ST34	L6	L6.4	Smooth	S	R	S	S	S	R	S	S	S	R	S	R	S	S	24	0	75	-	0	0	0	0	100	0	0	0	0	0	0	0	0	0	0	0	0
SH17G1475	SRR28997535	2017	Southwest China	Chongqing	Human	Human faeces	NA	F	≥66	1	ST34	L6	L6.3	Smooth	S	R	S	S	S	R	R	S	S	R	S	R	S	S	24	0	132	-	0	0	0	0	100	0	0	0	0	0	0	0	0	0	0	0	0
SH17G1477	SRR28997534	2017	Southwest China	Chongqing	Human	Human faeces	NA	F	≥66	1	ST34	L6	L6.3	Smooth	S	R	S	S	S	R	R	S	R	R	S	R	S	S	24	0	69	-	0	0	0	0	100	0	0	0	0	0	0	0	0	0	0	0	0
SH17G1480	SRR28997533	2017	Southwest China	Chongqing	Human	Human faeces	NA	F	≥66	1	ST34	L6	L6.3	Smooth	S	R	S	S	S	R	S	S	S	R	S	R	S	S	35	0	251	-	0	0	0	0	100	0	0	0	0	0	0	0	0	0	100	100	0
SH17G1481	SRR28997532	2017	Southwest China	Chongqing	Human	Human faeces	NA	F	0-6	10m	ST19	L5	L5.2	Smooth	S	R	S	S	S	S	S	S	S	S	S	S	S	S	27	0	249	-	0	0	0	0	100	0	0	0	0	0	0	0	0	0	0	0	0
SH17G1483	SRR28997531	2017	Southwest China	Chongqing	Human	Human faeces	NA	M	≥66	1	ST34	L6	L6.3	Smooth	S	R	S	S	S	S	S	S	S	R	S	R	S	S	24	0	132	-	0	0	0	0	100	0	0	0	0	0	0	0	0	0	0	0	0
SH17G1484	SRR28997529	2017	Southwest China	Chongqing	Human	Human faeces	NA	M	0-6	8m	ST19	L5	L5.2	Smooth	S	R	S	S	I	R	R	S	S	R	S	S	S	S	24	0	133	-	0	0	0	0	100	0	0	0	0	0	0	0	0	0	0	0	0
SH17G1486	SRR28997528	2017	Southwest China	Chongqing	Human	Human faeces	NA	F	≥66	1	ST34	L6	L6.4	Smooth	S	R	S	S	S	R	S	S	S	R	S	R	S	S	24	0	69	-	0	0	0	0	100	0	0	0	0	0	0	0	0	0	0	0	0
SH17G1487	SRR28997527	2017	Southwest China	Chongqing	Human	Human faeces	NA	M	0-6	1m	ST19	L5	L5.2	Smooth	R	R	R	S	S	R	R	S	R	R	S	S	S	S	37	0	250	-	0	0	0	0	100	0	0	0	0	0	0	0	0	0	0	0	82.51
SH17G1489	SRR28997526	2017	Southwest China	Chongqing	Human	Human faeces	NA	M	0-6	1m	ST19	L5	L5.2	Smooth	R	R	R	S	S	R	R	S	R	R	S	S	S	S	35	0	250	-	0	0	0	0	100	0	0	0	0	0	0	0	0	0	0	0	82.51
SH17G1496	SRR28997525	2017	Southwest China	Chongqing	Human	Human faeces	NA	M	0-6	10m	ST34	L6	L6.5	Smooth	R	R	R	S	R	R	R	S	S	R	S	R	R	S	36	0	252	-	0	100	0	0	100	0	0	0	0	0	0	0	0	0	100	100	0
SH17G152	SRR28997524	2017	Eastern China	Shanghai	Human	Human faeces	NA	M	0-6	1	ST34	L6	L6.3	Smooth	S	R	S	S	R	R	R	I	R	R	R	R	R	I	24	0	69	-	0	0	0	0	100	0	0	0	0	0	0	0	0	0	0	0	0
SH17G1652	SRR28997523	2017	Northwest China	Xinjiang	Human	Human faeces	NA	M	0-6	7m	ST34	L6	L6.3	Smooth	S	R	S	S	S	R	S	S	S	R	S	R	S	S	24	0	134	-	0	0	0	0	100	0	0	0	0	0	0	0	0	0	0	0	0
SH17G1658	SRR28997522	2017	Northwest China	Xinjiang	Human	Human faeces	NA	M	41-65	47	ST34	L6	L6.3	Smooth	S	R	S	S	S	R	S	S	S	R	S	R	S	S	24	0	131	-	0	0	0	0	100	0	0	0	0	0	0	0	0	0	0	0	0
SH17G1664	SRR28997521	2017	Northwest China	Xinjiang	Human	Human faeces	NA	M	18-40	35	ST34	L6	L6.3	Smooth	S	R	S	S	S	S	S	S	S	R	S	R	S	S	24	0	131	-	0	0	0	0	100	0	0	0	0	0	0	0	0	0	0	0	0
SH17G1668	SRR28997520	2017	Northwest China	Xinjiang	Human	Human faeces	NA	M	0-6	9m	ST34	L6	L6.5	Smooth	S	R	S	S	R	R	R	S	R	R	R	R	S	S	24	1	67	gyrA D87N	0	0	0	0	100	0	0	0	0	0	0	0	0	0	0	0	0
SH17G1670	SRR28997518	2017	Northwest China	Xinjiang	Human	Human faeces	NA	F	0-6	1	ST34	L6	L6.3	Smooth	S	R	S	S	S	S	S	S	S	R	S	R	S	S	24	0	132	-	0	0	0	0	100	0	0	0	0	0	0	0	0	0	0	0	0
SH17G1672	SRR28997517	2017	Northwest China	Xinjiang	Human	Human faeces	NA	F	41-65	61	ST34	L6	L6.3	Smooth	S	R	S	S	S	R	S	S	S	R	S	R	S	S	29	0	249	-	0	0	0	0	100	0	0	0	0	0	0	0	0	0	100	100	0
SH17G1673	SRR28997516	2017	Northwest China	Xinjiang	Human	Human faeces	NA	M	0-6	8m	ST34	L6	L6.3	Smooth	S	R	S	S	S	R	S	S	S	R	S	R	S	S	29	0	248	-	0	0	0	0	100	0	0	0	0	0	0	0	0	0	100	100	0
SH17G1678	SRR28997515	2017	Northwest China	Xinjiang	Human	Human faeces	NA	M	0-6	8m	ST19	L3	L3.3	Smooth	S	S	S	S	S	S	S	S	S	S	S	S	S	S	24	0	264	-	0	0	0	0	100	0	0	0	0	0	0	0	0	0	0	0	0
SH17G1681	SRR28997514	2017	Northwest China	Xinjiang	Human	Human faeces	NA	F	0-6	4m	ST34	L6	L6.5	Rough	R	R	R	S	R	R	R	S	R	R	R	S	S	S	24	1	70	gyrA D87N	0	0	0	0	100	0	0	0	0	0	0	0	0	0	0	0	0
SH17G1683	SRR28997513	2017	Northwest China	Xinjiang	Human	Human faeces	NA	M	18-40	26	ST19	L3	L3.7	Smooth	S	S	S	S	S	S	S	S	S	S	R	S	S	S	24	0	74	-	0	0	0	0	100	0	0	0	0	0	0	0	0	0	0	0	0
SH17G1684	SRR28997512	2017	Northwest China	Xinjiang	Human	Human faeces	NA	F	41-65	61	ST34	L6	L6.3	Smooth	S	R	S	S	S	R	S	S	S	R	R	R	S	S	24	1	140	gyrA S83L	0	0	0	0	100	0	0	0	0	0	0	0	0	0	0	0	0
SH17G1685	SRR28997511	2017	Northwest China	Xinjiang	Human	Human faeces	NA	F	≥66	78	ST34	L6	L6.3	Smooth	S	R	S	S	S	R	S	S	S	R	R	R	S	S	24	1	150	gyrA S83L	0	0	0	0	100	0	0	0	0	0	0	0	0	0	0	0	0
SH17G1687	SRR28997510	2017	Northwest China	Xinjiang	Human	Human faeces	NA	M	7-17	10	ST19	L3	L3.3	Smooth	S	S	S	S	S	S	S	S	S	S	S	S	S	S	24	0	264	-	0	0	0	0	100	0	0	0	0	0	0	0	0	0	0	0	0
SH17G169	SRR28997509	2017	Eastern China	Shanghai	Human	Human faeces	NA	M	≥66	66	ST99	L1	L1.6	Smooth	S	S	S	S	S	S	S	S	S	S	S	S	S	S	24	0	81	-	0	0	0	0	100	0	0	0	0	0	0	0	0	0	0	0	0
SH17G1752	SRR28997506	2017	Northwest China	Xinjiang	Human	Human faeces	NA	M	0-6	1	ST34	L6	L6.3	Smooth	S	R	S	S	S	R	S	S	S	R	S	R	S	S	29	0	246	-	0	0	0	0	100	0	0	0	0	0	0	0	0	0	100	100	0
SH17G1816	SRR28997505	2017	Eastern China	Shanghai	Human	Human faeces	NA	F	0-6	2	ST34	L6	L6.3	Smooth	S	R	S	S	S	R	R	S	R	R	S	R	S	S	33	0	245	-	0	0	0	0	100	0	0	0	0	0	0	0	0	0	100	100	0
SH17G1822	SRR28997504	2017	Eastern China	Shanghai	Human	Human faeces	NA	M	41-65	57	ST19	L3	L3.7	Smooth	S	R	S	S	S	R	S	S	S	S	R	R	S	S	28	0	262	-	0	0	0	0	100	0	0	0	0	0	0	0	0	0	100	100	0
SH17G1834	SRR28997503	2017	Eastern China	Shanghai	Human	Human faeces	NA	M	≥66	75	ST19	L3	L3.7	Smooth	S	R	S	S	S	R	R	S	S	S	R	R	S	S	28	0	263	-	0	0	0	0	100	0	0	0	0	0	0	0	0	0	100	100	0
SH17G1837	SRR28997502	2017	Eastern China	Zhejiang	Human	Human faeces	NA	M	0-6	1m	ST34	L6	L6.3	Smooth	R	R	R	S	S	R	S	S	S	S	S	I	S	S	25	0	244	-	0	0	0	0	100	0	0	0	0	0	0	0	0	0	0	0	0
SH17G1841	SRR28997501	2017	Eastern China	Zhejiang	Human	Human faeces	NA	M	18-40	23	ST34	L6	L6.3	Smooth	I	R	R	R	R	R	R	I	R	R	R	R	R	I	39	0	250	-	0	0	0	0	100	0	0	0	100	0	100	0	0	0	100	100	0
SH17G1842	SRR28997500	2017	Eastern China	Zhejiang	Human	Human faeces	NA	M	18-40	19	ST34	L6	L6.3	Smooth	S	R	S	S	S	R	S	S	S	R	S	R	S	S	24	0	70	-	0	0	0	0	100	0	0	0	0	0	0	0	0	0	0	0	0
SH17G1843	SRR28997499	2017	Eastern China	Zhejiang	Human	Human faeces	NA	F	0-6	2	ST34	L6	L6.3	Smooth	S	R	I	R	R	R	R	S	R	R	R	R	R	I	24	0	133	-	0	0	0	0	100	0	0	0	0	0	0	0	0	0	0	0	0
SH17G1845	SRR28997498	2017	Eastern China	Zhejiang	Human	Human faeces	NA	M	0-6	1	ST19	L1	L1.7	Smooth	S	R	S	R	R	R	R	S	R	R	S	I	S	I	24	0	132	-	0	0	0	0	100	0	0	0	0	0	0	0	0	0	0	0	0
SH17G1848	SRR28997497	2017	Eastern China	Zhejiang	Human	Human faeces	NA	M	18-40	23	ST34	L6	L6.3	Smooth	S	R	S	S	S	R	S	S	S	R	S	R	S	S	24	0	69	-	0	0	0	0	100	0	0	0	0	0	0	0	0	0	0	0	0
SH17G1852	SRR28997495	2017	Eastern China	Zhejiang	Human	Human faeces	NA	F	18-40	23	ST34	L6	L6.3	Smooth	S	R	S	S	S	R	S	S	S	R	S	R	S	S	24	0	68	-	0	0	0	0	100	0	0	0	0	0	0	0	0	0	0	0	0
SH17G1888	SRR28997494	2017	Eastern China	Zhejiang	Human	Human faeces	NA	F	0-6	6	ST34	L6	L6.3	Smooth	R	R	R	S	S	R	S	S	S	R	S	R	S	S	31	0	247	-	0	0	0	0	100	0	0	0	0	0	0	0	0	0	100	100	0
SH17G1889	SRR28997493	2017	Eastern China	Zhejiang	Human	Human faeces	NA	F	0-6	4	ST19	L5	L5.2	Smooth	S	R	S	S	S	R	R	S	R	R	S	I	S	S	36	0	250	-	0	0	0	0	100	0	0	0	0	0	0	0	0	0	0	0	82.51
SH17G1890	SRR28997492	2017	Eastern China	Zhejiang	Human	Human faeces	NA	M	41-65	42	ST34	L6	L6.5	Rough	S	R	S	S	R	R	R	S	R	R	R	I	S	S	32	1	248	gyrA D87N	0	0	0	0	100	0	0	0	0	0	0	0	0	0	0	0	0
SH17G1892	SRR28997491	2017	Eastern China	Zhejiang	Human	Human faeces	NA	M	0-6	1	ST34	L6	L6.5	Smooth	S	S	S	S	R	R	R	S	S	R	R	S	S	I	24	1	69	gyrA D87N	0	0	0	0	100	0	0	0	0	0	0	0	0	0	0	0	0
SH17G1896	SRR28997490	2017	Eastern China	Zhejiang	Human	Human faeces	NA	M	0-6	2	ST34	L6	L6.5	Smooth	S	R	S	S	S	R	R	S	R	R	R	I	S	I	24	1	70	gyrA D87N	0	0	0	0	100	0	0	0	0	0	0	0	0	0	0	0	0
SH17G1903	SRR28997489	2017	Eastern China	Zhejiang	Human	Human faeces	NA	M	18-40	23	ST19	L5	L5.2	Smooth	S	R	S	S	S	R	R	S	R	R	S	S	S	S	24	0	134	-	0	0	0	0	100	0	0	0	0	0	0	0	0	0	0	0	0
SH17G1909	SRR28997488	2017	Eastern China	Zhejiang	Human	Human faeces	NA	M	18-40	29	ST34	L6	L6.3	Smooth	R	R	R	S	S	R	R	S	R	R	S	R	S	I	24	0	131	-	0	0	0	0	100	0	0	0	0	0	0	0	0	0	0	0	0
SH17G1910	SRR28997487	2017	Eastern China	Zhejiang	Human	Human faeces	NA	F	41-65	54	ST34	L6	L6.3	Smooth	S	R	S	S	S	R	R	S	R	R	S	S	S	S	24	0	132	-	0	0	0	0	100	0	0	0	0	0	0	0	0	0	0	0	0
SH17G1912	SRR28997486	2017	Eastern China	Zhejiang	Human	Human faeces	NA	F	0-6	2	ST19	L5	L5.2	Smooth	S	S	S	S	S	S	S	S	S	S	S	S	S	S	24	0	250	-	0	0	0	0	100	0	0	0	0	0	0	0	0	0	0	0	0
SH17G1913	SRR28997484	2017	Eastern China	Zhejiang	Human	Human faeces	NA	M	41-65	45	ST34	L6	L6.3	Smooth	R	R	R	S	S	R	R	S	R	R	S	R	S	I	37	0	245	-	0	0	0	0	0	0	0	0	0	0	0	0	0	0	100	100	83.54
SH17G1914	SRR28997483	2017	Eastern China	Zhejiang	Human	Human faeces	NA	F	0-6	3	ST34	L6	L6.3	Smooth	R	R	R	S	S	R	R	S	R	R	S	R	S	I	38	0	245	-	0	0	0	0	100	0	0	0	0	0	0	0	0	0	100	100	83.54
SH17G1915	SRR28997482	2017	Eastern China	Zhejiang	Human	Human faeces	NA	M	18-40	27	ST19	L5	L5.2	Smooth	S	R	S	S	S	R	R	S	R	R	S	I	S	S	36	0	247	-	0	0	0	0	100	0	0	0	0	0	0	0	0	0	0	0	82.51
SH17G1916	SRR28997481	2017	Eastern China	Zhejiang	Human	Human faeces	NA	M	18-40	23	ST19	L5	L5.2	Smooth	S	R	S	S	S	R	R	S	R	R	S	S	S	S	36	0	250	-	0	0	0	0	100	0	0	0	0	0	0	0	0	0	0	0	82.51
SH17G1921	SRR28997480	2017	Eastern China	Zhejiang	Human	Human faeces	NA	F	41-65	55	ST19	L5	L5.2	Smooth	S	R	S	S	S	R	R	S	R	R	S	R	S	I	30	0	250	-	0	0	0	0	100	0	0	0	0	0	0	0	0	0	0	0	82.51
SH17G1922	SRR28997479	2017	Eastern China	Zhejiang	Human	Human faeces	NA	F	41-65	61	ST34	L6	L6.3	Smooth	S	R	S	S	S	R	S	S	S	R	S	R	S	S	29	0	244	-	0	0	0	0	100	0	0	0	0	0	0	0	0	0	100	100	0
SH17G1926	SRR28997478	2017	Northwest China	Xinjiang	Human	Human faeces	NA	M	0-6	7m	ST19	L3	L3.1	Smooth	R	S	R	S	S	R	S	S	S	S	S	S	S	S	25	0	260	-	0	0	0	0	100	0	0	0	0	0	0	0	0	0	0	0	0
SH17G1928	SRR28997477	2017	Northwest China	Xinjiang	Human	Human faeces	NA	M	0-6	5m	ST19	L3	L3.1	Smooth	R	R	R	S	S	R	S	S	S	R	S	R	S	S	25	0	260	-	0	0	0	0	100	0	0	0	0	0	0	0	0	0	0	0	0
SH17G1934	SRR28997476	2017	Northwest China	Xinjiang	Human	Human faeces	NA	F	0-6	1	ST34	L6	L6.3	Smooth	R	R	R	S	S	R	R	S	R	R	S	S	S	I	30	1	246	gyrA S83L	0	0	0	0	100	0	0	0	0	0	0	0	0	0	100	100	0
SH17G1935	SRR28997475	2017	Northwest China	Xinjiang	Human	Human faeces	NA	M	18-40	18	ST34	L6	L6.5	Smooth	S	R	S	S	S	S	S	S	S	S	R	S	S	S	25	1	249	gyrA D87N	0	0	0	0	100	0	0	0	0	0	0	0	0	0	0	0	0
SH17G1936	SRR28997473	2017	Northwest China	Xinjiang	Human	Human faeces	NA	F	18-40	24	ST34	L6	L6.5	Smooth	S	S	S	S	S	S	S	S	S	S	R	S	S	S	26	1	244	gyrA D87N	0	0	0	0	100	0	0	0	0	0	0	0	0	0	0	0	0
SH17G1941	SRR28997472	2017	Northwest China	Xinjiang	Human	Human faeces	NA	M	0-6	1	ST34	L6	L6.3	Smooth	S	R	S	S	S	R	S	S	S	R	R	R	S	S	29	1	246	gyrA S83L	0	0	0	0	100	0	0	0	0	0	0	0	0	0	100	100	0
SH17G1949	SRR28997471	2017	Northwest China	Xinjiang	Human	Human faeces	NA	M	0-6	8m	ST34	L6	L6.3	Smooth	S	R	S	S	S	R	S	S	S	R	S	R	S	S	29	0	246	-	0	0	0	0	100	0	0	0	0	0	0	0	0	0	100	100	0
SH17G1973	SRR28997470	2017	Eastern China	Shanghai	Human	Human faeces	NA	M	18-40	30	ST34	L6	L6.5	Rough	S	R	S	S	R	R	R	I	R	R	R	R	R	I	44	1	250	gyrA D87Y	0	0	0	100	100	0	0	0	0	0	99.75	0	100	0	100	100	82.51
SH17G1980	SRR28997469	2017	Eastern China	Shanghai	Human	Human faeces	NA	M	18-40	22	ST19	L2	L2.4	Smooth	S	R	S	S	S	R	R	S	S	R	S	R	S	S	28	0	262	-	0	0	0	0	100	0	0	0	0	0	0	0	0	0	0	0	0
SH17G2016	SRR28997468	2017	Eastern China	Shanghai	Human	Human faeces	NA	M	0-6	1	ST19	L5	L5.2	Smooth	S	R	S	S	S	R	R	S	R	R	S	S	S	S	23	0	65	-	0	0	0	0	100	0	0	0	0	0	0	0	0	0	0	0	0
SH17G216	SRR28997467	2017	Eastern China	Shanghai	Human	Human faeces	NA	F	≥66	67	ST19	L3	L3.7	Smooth	S	R	S	I	S	R	S	S	S	S	R	R	S	S	28	0	260	-	0	0	0	0	100	0	0	0	0	0	0	0	0	0	100	100	0
SH17G2161	SRR28997466	2017	Northern China	Shanxi	Human	Human faeces	NA	M	41-65	55	ST34	L6	L6.3	Smooth	S	R	S	S	S	R	S	S	S	R	R	R	S	S	29	1	246	gyrA D87Y	0	0	0	0	100	0	0	0	0	0	0	0	0	0	100	100	0
SH17G2162	SRR28997465	2017	Northern China	Shanxi	Human	Human faeces	NA	M	0-6	6	ST19	L5	L5.2	Smooth	S	S	S	S	S	S	S	S	S	S	S	S	S	S	24	0	250	-	0	0	0	0	100	0	0	0	0	0	0	0	0	0	0	0	0
SH17G2163	SRR28997464	2017	Northern China	Shanxi	Human	Human faeces	NA	F	18-40	24	ST19	L5	L5.2	Smooth	S	S	S	S	S	S	S	S	S	S	S	S	S	S	24	0	132	-	0	0	0	0	100	0	0	0	0	0	0	0	0	0	0	0	0
SH17G2167	SRR28997462	2017	Northern China	Shanxi	Human	Human faeces	NA	F	≥66	68	ST34	L6	L6.3	Smooth	S	R	S	S	S	S	I	S	S	S	S	S	S	S	22	0	132	-	0	0	0	0	100	0	0	0	0	0	0	0	0	0	0	0	0
SH17G2168	SRR28997461	2017	Northern China	Shanxi	Human	Human faeces	NA	F	18-40	20	ST34	L6	L6.3	Smooth	S	R	S	S	S	S	S	S	S	S	S	S	S	S	24	0	127	-	0	0	0	0	100	0	0	0	0	0	0	0	0	0	0	0	0
SH17G2169	SRR28997460	2017	Northern China	Shanxi	Human	Human faeces	NA	M	18-40	26	ST34	L6	L6.3	Smooth	S	R	S	S	S	S	S	S	S	S	S	S	S	S	25	0	238	-	0	0	0	0	100	0	0	0	0	0	0	0	0	0	0	0	0
SH17G2170	SRR28997459	2017	Northern China	Shanxi	Human	Human faeces	NA	F	0-6	1	ST34	L6	L6.5	Smooth	S	R	S	S	R	R	R	I	R	R	R	R	S	I	44	1	251	gyrA D87Y	0	0	0	100	100	0	0	0	0	0	99.75	0	100	0	100	100	82.51
SH17G2172	SRR28997458	2017	Northern China	Shanxi	Human	Human faeces	NA	F	≥66	66	ST19	L3	L3.7	Smooth	S	S	S	S	S	S	S	S	S	S	S	S	S	S	24	0	260	-	0	0	0	0	100	0	0	0	0	0	0	0	0	0	0	0	0
SH17G2173	SRR28997457	2017	Northern China	Shanxi	Human	Human faeces	NA	F	41-65	52	ST34	L6	L6.3	Smooth	S	S	S	S	S	R	S	S	S	R	S	R	S	S	28	0	246	-	0	0	0	0	100	0	0	0	0	0	0	0	0	0	100	100	0
SH17G2199	SRR28997456	2017	Northern China	Hebei	Human	Human faeces	NA	M	0-6	3	ST34	L6	L6.3	Smooth	S	R	S	S	S	R	S	S	S	R	S	R	S	S	24	0	132	-	0	0	0	0	100	0	0	0	0	0	0	0	0	0	0	0	0
SH17G2211	SRR28997455	2017	Northern China	Hebei	Human	Human faeces	NA	M	0-6	2	ST34	L6	L6.3	Smooth	S	S	S	S	S	R	S	S	S	R	S	R	S	S	24	0	69	-	0	0	0	0	100	0	0	0	0	0	0	0	0	0	0	0	0
SH17G2214	SRR28997454	2017	Northern China	Hebei	Human	Human faeces	NA	F	0-6	2	ST34	L6	L6.3	Smooth	S	R	S	S	S	R	R	S	R	R	S	R	S	S	24	0	133	-	0	0	0	0	100	0	0	0	0	0	0	0	0	0	0	0	0
SH17G2217	SRR28997453	2017	Northern China	Hebei	Human	Human faeces	NA	M	0-6	5m	ST34	L6	L6.3	Smooth	S	R	S	S	S	R	S	S	S	R	S	R	S	S	24	0	135	-	0	0	0	0	100	0	0	0	0	0	0	0	0	0	0	0	0
SH17G2219	SRR28997451	2017	Northern China	Hebei	Human	Human faeces	NA	M	0-6	5m	ST34	L6	L6.3	Smooth	S	R	S	S	S	S	S	S	S	S	S	S	S	S	24	0	132	-	0	0	0	0	100	0	0	0	0	0	0	0	0	0	0	0	0
SH17G2224	SRR28997450	2017	Northern China	Hebei	Human	Human faeces	NA	F	0-6	1	ST19	L5	L5.2	Smooth	R	R	R	S	R	R	R	S	S	R	S	R	S	S	24	0	133	-	0	0	0	0	100	0	0	0	0	0	0	0	0	0	0	0	0
SH17G2228	SRR28997449	2017	Northern China	Hebei	Human	Human faeces	NA	M	0-6	1	ST34	L6	L6.3	Rough	S	R	S	S	R	R	R	I	R	R	R	R	S	I	24	0	69	-	0	0	0	0	100	0	0	0	0	0	0	0	0	0	0	0	0
SH17G2230	SRR28997448	2017	Northern China	Hebei	Human	Human faeces	NA	F	0-6	7m	ST34	L6	L6.3	Smooth	S	S	S	S	S	R	S	S	S	R	S	R	S	S	24	0	134	-	0	0	0	0	100	0	0	0	0	0	0	0	0	0	0	0	0
SH17G2238	SRR28997447	2017	Northern China	Hebei	Human	Human faeces	NA	F	0-6	1	ST19	L5	L5.2	Smooth	S	R	S	S	S	R	R	S	R	R	S	S	S	S	24	0	132	-	0	0	0	0	100	0	0	0	0	0	0	0	0	0	0	0	0
SH17G2242	SRR28997446	2017	Northern China	Hebei	Human	Human faeces	NA	F	0-6	2	ST34	L6	L6.3	Smooth	S	R	S	S	S	S	S	S	S	R	S	R	S	S	24	0	131	-	0	0	0	0	100	0	0	0	0	0	0	0	0	0	0	0	0
SH17G2247	SRR28997445	2017	Northern China	Hebei	Human	Human faeces	NA	F	18-40	36	ST19	L3	L3.7	Smooth	S	S	S	S	S	S	S	S	S	S	R	S	S	S	24	0	78	-	0	0	0	0	100	0	0	0	0	0	0	0	0	0	0	0	0
SH17G2249	SRR28997444	2017	Northern China	Hebei	Human	Human faeces	NA	M	0-6	3	ST34	L6	L6.5	Smooth	S	S	S	S	S	S	S	S	S	S	S	S	S	S	24	1	74	gyrA D87N	0	0	0	0	100	0	0	0	0	0	0	0	0	0	0	0	0
SH17G2251	SRR28997443	2017	Northern China	Hebei	Human	Human faeces	NA	M	7-17	16	ST19	L3	L3.3	Smooth	S	S	S	S	S	S	S	S	S	S	S	S	S	S	24	0	77	-	0	0	0	0	100	0	0	0	0	0	0	0	0	0	0	0	0
SH17G2274	SRR28997442	2017	Central China	Henan	Human	Human faeces	NA	F	0-6	11m	ST34	L6	L6.3	Smooth	S	S	S	S	I	R	S	S	S	R	S	I	S	I	24	0	127	-	0	0	0	0	100	0	0	0	0	0	0	0	0	0	0	0	0
SH17G2277	SRR28997440	2017	Central China	Henan	Human	Human faeces	NA	M	18-40	37	ST34	L6	L6.3	Smooth	S	R	S	S	S	R	S	S	S	R	S	R	S	S	24	0	132	-	0	0	0	0	100	0	0	0	0	0	0	0	0	0	0	0	0
SH17G2610	SRR28997439	2017	Southern China	Guangxi	Human	Human faeces	NA	M	0-6	1	ST19	L5	L5.2	Smooth	R	S	R	S	S	R	R	S	R	R	S	S	S	I	35	0	251	-	0	0	0	0	100	0	0	0	0	0	0	0	0	0	0	0	82.51
SH17G3145	SRR28997438	2017	Southern China	Guangxi	Human	Human faeces	NA	F	18-40	20	ST34	L6	L6.3	Smooth	S	R	S	S	S	R	S	S	S	R	S	R	S	S	29	0	249	-	0	0	0	0	100	0	0	0	0	0	0	0	0	0	100	100	0
SH17G3152	SRR28997917	2017	Southern China	Guangxi	Human	Human faeces	NA	F	41-65	51	ST19	L5	L5.2	Smooth	S	R	S	S	S	R	R	S	R	R	S	S	S	S	36	0	249	-	0	0	0	0	100	0	0	0	0	0	0	0	0	0	0	0	82.51
SH17G321	SRR28997916	2017	Eastern China	Shanghai	Human	Human faeces	NA	M	41-65	53	ST19	L3	L3.7	Smooth	S	S	S	S	S	S	S	S	S	S	S	I	S	S	28	0	260	-	0	0	0	0	100	0	0	0	0	0	0	0	0	0	100	100	0
SH17G3318	SRR28997915	2017	Southern China	Guangxi	Human	Human faeces	NA	F	0-6	2	ST34	L6	L6.3	Smooth	R	R	R	S	S	R	S	S	S	S	S	S	S	S	27	0	250	-	0	0	0	0	100	0	0	0	0	0	0	0	0	0	0	0	0
SH17G335	SRR28997914	2017	Eastern China	Shanghai	Human	Human faeces	NA	M	41-65	59	ST34	L6	L6.3	Smooth	S	S	S	S	S	R	S	S	S	R	S	R	S	S	28	0	245	-	0	0	0	0	100	0	0	0	0	0	0	0	0	0	100	100	0
SH17G3361	SRR28997913	2017	Eastern China	Zhejiang	Human	Human faeces	NA	M	0-6	2	ST34	L6	L6.5	Rough	S	R	S	S	R	S	R	S	S	R	R	S	S	S	36	1	250	gyrA D87N	0	0	0	100	100	0	0	0	0	0	0	0	100	0	0	0	82.51
SH17G341	SRR28997912	2017	Eastern China	Shanghai	Human	Human faeces	NA	F	41-65	53	ST34	L6	L6.5	Smooth	S	S	S	S	S	S	S	S	S	S	R	I	S	S	24	1	69	gyrA D87N	0	0	0	0	100	0	0	0	0	0	0	0	0	0	0	0	0
SH17G347	SRR28997911	2017	Eastern China	Shanghai	Human	Human faeces	NA	F	0-6	8m	ST19	L3	L3.7	Rough	S	R	S	S	R	R	R	S	S	R	R	S	S	I	24	0	77	-	0	0	0	0	100	0	0	0	0	0	0	0	0	0	0	0	0
SH17G352	SRR28997909	2017	Eastern China	Shanghai	Human	Human faeces	NA	M	0-6	3	ST19	L5	L5.2	Smooth	S	R	S	S	S	R	S	S	S	R	S	S	S	S	24	0	132	-	0	0	0	0	100	0	0	0	0	0	0	0	0	0	0	0	0
SH17G393	SRR28997908	2010	Central China	Hubei	Human	Peripheral Blood	NA	F	41-65	56	ST34	L6	L6.3	Smooth	R	R	R	S	S	R	R	S	R	R	S	R	S	I	38	0	245	-	0	0	0	0	100	0	0	0	0	0	0	0	0	0	100	100	83.54
SH17G394	SRR28997907	2010	Central China	Hubei	Human	Peripheral Blood	NA	M	≥66	68	ST34	L6	L6.3	Smooth	S	S	S	S	S	S	S	S	S	S	S	S	S	S	37	0	248	-	0	0	0	100	100	0	0	0	0	0	0	0	100	0	100	100	0
SH17G439	SRR28997906	2017	Southern China	Guangxi	Human	Human faeces	NA	F	41-65	57	ST34	L6	L6.3	Smooth	S	R	S	S	S	R	S	S	S	R	S	R	S	S	29	0	245	-	0	0	0	0	100	0	0	0	0	0	0	0	0	0	100	100	0
SH17G453	SRR28997905	2017	Southern China	Guangxi	Human	Human faeces	NA	F	41-65	42	ST34	L6	L6.3	Smooth	S	R	S	S	S	R	R	S	R	R	S	I	S	S	36	0	251	-	0	0	0	0	100	0	0	0	0	0	0	0	0	0	0	0	82.51
SH17G569	SRR28997904	2017	Eastern China	Shanghai	Human	Human faeces	NA	M	41-65	42	ST34	L6	L6.3	Smooth	S	R	S	S	R	R	R	S	R	R	S	S	S	S	42	0	251	-	0	0	0	100	100	0	0	0	0	0	0	0	100	0	0	0	82.51
SH17G574	SRR28997903	2017	Eastern China	Shanghai	Human	Human faeces	NA	F	41-65	63	ST19	L3	L3.7	Smooth	S	S	S	S	S	S	S	S	S	S	R	S	S	S	24	0	261	-	0	0	0	0	100	0	0	0	0	0	0	0	0	0	0	0	0
SH17G587	SRR28997902	2017	Northern China	Shanxi	Human	Human faeces	NA	M	0-6	2	ST34	L6	L6.3	Smooth	S	R	S	S	S	R	S	S	S	R	S	R	S	S	24	0	135	-	0	0	0	0	100	0	0	0	0	0	0	0	0	0	0	0	0
SH17G588	SRR28997901	2017	Northern China	Shanxi	Human	Human faeces	NA	F	7-17	8	ST34	L6	L6.3	Smooth	S	R	S	S	S	R	S	S	S	R	R	R	S	S	23	1	70	gyrA D87Y	0	0	0	0	100	0	0	0	0	0	0	0	0	0	0	0	0
SH17G591	SRR28997900	2017	Northern China	Shanxi	Human	Human faeces	NA	M	0-6	4	ST34	L6	L6.3	Smooth	S	R	S	S	S	R	S	S	S	R	S	R	S	S	24	0	137	-	0	0	0	0	100	0	0	0	0	0	0	0	0	0	0	0	0
SH17G620	SRR28997898	2017	Eastern China	Shanghai	Human	Human faeces	NA	F	0-6	5	ST34	L6	L6.5	Rough	S	R	S	S	R	R	S	S	S	R	R	S	S	S	35	1	244	gyrA D87N	0	0	0	100	100	0	0	0	0	0	0	0	100	0	0	0	0
SH17G624	SRR28997897	2017	Eastern China	Shanghai	Human	Human faeces	NA	F	0-6	1	ST34	L6	L6.3	Smooth	R	R	R	S	S	R	S	S	S	S	S	S	S	S	27	0	244	-	0	0	0	0	100	0	0	0	0	0	0	0	0	0	0	0	0
SH17G643	SRR28997896	2017	Eastern China	Shanghai	Human	Human faeces	NA	M	≥66	68	ST34	L6	L6.3	Smooth	S	R	S	S	S	R	S	S	S	R	S	R	S	S	29	0	250	-	0	0	0	0	100	0	0	0	0	0	0	0	0	0	100	100	0
SH18G008	SRR28998010	2018	Eastern China	Shanghai	Human	Human faeces	NA	M	≥66	67	ST19	L3	L3.4	Smooth	S	S	S	S	S	S	S	S	S	S	S	S	S	S	24	0	261	-	0	0	0	0	100	0	0	0	0	0	0	0	0	0	0	0	0
SH18G014	SRR28998009	2018	Eastern China	Shanghai	Human	Human faeces	NA	M	0-6	8M	ST19	L5	L5.2	Smooth	S	R	S	S	S	R	R	S	R	R	S	S	S	S	24	0	71	-	0	0	0	0	100	0	0	0	0	0	0	0	0	0	0	0	0
SH18G018	SRR28998008	2018	Eastern China	Shanghai	Human	Human faeces	NA	M	18-40	22	ST19	L5	L5.2	Smooth	S	R	S	S	S	R	R	S	R	R	S	S	S	S	24	0	133	-	0	0	0	0	100	0	0	0	0	0	0	0	0	0	0	0	0
SH18G019	SRR28998005	2018	Eastern China	Shanghai	Human	Human faeces	NA	M	41-65	57	ST34	L6	L6.5	Rough	S	R	S	S	I	R	R	S	S	R	S	R	S	S	24	0	70	-	0	0	0	0	100	0	0	0	0	0	0	0	0	0	0	0	0
SH18G025	SRR28998004	2018	Eastern China	Shanghai	Human	Human faeces	NA	M	18-40	30	ST19	L3	L3.7	Smooth	S	S	S	S	S	S	S	S	S	S	R	S	S	S	24	0	262	-	0	0	0	0	100	0	0	0	0	0	0	0	0	0	0	0	0
SH18G044	SRR28998003	2018	Eastern China	Shanghai	Human	Human faeces	NA	F	41-65	50	ST19	L3	L3.7	Smooth	S	R	S	S	S	R	S	S	S	S	R	R	S	S	28	0	263	-	0	0	0	0	100	0	0	0	0	0	0	0	0	0	100	100	0
SH18G046	SRR28998002	2018	Eastern China	Shanghai	Human	Human faeces	NA	M	18-40	26	ST19	L5	L5.2	Smooth	S	S	S	S	S	R	R	S	R	R	S	I	S	S	35	0	250	-	0	0	0	0	100	0	0	0	0	0	0	0	0	0	0	0	82.51
SH18G056	SRR28998001	2018	Eastern China	Shanghai	Human	Human faeces	NA	F	41-65	47	ST19	L3	L3.7	Smooth	S	S	S	S	S	S	S	S	S	S	R	S	S	S	24	0	261	-	0	0	0	0	100	0	0	0	0	0	0	0	0	0	0	0	0
SH18G1223	SRR28998000	2018	Eastern China	Shanghai	Human	Human faeces	NA	F	41-65	63	ST19	L3	L3.4	Smooth	S	S	S	S	S	S	S	S	S	S	S	S	S	S	24	0	260	-	0	0	0	0	100	0	0	0	0	0	0	0	0	0	0	0	0
SH18G1228	SRR28997999	2018	Eastern China	Shanghai	Human	Human faeces	NA	F	41-65	44	ST19	L3	L3.7	Smooth	S	S	S	S	S	S	S	S	S	S	S	I	S	S	24	0	261	-	0	0	0	0	100	0	0	0	0	0	0	0	0	0	0	0	0
SH18G125	SRR28997998	2018	Eastern China	Shanghai	Human	Human faeces	NA	M	7-17	7	ST34	L6	L6.4	Smooth	S	R	S	S	S	R	S	S	S	R	S	R	S	S	29	0	246	-	0	0	0	0	100	0	0	0	0	0	0	0	0	0	100	100	0
SH18G130	SRR28997997	2018	Eastern China	Shanghai	Human	Human faeces	NA	M	≥66	80	ST34	L6	L6.3	Smooth	S	R	S	S	S	R	S	S	S	R	S	R	S	S	29	0	250	-	0	0	0	0	100	0	0	0	0	0	0	0	0	0	100	100	0
SH18G1306	SRR28997996	2018	Eastern China	Shanghai	Human	Human faeces	NA	M	18-40	36	ST34	L6	L6.4	Smooth	S	R	S	S	S	R	S	S	S	R	S	R	S	S	29	0	246	-	0	0	0	0	100	0	0	0	0	0	0	0	0	0	100	100	0
SH18G1311	SRR28997994	2018	Eastern China	Shanghai	Human	Human faeces	NA	F	41-65	50	ST19	L5	L5.2	Smooth	S	R	S	S	S	R	R	S	R	R	S	S	S	S	24	0	134	-	0	0	0	0	100	0	0	0	0	0	0	0	0	0	0	0	0
SH18G1314	SRR28997993	2018	Eastern China	Zhejiang	Human	Human faeces	NA	F	0-6	2	ST34	L6	L6.3	Smooth	R	R	R	R	S	R	R	S	R	R	S	R	R	I	37	0	249	-	0	0	0	0	100	0	0	94.77	0	0	0	0	0	0	100	100	83.54
SH18G1316	SRR28997992	2018	Eastern China	Zhejiang	Human	Human faeces	NA	M	0-6	2	ST19	L5	L5.2	Smooth	S	R	S	S	S	R	R	S	R	R	S	S	S	S	34	0	250	-	0	0	0	0	100	0	0	0	0	0	0	0	0	0	0	0	82.51
SH18G1317	SRR28997991	2018	Eastern China	Zhejiang	Human	Human faeces	NA	M	0-6	2	ST19	L5	L5.2	Smooth	S	R	S	S	S	R	R	S	R	R	S	S	S	S	24	0	134	-	0	0	0	0	100	0	0	0	0	0	0	0	0	0	0	0	0
SH18G1321	SRR28997990	2018	Eastern China	Zhejiang	Human	Human faeces	NA	F	0-6	3	ST34	L6	L6.3	Smooth	S	R	S	S	S	R	S	S	S	R	S	R	S	S	24	0	137	-	0	0	0	0	100	0	0	0	0	0	0	0	0	0	0	0	0
SH18G1322	SRR28997989	2018	Eastern China	Zhejiang	Human	Human faeces	NA	M	0-6	1	ST34	L6	L6.3	Smooth	R	R	R	S	S	R	R	S	R	R	S	S	S	I	24	0	131	-	0	0	0	0	100	0	0	0	0	0	0	0	0	0	0	0	0
SH18G1324	SRR28997988	2018	Eastern China	Zhejiang	Human	Human faeces	NA	M	0-6	4	ST34	L6	L6.3	Smooth	S	R	S	S	S	S	S	S	S	R	S	R	S	S	24	0	69	-	0	0	0	0	100	0	0	0	0	0	0	0	0	0	0	0	0
SH18G1327	SRR28997987	2018	Eastern China	Zhejiang	Human	Human faeces	NA	M	0-6	2	ST19	L5	L5.2	Smooth	S	R	S	S	S	R	R	S	R	R	S	S	S	S	24	0	143	-	0	0	0	0	100	0	0	0	0	0	0	0	0	0	0	0	0
SH18G1329	SRR28997986	2018	Eastern China	Zhejiang	Human	Human faeces	NA	F	0-6	11m	ST19	L5	L5.2	Smooth	S	S	S	S	S	S	S	S	S	S	S	S	S	S	24	0	133	-	0	0	0	0	100	0	0	0	0	0	0	0	0	0	0	0	0
SH18G1331	SRR28997985	2018	Eastern China	Zhejiang	Human	Human faeces	NA	F	0-6	6m	ST34	L6	L6.3	Smooth	S	R	S	S	S	R	S	S	S	R	S	R	S	S	24	0	132	-	0	0	0	0	100	0	0	0	0	0	0	0	0	0	0	0	0
SH18G1336	SRR28997983	2018	Eastern China	Shanghai	Human	Human faeces	NA	F	18-40	24	ST19	L3	L3.7	Smooth	S	S	S	S	S	S	S	S	S	S	S	I	S	S	24	0	78	-	0	0	0	0	100	0	0	0	0	0	0	0	0	0	0	0	0
SH18G134	SRR28997982	2018	Eastern China	Shanghai	Human	Human faeces	NA	M	18-40	30	ST19	L3	L3.4	Smooth	S	S	S	S	S	S	S	S	S	S	S	S	S	S	24	0	262	-	0	0	0	0	100	0	0	0	0	0	0	0	0	0	0	0	0
SH18G137	SRR28998193	2018	Eastern China	Shanghai	Human	Human faeces	NA	F	0-6	11m	ST34	L6	L6.3	Smooth	S	R	S	S	S	R	S	S	S	R	S	R	S	S	24	0	132	-	0	0	0	0	100	0	0	0	0	0	0	0	0	0	0	0	0
SH18G1380	SRR28998192	2018	Eastern China	Zhejiang	Human	Human faeces	NA	M	7-17	11	ST34	L6	L6.3	Smooth	R	R	R	S	R	R	R	S	R	R	S	I	S	I	24	0	131	-	0	0	0	0	100	0	0	0	0	0	0	0	0	0	0	0	0
SH18G1381	SRR28998191	2018	Eastern China	Zhejiang	Human	Human faeces	NA	M	0-6	9m	ST34	L6	L6.5	Rough	R	R	R	S	R	R	R	S	R	R	R	I	S	S	24	1	68	gyrA D87N	0	0	0	0	100	0	0	0	0	0	0	0	0	0	0	0	0
SH18G141	SRR28998190	2018	Eastern China	Shanghai	Human	Human faeces	NA	M	18-40	38	ST19	L3	L3.7	Smooth	S	R	S	S	S	R	S	S	S	S	R	R	S	S	24	0	78	-	0	0	0	0	100	0	0	0	0	0	0	0	0	0	0	0	0
SH18G151	SRR28998189	2018	Eastern China	Shanghai	Human	Human faeces	NA	F	41-65	55	ST19	L3	L3.7	Smooth	S	S	S	S	S	S	S	S	S	S	S	S	S	S	24	0	78	-	0	0	0	0	100	0	0	0	0	0	0	0	0	0	0	0	0
SH18G162	SRR28998188	2018	Eastern China	Shanghai	Human	Human faeces	NA	M	18-40	22	ST19	L5	L5.2	Smooth	S	R	S	S	S	R	R	S	R	R	S	I	S	S	36	0	250	-	0	0	0	0	100	0	0	0	0	0	0	0	0	0	0	0	82.51
SH18G1960	SRR28998187	2018	Southern China	Guangxi	Human	Human faeces	NA	F	18-40	27	ST34	L6	L6.3	Smooth	S	R	S	S	S	R	S	S	S	R	S	R	S	S	29	0	249	-	0	0	0	0	100	0	0	0	0	0	0	0	0	0	100	100	0
SH18G2121	SRR28998186	2018	Southern China	Guangxi	Human	Human faeces	NA	F	41-65	41	ST36	L4	L4.2	Smooth	S	R	S	S	I	R	R	S	R	R	S	R	S	S	33	0	225	-	0	0	0	0	100	0	0	0	0	0	0	0	0	0	100	100	0
SH18G2126	SRR28998184	2018	Southern China	Guangxi	Human	Human faeces	NA	M	41-65	48	ST36	L4	L4.2	Smooth	S	R	S	S	S	R	R	S	R	R	S	R	S	S	33	0	226	-	0	0	0	0	100	0	0	0	0	0	0	0	0	0	100	100	0
SH18G2459	SRR28998183	2018	Southern China	Guangxi	Human	Human faeces	NA	F	18-40	22	ST34	L6	L6.3	Smooth	S	R	S	S	S	R	R	S	R	R	S	R	S	S	36	0	245	-	0	0	0	0	100	0	0	0	0	0	0	0	0	0	100	100	0
SH18G2501	SRR28998182	2017	Northeast China	Heilongjiang	Human	Human faeces	NA	F	0-6	1	ST34	L6	L6.3	Smooth	S	R	S	S	S	R	S	S	S	R	S	R	S	S	24	0	131	-	0	0	0	0	100	0	0	0	0	0	0	0	0	0	0	0	0
SH18G2502	SRR28998181	2017	Northeast China	Heilongjiang	Human	Human faeces	NA	M	0-6	1	ST34	L6	L6.3	Smooth	S	R	S	S	S	R	S	S	S	R	S	R	S	S	24	0	132	-	0	0	0	0	100	0	0	0	0	0	0	0	0	0	0	0	0
SH18G2503	SRR28998180	2017	Northeast China	Heilongjiang	Human	Human faeces	NA	F	0-6	1	ST34	L6	L6.3	Smooth	S	R	S	S	S	R	I	S	S	R	S	R	S	S	24	0	132	-	0	0	0	0	100	0	0	0	0	0	0	0	0	0	0	0	0
SH18G2514	SRR28998179	2018	Southwest China	Yunnan	Human	Human faeces	NA	F	≥66	68	ST34	L6	L6.3	Smooth	R	R	R	S	R	R	R	S	R	R	R	R	R	S	44	1	251	gyrA S83L	0	0	0	100	100	0	0	0	0	0	0	0	0	0	100	100	82.51
SH18G2515	SRR28998178	2018	Southwest China	Yunnan	Human	Human faeces	NA	F	≥66	78	ST19	L5	L5.2	Smooth	R	R	R	R	S	R	R	S	R	R	S	S	S	I	24	0	134	-	0	0	0	0	100	0	0	0	0	0	0	0	0	0	0	0	0
SH18G2516	SRR28998177	2018	Southwest China	Yunnan	Human	Human faeces	NA	M	0-6	2	ST34	L6	L6.3	Smooth	S	R	S	S	S	R	S	S	S	R	S	R	S	S	24	0	131	-	0	0	0	0	100	0	0	0	0	0	0	0	0	0	0	0	0
SH18G2517	SRR28998176	2018	Southwest China	Yunnan	Human	Human faeces	NA	F	0-6	1	ST19	L3	L3.1	Smooth	R	R	R	S	R	R	R	S	R	R	R	S	S	S	24	0	78	-	0	0	0	0	100	0	0	0	0	0	0	0	0	0	0	0	0
SH18G2518	SRR28998175	2018	Southwest China	Yunnan	Human	Human faeces	NA	F	0-6	5m	ST19	L5	L5.2	Smooth	S	R	S	S	S	R	R	S	R	R	S	I	S	S	24	0	134	-	0	0	0	0	100	0	0	0	0	0	0	0	0	0	0	0	0
SH18G2519	SRR28998173	2018	Southwest China	Yunnan	Human	Human faeces	NA	M	0-6	6	ST34	L6	L6.3	Smooth	S	R	S	S	S	R	S	S	S	R	S	R	S	S	24	0	70	-	0	0	0	0	100	0	0	0	0	0	0	0	0	0	0	0	0
SH18G2523	SRR28998172	2018	Southwest China	Yunnan	Human	Human faeces	NA	M	0-6	11m	ST19	L3	L3.1	Smooth	R	R	R	S	R	R	R	I	S	R	R	R	S	I	40	0	263	-	0	0	0	100	100	0	0	0	0	0	0	0	100	0	0	0	99.59
SH18G2524	SRR28998171	2014	Northeast China	Heilongjiang	Human	Human faeces	NA	F	0-6	2	ST34	L6	L6.3	Smooth	S	R	S	S	S	R	R	S	S	R	S	R	R	S	24	0	132	-	0	0	0	0	100	0	0	0	0	0	0	0	0	0	0	0	0
SH18G2525	SRR28998170	2015	Northeast China	Heilongjiang	Human	Human faeces	NA	M	0-6	4	ST34	L6	L6.3	Smooth	S	R	S	S	S	R	S	S	S	R	S	R	S	S	24	0	131	-	0	0	0	0	100	0	0	0	0	0	0	0	0	0	0	0	0
SH18G2526	SRR28998169	2014	Northeast China	Heilongjiang	Human	Human faeces	NA	M	7-17	9	ST34	L6	L6.3	Smooth	S	R	S	S	S	R	S	S	S	R	S	R	S	S	24	0	131	-	0	0	0	0	100	0	0	0	0	0	0	0	0	0	0	0	0
SH18G2527	SRR28998168	2014	Northeast China	Heilongjiang	Human	Human faeces	NA	F	7-17	12	ST34	L6	L6.3	Smooth	S	R	S	S	S	R	S	S	S	R	S	R	S	S	24	0	132	-	0	0	0	0	100	0	0	0	0	0	0	0	0	0	0	0	0
SH18G2528	SRR28998167	2014	Northeast China	Heilongjiang	Human	Human faeces	NA	M	41-65	65	ST19	L3	L3.1	Smooth	S	R	S	S	S	S	S	S	S	R	S	R	S	S	24	0	154	-	0	0	0	0	100	0	0	0	0	0	0	0	0	0	0	0	0
SH18G2529	SRR28998166	2014	Northeast China	Heilongjiang	Human	Human faeces	NA	F	18-40	37	ST34	L6	L6.3	Smooth	S	R	S	S	S	R	S	S	S	R	S	R	S	S	24	0	132	-	0	0	0	0	100	0	0	0	0	0	0	0	0	0	0	0	0
SH18G2530	SRR28998165	2014	Northeast China	Heilongjiang	Human	Human faeces	NA	F	0-6	2	ST34	L6	L6.5	Rough	S	R	S	S	S	R	S	S	S	R	R	R	S	S	24	1	69	gyrA D87Y	0	0	0	0	100	0	0	0	0	0	0	0	0	0	0	0	0
SH18G2531	SRR28998164	2014	Northeast China	Heilongjiang	Human	Human faeces	NA	M	0-6	3m	ST34	L6	L6.5	Rough	S	R	S	I	S	R	I	S	S	R	R	R	S	I	23	1	69	gyrA D87Y	0	0	0	0	100	0	0	0	0	0	0	0	0	0	0	0	0
SH18G2533	SRR28998162	2014	Northeast China	Heilongjiang	Human	Human faeces	NA	M	41-65	54	ST34	L6	L6.5	Rough	S	R	S	I	S	R	S	S	S	R	R	R	S	S	24	1	70	gyrA D87Y	0	0	0	0	100	0	0	0	0	0	0	0	0	0	0	0	0
SH18G2534	SRR28998321	2015	Northeast China	Heilongjiang	Human	Human faeces	NA	F	0-6	2	ST34	L6	L6.5	Rough	S	S	S	S	S	R	I	S	R	R	R	R	S	S	24	1	70	gyrA D87N	0	0	0	0	100	0	0	0	0	0	0	0	0	0	0	0	0
SH18G2536	SRR28998320	2015	Northeast China	Heilongjiang	Human	Human faeces	NA	M	0-6	1	ST34	L6	L6.5	Rough	S	R	S	S	S	S	I	S	S	S	R	S	S	S	24	1	69	gyrA D87N	0	0	0	0	100	0	0	0	0	0	0	0	0	0	0	0	0
SH18G2537	SRR28998319	2015	Northeast China	Heilongjiang	Human	Human faeces	NA	M	18-40	34	ST34	L6	L6.5	Rough	S	R	S	S	R	R	R	S	R	R	R	I	S	I	24	1	70	gyrA D87N	0	0	0	0	100	0	0	0	0	0	0	0	0	0	0	0	0
SH18G2538	SRR28998318	2015	Northeast China	Heilongjiang	Human	Human faeces	NA	M	0-6	2	ST34	L6	L6.5	Rough	S	R	S	S	R	R	R	S	R	R	R	I	S	I	24	1	70	gyrA D87N	0	0	0	0	100	0	0	0	0	0	0	0	0	0	0	0	0
SH18G2539	SRR28998317	2017	Northeast China	Heilongjiang	Human	Human faeces	NA	F	0-6	4	ST34	L6	L6.3	Smooth	S	R	S	S	S	R	S	S	S	R	S	R	S	S	24	0	69	-	0	0	0	0	100	0	0	0	0	0	0	0	0	0	0	0	0
SH18G2540	SRR28998316	2017	Northeast China	Heilongjiang	Human	Human faeces	NA	F	41-65	65	ST34	L6	L6.3	Smooth	S	R	S	S	S	R	S	S	S	R	S	R	S	S	24	0	131	-	0	0	0	0	100	0	0	0	0	0	0	0	0	0	0	0	0
SH18G2541	SRR28998315	2018	Northeast China	Heilongjiang	Human	Human faeces	NA	M	41-65	54	ST34	L6	L6.3	Smooth	S	R	S	S	S	S	S	S	S	R	S	R	S	S	24	0	132	-	0	0	0	0	100	0	0	0	0	0	0	0	0	0	0	0	0
SH18G2542	SRR28998314	2018	Northeast China	Heilongjiang	Human	Human faeces	NA	F	0-6	2	ST34	L6	L6.5	Rough	S	R	S	S	S	R	S	S	S	R	R	S	S	I	24	1	70	gyrA D87N	0	0	0	0	100	0	0	0	0	0	0	0	0	0	0	0	0
SH18G2543	SRR28998313	2018	Northeast China	Heilongjiang	Human	Human faeces	NA	F	0-6	1m	ST34	L6	L6.3	Smooth	R	R	R	S	S	R	R	S	S	R	S	R	S	S	24	0	128	-	0	0	0	0	100	0	0	0	0	0	0	0	0	0	0	0	0
SH18G2544	SRR28998311	2018	Northeast China	Heilongjiang	Human	Human faeces	NA	F	18-40	33	ST34	L6	L6.3	Smooth	S	S	S	S	S	R	S	S	S	R	S	R	S	S	24	0	131	-	0	0	0	0	100	0	0	0	0	0	0	0	0	0	0	0	0
SH18G2545	SRR28998310	2018	Northeast China	Heilongjiang	Human	Human faeces	NA	M	≥66	66	ST34	L6	L6.3	Smooth	S	R	S	I	S	S	I	S	S	R	S	R	S	S	24	0	140	-	0	0	0	0	100	0	0	0	0	0	0	0	0	0	0	0	0
SH18G2546	SRR28998309	2018	Northeast China	Heilongjiang	Human	Human faeces	NA	M	0-6	2	ST34	L6	L6.3	Smooth	S	S	S	S	S	R	S	S	S	R	S	R	S	S	24	0	73	-	0	0	0	0	100	0	0	0	0	0	0	0	0	0	0	0	0
SH18G2547	SRR28998308	2018	Northeast China	Heilongjiang	Human	Human faeces	NA	M	18-40	29	ST34	L6	L6.3	Smooth	S	R	S	S	S	S	S	S	S	S	S	S	S	S	24	0	78	-	0	0	0	0	100	0	0	0	0	0	0	0	0	0	0	0	0
SH18G2548	SRR28998307	2018	Northeast China	Heilongjiang	Human	Human faeces	NA	F	0-6	2	ST34	L6	L6.3	Smooth	S	R	S	S	S	R	S	S	S	R	S	R	S	S	24	0	135	-	0	0	0	0	100	0	0	0	0	0	0	0	0	0	0	0	0
SH18G2549	SRR28998306	2018	Northeast China	Heilongjiang	Human	Human faeces	NA	M	41-65	65	ST2956	L6	L6.3	Smooth	R	R	R	S	I	R	R	S	S	R	S	S	R	S	24	0	74	-	0	0	0	0	100	0	0	0	0	0	0	0	0	0	0	0	0
SH18G2562	SRR28998305	2013	Northern China	Hebei	Human	Human faeces	NA	M	0-6	1	ST34	L6	L6.4	Smooth	S	R	S	S	S	R	S	S	S	R	S	R	S	S	24	0	68	-	0	0	0	0	100	0	0	0	0	0	0	0	0	0	0	0	0
SH18G2568	SRR28998304	2013	Northern China	Hebei	Human	Human faeces	NA	F	18-40	27	ST34	L6	L6.3	Smooth	S	R	S	S	S	R	S	S	S	R	S	R	S	S	24	0	68	-	0	0	0	0	100	0	0	0	0	0	0	0	0	0	0	0	0
SH18G2569	SRR28998303	2013	Northern China	Hebei	Human	Human faeces	NA	M	0-6	2	ST34	L6	L6.3	Smooth	S	R	S	S	S	R	S	S	S	R	S	R	S	S	24	0	132	-	0	0	0	0	100	0	0	0	0	0	0	0	0	0	0	0	0
SH18G2577	SRR28998302	2013	Northern China	Hebei	Human	Human faeces	NA	M	0-6	9m	ST34	L6	L6.5	Rough	S	S	S	S	R	R	R	S	R	R	R	R	S	I	24	1	70	gyrA D87N	0	0	0	0	100	0	0	0	0	0	0	0	0	0	0	0	0
SH18G2582	SRR28998300	2014	Northern China	Hebei	Human	Human faeces	NA	F	18-40	32	ST19	L3	L3.7	Smooth	S	S	S	S	S	S	S	S	S	S	R	S	S	S	24	0	78	-	0	0	0	0	100	0	0	0	0	0	0	0	0	0	0	0	0
SH18G2585	SRR28998299	2014	Northern China	Hebei	Human	Human faeces	NA	M	0-6	10m	ST34	L6	L6.3	Smooth	S	R	S	S	S	S	S	S	S	R	S	R	S	S	24	0	131	-	0	0	0	0	100	0	0	0	0	0	0	0	0	0	0	0	0
SH18G2586	SRR28998298	2014	Northern China	Hebei	Human	Human faeces	NA	M	0-6	8m	ST34	L6	L6.3	Smooth	S	R	S	S	S	S	S	S	S	R	S	R	S	S	24	0	131	-	0	0	0	0	100	0	0	0	0	0	0	0	0	0	0	0	0
SH18G2587	SRR28998297	2015	Northern China	Hebei	Human	Human faeces	NA	F	0-6	10m	ST34	L6	L6.3	Smooth	S	R	S	S	S	R	S	S	S	R	S	R	S	S	24	0	132	-	0	0	0	0	100	0	0	0	0	0	0	0	0	0	0	0	0
SH18G2588	SRR28998296	2015	Northern China	Hebei	Human	Human faeces	NA	M	0-6	2	ST34	L6	L6.3	Smooth	S	R	S	S	S	R	S	S	S	R	S	R	S	S	24	0	132	-	0	0	0	0	100	0	0	0	0	0	0	0	0	0	0	0	0
SH18G2593	SRR28998295	2015	Northern China	Hebei	Human	Human faeces	NA	M	41-65	45	ST19	L1	L1.3	Smooth	S	R	S	S	R	R	R	R	R	R	R	R	S	I	20	3	74	gyrA S83L, gyrA D87N, parC S80R	0	0	0	0	100	0	0	0	0	0	0	0	0	0	0	0	0
SH18G2594	SRR28998294	2015	Northern China	Hebei	Human	Human faeces	NA	M	7-17	11	ST19	L1	L1.3	Smooth	S	R	S	S	R	R	R	R	R	R	R	R	S	I	20	3	75	gyrA S83L, gyrA D87N, parC S80R	0	0	0	0	100	0	0	0	0	0	0	0	0	0	0	0	0
SH18G2595	SRR28998293	2015	Northern China	Hebei	Human	Human faeces	NA	M	41-65	61	ST34	L6	L6.5	Smooth	S	R	S	S	R	R	R	S	R	R	R	R	S	I	24	1	70	gyrA D87N	0	0	0	0	100	0	0	0	0	0	0	0	0	0	0	0	0
SH18G2603	SRR28998292	2016	Northern China	Hebei	Human	Human faeces	NA	M	0-6	1	ST34	L6	L6.5	Smooth	S	R	S	S	R	R	R	S	R	R	R	R	S	I	24	1	68	gyrA D87N	0	0	0	0	100	0	0	0	0	0	0	0	0	0	0	0	0
SH18G2604	SRR28998291	2016	Northern China	Hebei	Human	Human faeces	NA	M	0-6	2	ST34	L6	L6.5	Smooth	S	R	S	S	R	R	R	S	R	R	R	R	S	I	24	1	69	gyrA D87N	0	0	0	0	100	0	0	0	0	0	0	0	0	0	0	0	0
SH18G2616	SRR28998161	2016	Northern China	Hebei	Human	Human faeces	NA	M	0-6	2	ST19	L3	L3.5	Smooth	S	S	S	S	S	R	S	S	S	R	S	S	S	S	24	0	76	-	0	0	0	0	100	0	0	0	0	0	0	0	0	0	0	0	0
SH18G2617	SRR28998160	2016	Northern China	Hebei	Human	Human faeces	NA	M	0-6	5	ST34	L6	L6.3	Smooth	S	R	S	S	S	R	S	S	S	R	S	R	S	S	24	0	132	-	0	0	0	0	100	0	0	0	0	0	0	0	0	0	0	0	0
SH18G2649	SRR28998159	2018	Northern China	Shanxi	Human	Human faeces	NA	M	0-6	1	ST34	L6	L6.3	Smooth	S	R	S	S	S	R	S	S	S	R	S	R	S	S	24	0	76	-	0	0	0	0	100	0	0	0	0	0	0	0	0	0	0	0	0
SH18G2650	SRR28998158	2018	Northern China	Shanxi	Human	Human faeces	NA	F	41-65	51	ST34	L6	L6.3	Smooth	S	R	S	S	S	R	S	S	S	R	S	R	S	S	24	0	132	-	0	0	0	0	100	0	0	0	0	0	0	0	0	0	0	0	0
SH18G2652	SRR28998157	2018	Northern China	Shanxi	Human	Human faeces	NA	M	0-6	3	ST19	L5	L5.2	Smooth	S	R	S	S	S	R	R	S	R	R	S	S	S	S	35	0	250	-	0	0	0	0	100	0	0	0	0	0	0	0	0	0	0	0	82.51
SH18G2656	SRR28998156	2018	Northern China	Shanxi	Human	Human faeces	NA	F	18-40	32	ST34	L6	L6.3	Smooth	S	R	S	S	S	S	S	S	S	R	S	R	S	S	28	0	251	-	0	0	0	0	100	0	0	0	0	0	0	0	0	0	100	100	0
SH18G2658	SRR28998155	2018	Northern China	Shanxi	Human	Human faeces	NA	M	0-6	1	ST34	L6	L6.3	Smooth	S	R	S	S	S	R	S	S	S	R	S	R	S	S	29	0	246	-	0	0	0	0	100	0	0	0	0	0	0	0	0	0	100	100	0
SH18G2662	SRR28998154	2018	Northern China	Shanxi	Human	Human faeces	NA	F	0-6	11m	ST34	L6	L6.3	Smooth	S	R	S	S	S	R	R	S	R	R	S	R	S	S	24	0	130	-	0	0	0	0	100	0	0	0	0	0	0	0	0	0	0	0	0
SH18G2670	SRR28998153	2018	Northern China	Shanxi	Human	Human faeces	NA	F	0-6	8m	ST19	L5	L5.2	Smooth	S	R	S	S	S	R	R	S	R	R	S	S	S	S	24	0	133	-	0	0	0	0	100	0	0	0	0	0	0	0	0	0	0	0	0
SH18G2674	SRR28998152	2018	Northern China	Shanxi	Human	Human faeces	NA	M	18-40	30	ST19	L5	L5.2	Smooth	S	R	S	S	S	R	R	S	R	R	S	S	S	S	24	0	179	-	0	0	0	0	100	0	0	0	0	0	0	0	0	0	0	0	0
SH18G2677	SRR28998150	2018	Northern China	Shanxi	Human	Human faeces	NA	M	0-6	2	ST34	L6	L6.5	Rough	S	R	S	S	R	R	R	I	R	R	R	S	S	I	24	1	71	gyrA D87N	0	0	0	0	100	0	0	0	0	0	0	0	0	0	0	0	0
SH18G2678	SRR28998149	2018	Northern China	Shanxi	Human	Human faeces	NA	M	18-40	35	ST34	L6	L6.3	Smooth	S	R	S	S	S	R	S	S	S	R	S	R	S	S	29	0	245	-	0	0	0	0	100	0	0	0	0	0	0	0	0	0	100	100	0
SH18G2679	SRR28998148	2018	Northern China	Shanxi	Human	Human faeces	NA	M	18-40	28	ST34	L6	L6.3	Smooth	S	R	S	S	S	R	S	S	S	R	S	R	S	I	29	0	246	-	0	0	0	0	100	0	0	0	0	0	0	0	0	0	100	100	0
SH18G2681	SRR28998147	2018	Northern China	Shanxi	Human	Human faeces	NA	F	0-6	1	ST34	L6	L6.3	Smooth	S	R	S	S	S	R	S	S	S	R	S	R	S	S	29	0	245	-	0	0	0	0	100	0	0	0	0	0	0	0	0	0	100	100	0
SH18G2682	SRR28998146	2018	Northern China	Shanxi	Human	Human faeces	NA	M	18-40	37	ST34	L6	L6.3	Smooth	S	R	S	S	S	R	S	S	S	R	S	R	S	S	29	0	245	-	0	0	0	0	100	0	0	0	0	0	0	0	0	0	100	100	0
SH18G2711	SRR28998145	2018	Northern China	Shanxi	Human	Human faeces	NA	M	0-6	10m	ST34	L6	L6.5	Rough	S	R	S	S	S	R	R	S	R	R	R	I	S	S	35	1	248	gyrA D87N	0	0	0	0	100	0	0	0	0	0	0	0	0	0	0	0	82.51
SH18G2801	SRR28998144	2018	Northern China	Shanxi	Human	Human faeces	NA	M	0-6	8m	ST19	L5	L5.2	Smooth	S	R	S	S	S	R	R	S	R	R	S	I	S	I	36	0	250	-	0	0	0	0	100	0	0	0	0	0	0	0	0	0	0	0	82.51
SH18G2802	SRR28998143	2018	Northern China	Shanxi	Human	Human faeces	NA	F	0-6	1	ST34	L6	L6.3	Smooth	S	R	S	S	S	R	S	S	S	R	S	R	S	S	29	0	246	-	0	0	0	0	100	0	0	0	0	0	0	0	0	0	100	100	0
SH18G2803	SRR28998142	2018	Northern China	Shanxi	Human	Human faeces	NA	M	0-6	3	ST34	L6	L6.3	Smooth	R	R	R	S	S	R	S	S	S	R	S	R	S	S	31	0	249	-	0	0	0	0	100	0	0	0	0	0	0	0	0	0	100	100	0
SH18G2804	SRR28998141	2018	Northern China	Shanxi	Human	Human faeces	NA	F	0-6	10m	ST19	L5	L5.2	Smooth	S	R	S	S	S	R	R	S	R	R	S	S	S	S	36	0	251	-	0	0	0	0	100	0	0	0	0	0	0	0	0	0	0	0	82.51
SH18G2805	SRR28998138	2018	Northern China	Shanxi	Human	Human faeces	NA	M	0-6	1	ST19	L5	L5.2	Smooth	S	R	S	S	S	R	R	S	R	R	S	S	S	S	24	0	143	-	0	0	0	0	100	0	0	0	0	0	0	0	0	0	0	0	0
SH18G2806	SRR28998137	2018	Northern China	Shanxi	Human	Human faeces	NA	M	0-6	2	ST34	L6	L6.5	Rough	S	R	S	S	R	R	R	S	S	R	R	R	S	I	24	1	67	gyrA D87N	0	0	0	0	100	0	0	0	0	0	0	0	0	0	0	0	0
SH18G2807	SRR28998136	2018	Northern China	Shanxi	Human	Human faeces	NA	F	0-6	1	ST34	L6	L6.3	Smooth	S	R	S	S	S	R	S	S	S	R	S	R	S	S	29	0	246	-	0	0	0	0	100	0	0	0	0	0	0	0	0	0	100	100	0
SH18G2808	SRR28998135	2018	Northern China	Shanxi	Human	Human faeces	NA	F	0-6	2	ST34	L6	L6.5	Rough	S	R	S	S	S	R	S	S	S	R	R	S	S	I	30	1	245	gyrA D87N	0	0	0	0	100	0	0	0	0	0	0	0	0	0	0	0	0
SH18G2812	SRR28998134	2018	Northern China	Shanxi	Human	Human faeces	NA	M	0-6	2	ST34	L6	L6.3	Smooth	S	R	S	S	S	R	S	S	S	R	S	R	S	S	29	0	250	-	0	0	0	0	100	0	0	0	0	0	0	0	0	0	100	100	0
SH18G2814	SRR28998133	2018	Northern China	Shanxi	Human	Human faeces	NA	M	0-6	3	ST34	L6	L6.5	Rough	S	R	S	S	S	R	S	S	S	R	R	R	S	S	30	1	248	gyrA D87N	0	0	0	0	100	0	0	0	0	0	0	0	0	0	100	100	0
SH18G2815	SRR28998132	2018	Northern China	Shanxi	Human	Human faeces	NA	F	0-6	11m	ST34	L6	L6.3	Smooth	S	R	S	S	S	R	S	S	S	R	S	R	S	S	29	0	249	-	0	0	0	0	100	0	0	0	0	0	0	0	0	0	100	100	0
SH18G2881	SRR28998131	2018	Eastern China	Fujian	Human	Human faeces	NA	M	0-6	8m	ST19	L3	L3.4	Smooth	S	S	S	S	S	S	S	S	S	S	S	S	S	S	24	0	261	-	0	0	0	0	100	0	0	0	0	0	0	0	0	0	0	0	0
SH18G2888	SRR28998130	2018	Eastern China	Fujian	Human	Human faeces	NA	F	0-6	2m	ST34	L6	L6.3	Smooth	R	R	R	S	S	R	S	S	S	S	S	S	S	S	27	0	244	-	0	0	0	0	100	0	0	0	0	0	0	0	0	0	0	0	0
SH18G2889	SRR28997885	2018	Eastern China	Fujian	Human	Human faeces	NA	M	0-6	5	ST34	L6	L6.3	Smooth	S	R	S	S	S	R	R	S	R	R	S	R	S	S	24	0	131	-	0	0	0	0	100	0	0	0	0	0	0	0	0	0	0	0	0
SH18G2906	SRR28997883	2018	Eastern China	Fujian	Human	Human faeces	NA	M	0-6	1	ST19	L5	L5.2	Smooth	R	R	R	S	S	R	R	S	R	R	S	S	S	S	24	0	133	-	0	0	0	0	100	0	0	0	0	0	0	0	0	0	0	0	0
SH18G2908	SRR28997882	2018	Eastern China	Fujian	Human	Human faeces	NA	M	0-6	2	ST19	L3	L3.4	Smooth	S	S	S	S	S	S	S	S	S	S	S	S	S	S	24	0	78	-	0	0	0	0	100	0	0	0	0	0	0	0	0	0	0	0	0
SH18G2915	SRR28997881	2018	Eastern China	Fujian	Human	Human faeces	NA	F	0-6	2	ST34	L6	L6.5	Rough	S	R	S	S	R	R	R	I	R	R	R	I	R	S	24	1	69	gyrA D87Y	0	0	0	0	100	0	0	0	0	0	0	0	0	0	0	0	0
SH18G2917	SRR28997880	2018	Eastern China	Fujian	Human	Human faeces	NA	F	0-6	2	ST34	L6	L6.5	Rough	S	R	S	S	I	R	R	I	R	R	R	R	S	I	24	1	71	gyrA D87Y	0	0	0	0	100	0	0	0	0	0	0	0	0	0	0	0	0
SH18G2923	SRR28997879	2018	Eastern China	Fujian	Human	Human faeces	NA	F	0-6	11m	ST19	L5	L5.2	Smooth	S	R	S	S	S	R	R	S	R	R	S	S	S	S	24	0	70	-	0	0	0	0	100	0	0	0	0	0	0	0	0	0	0	0	0
SH18G2929	SRR28997878	2018	Eastern China	Fujian	Human	Human faeces	NA	M	0-6	11m	ST34	L6	L6.3	Smooth	R	R	R	S	R	R	R	S	R	R	S	R	S	S	41	0	244	-	0	0	0	100	100	0	0	0	0	0	0	0	100	0	100	100	82.51
SH18G2933	SRR28997877	2018	Eastern China	Fujian	Human	Human faeces	NA	M	0-6	1	ST34	L6	L6.3	Smooth	S	R	S	S	S	S	S	S	S	S	S	S	S	S	25	0	246	-	0	0	0	0	100	0	0	0	0	0	0	0	0	0	0	0	0
SH18G2936	SRR28997876	2018	Eastern China	Fujian	Human	Human faeces	NA	M	0-6	4	ST34	L6	L6.3	Smooth	R	R	R	S	I	R	R	S	S	R	S	R	S	S	41	0	247	-	0	0	0	100	100	0	0	0	0	0	100	0	100	0	100	100	0
SH18G2948	SRR28997875	2018	Eastern China	Fujian	Human	Human faeces	NA	M	0-6	1	ST19	L5	L5.2	Smooth	S	R	S	S	S	R	R	S	R	R	S	S	S	S	36	0	252	-	0	0	0	0	100	0	0	0	0	0	0	0	0	0	0	0	82.51
SH18G2951	SRR28997874	2018	Eastern China	Fujian	Human	Human faeces	NA	M	0-6	9m	ST19	L5	L5.2	Smooth	S	R	S	S	S	R	R	S	R	R	S	S	S	S	36	0	249	-	0	0	0	0	100	0	0	0	0	0	0	0	0	0	0	0	82.51
SH18G2953	SRR28997872	2018	Eastern China	Fujian	Human	Human faeces	NA	M	0-6	7m	ST34	L6	L6.3	Smooth	R	R	R	S	R	R	R	S	S	R	S	R	S	I	33	0	248	-	0	100	0	0	100	0	0	0	0	0	0	0	0	0	100	100	0
SH18G2954	SRR28997871	2018	Eastern China	Fujian	Human	Human faeces	NA	F	0-6	11m	ST34	L6	L6.3	Smooth	S	R	S	S	S	R	R	S	S	R	S	R	S	S	38	0	247	-	0	0	0	0	100	0	0	0	0	0	99.75	0	0	0	100	100	82.51
SH18G2971	SRR28997870	2018	Eastern China	Fujian	Human	Human faeces	NA	M	0-6	11m	ST34	L6	L6.3	Smooth	R	R	R	S	R	R	R	S	S	R	S	R	S	S	33	0	249	-	0	100	0	0	100	0	0	0	0	0	0	0	0	0	100	100	0
SH18G2988	SRR28997869	2018	Southwest China	Sichuan	Human	Human faeces	NA	F	≥66	81	ST19	L3	L3.7	Smooth	S	S	S	S	S	S	S	S	S	S	R	S	S	S	24	0	261	-	0	0	0	0	100	0	0	0	0	0	0	0	0	0	0	0	0
SH18G2991	SRR28997868	2018	Southwest China	Sichuan	Human	Human faeces	NA	F	41-65	43	ST1544	L3	L3.7	Smooth	S	S	S	S	S	S	S	S	S	S	S	S	S	S	24	0	260	-	0	0	0	0	100	0	0	0	0	0	0	0	0	0	0	0	0
SH18G2992	SRR28997867	2018	Southwest China	Sichuan	Human	Human faeces	NA	F	0-6	11m	ST34	L6	L6.3	Smooth	S	R	S	S	S	R	S	S	S	R	S	R	S	S	29	0	248	-	0	0	0	0	100	0	0	0	0	0	0	0	0	0	100	100	0
SH18G2993	SRR28997866	2018	Southwest China	Sichuan	Human	Human faeces	NA	M	0-6	10m	ST19	L5	L5.2	Smooth	S	R	S	S	S	R	R	S	R	R	S	I	S	S	36	0	250	-	0	0	0	0	100	0	0	0	0	0	0	0	0	0	0	0	82.51
SH18G2998	SRR28997865	2018	Southwest China	Sichuan	Human	Human faeces	NA	F	18-40	35	ST19	L3	L3.7	Smooth	S	S	S	I	S	S	I	S	S	S	R	S	S	S	24	1	261	gyrA D87Y	0	0	0	0	100	0	0	0	0	0	0	0	0	0	0	0	0
SH18G3003	SRR28997864	2018	Southwest China	Sichuan	Human	Human faeces	NA	F	0-6	6m	ST34	L6	L6.3	Smooth	R	R	R	S	S	R	R	S	R	R	S	R	S	I	36	0	246	-	0	0	0	0	100	0	0	0	0	0	0	0	0	0	100	100	83.54
SH18G3005	SRR28997863	2018	Southwest China	Sichuan	Human	Human faeces	NA	M	0-6	1	ST34	L6	L6.3	Smooth	S	R	S	S	S	R	S	S	S	R	S	R	S	S	29	0	244	-	0	0	0	0	100	0	0	0	0	0	0	0	0	0	100	100	0
SH18G3007	SRR28997861	2018	Southwest China	Sichuan	Human	Human faeces	NA	F	0-6	8m	ST34	L6	L6.3	Smooth	S	R	S	S	S	R	S	S	S	R	S	R	S	S	29	0	245	-	0	0	0	0	100	0	0	0	0	0	0	0	0	0	100	100	0
SH18G3009	SRR28997860	2018	Southwest China	Sichuan	Human	Human faeces	NA	F	0-6	1	ST34	L6	L6.3	Smooth	S	R	S	S	S	R	S	S	R	R	S	R	S	S	31	0	244	-	0	0	0	0	100	0	0	0	0	0	0	0	0	0	100	100	0
SH18G3011	SRR28997859	2018	Southwest China	Sichuan	Human	Pus	NA	F	41-65	55	ST19	L3	L3.7	Smooth	S	S	S	S	S	S	S	S	S	S	S	S	S	S	24	0	261	-	0	0	0	0	100	0	0	0	0	0	0	0	0	0	0	0	0
SH18G3013	SRR28997858	2018	Southwest China	Sichuan	Human	Human faeces	NA	M	0-6	1	ST19	L5	L5.2	Smooth	S	R	S	S	S	R	S	S	S	S	S	S	S	S	28	0	250	-	0	0	0	0	100	0	0	0	0	0	0	0	0	0	0	0	0
SH18G3014	SRR28997857	2018	Southwest China	Sichuan	Human	Human faeces	NA	M	0-6	1	ST19	L5	L5.2	Smooth	S	R	S	S	S	R	R	S	R	R	S	S	S	S	36	0	250	-	0	0	0	0	100	0	0	0	0	0	0	0	0	0	0	0	82.51
SH18G3017	SRR28997856	2018	Southwest China	Sichuan	Human	Human faeces	NA	M	0-6	2	ST34	L6	L6.3	Smooth	S	R	S	S	S	R	S	S	S	R	R	R	S	S	29	1	246	gyrA S83L	0	0	0	0	100	0	0	0	0	0	0	0	0	0	100	100	0
SH18G3019	SRR28997855	2018	Southwest China	Sichuan	Human	Human faeces	NA	M	≥66	66	ST34	L6	L6.3	Smooth	S	R	S	S	S	R	S	S	S	R	S	R	S	S	29	0	245	-	0	0	0	0	100	0	0	0	0	0	0	0	0	0	100	100	0
SH18G3020	SRR28997854	2018	Southwest China	Sichuan	Human	Human faeces	NA	F	0-6	3	ST34	L6	L6.3	Smooth	S	R	S	S	S	R	S	S	S	R	R	R	S	S	29	1	246	gyrA S83L	0	0	0	0	100	0	0	0	0	0	0	0	0	0	100	100	0
SH18G3021	SRR28997981	2018	Southwest China	Sichuan	Human	Human faeces	NA	F	0-6	1	ST19	L5	L5.2	Smooth	S	S	S	S	S	S	S	S	S	S	S	S	S	S	30	0	250	-	0	0	0	0	100	0	0	0	0	0	0	0	0	0	0	0	0
SH18G3023	SRR28997980	2018	Southwest China	Sichuan	Human	Human faeces	NA	F	0-6	10m	ST34	L6	L6.3	Smooth	S	R	S	S	S	R	S	S	S	R	S	R	S	S	29	0	244	-	0	0	0	0	100	0	0	0	0	0	0	0	0	0	100	100	0
SH18G3024	SRR28997978	2018	Southwest China	Sichuan	Human	Human faeces	NA	F	41-65	49	ST19	L3	L3.7	Smooth	S	S	S	S	S	S	S	S	S	S	S	S	S	S	24	0	260	-	0	0	0	0	100	0	0	0	0	0	0	0	0	0	0	0	0
SH18G3025	SRR28997977	2018	Southwest China	Sichuan	Human	Human faeces	NA	M	0-6	4	ST34	L6	L6.3	Smooth	S	R	S	S	S	R	R	S	R	R	S	R	S	I	32	0	244	-	0	0	0	0	100	0	0	0	0	0	0	0	0	0	100	100	0
SH18G3026	SRR28997976	2018	Southwest China	Sichuan	Human	Human faeces	NA	F	0-6	5m	ST19	L1	L1.7	Smooth	S	R	I	R	S	R	R	S	R	R	S	R	R	I	39	0	250	-	0	0	0	0	100	0	0	0	0	0	99.75	0	0	0	100	100	0
SH18G3028	SRR28997975	2018	Southwest China	Sichuan	Human	Human faeces	NA	F	41-65	65	ST34	L6	L6.3	Smooth	S	R	S	S	S	R	S	S	S	R	S	R	S	S	29	0	245	-	0	0	0	0	100	0	0	0	0	0	0	0	0	0	100	100	0
SH18G3029	SRR28997974	2018	Southwest China	Sichuan	Human	Human faeces	NA	M	0-6	8m	ST34	L6	L6.3	Smooth	S	R	S	S	S	R	S	S	S	R	S	R	S	S	29	0	245	-	0	0	0	0	100	0	0	0	0	0	0	0	0	0	100	100	0
SH18G3516	SRR28997973	2018	Northwest China	Xinjiang	Human	Human faeces	NA	F	0-6	2	ST34	L6	L6.3	Smooth	S	R	S	S	S	S	S	S	S	R	S	R	S	S	24	0	131	-	0	0	0	0	100	0	0	0	0	0	0	0	0	0	0	0	0
SH18G3532	SRR28997972	2018	Northwest China	Xinjiang	Human	Human faeces	NA	F	0-6	1	ST34	L6	L6.3	Smooth	S	R	S	S	S	R	R	S	R	R	S	S	S	S	24	0	68	-	0	0	0	0	100	0	0	0	0	0	0	0	0	0	0	0	0
SH18G3535	SRR28997971	2018	Northwest China	Xinjiang	Human	Human faeces	NA	F	18-40	35	ST19	L3	L3.7	Smooth	S	S	S	S	S	S	S	S	S	S	R	I	S	S	24	1	77	gyrA D87Y	0	0	0	0	100	0	0	0	0	0	0	0	0	0	0	0	0
SH18G3588	SRR28997970	2018	Northwest China	Xinjiang	Human	Human faeces	NA	F	7-17	16	ST34	L6	L6.3	Smooth	S	R	S	S	R	R	R	S	S	R	S	R	S	I	24	0	132	-	0	0	0	0	100	0	0	0	0	0	0	0	0	0	0	0	0
SH18G3617	SRR28997969	2018	Northwest China	Xinjiang	Human	Human faeces	NA	M	41-65	55	ST34	L6	L6.4	Smooth	S	R	S	S	S	R	S	S	S	R	S	R	S	S	24	0	69	-	0	0	0	0	100	0	0	0	0	0	0	0	0	0	0	0	0
SH18G3618	SRR28997967	2018	Northwest China	Xinjiang	Human	Human faeces	NA	F	0-6	1	ST34	L6	L6.4	Smooth	S	R	S	S	S	R	I	S	S	R	S	R	S	S	24	0	69	-	0	0	0	0	100	0	0	0	0	0	0	0	0	0	0	0	0
SH18G3620	SRR28997966	2018	Northwest China	Xinjiang	Human	Human faeces	NA	M	18-40	35	ST34	L6	L6.4	Smooth	S	R	S	S	S	R	S	S	S	R	S	R	S	S	24	0	69	-	0	0	0	0	100	0	0	0	0	0	0	0	0	0	0	0	0
SH18G443	SRR28997965	2018	Southern China	Guangxi	Human	Human faeces	NA	F	18-40	31	ST19	L5	L5.2	Smooth	S	R	S	S	S	R	R	S	R	R	S	S	S	S	36	0	250	-	0	0	0	0	100	0	0	0	0	0	0	0	0	0	0	0	82.51
SH18G458	SRR28997964	2018	Southern China	Guangxi	Human	Human faeces	NA	F	18-40	22	ST19	L5	L5.2	Smooth	S	R	S	S	S	R	R	S	R	R	S	I	S	S	36	0	249	-	0	0	0	0	100	0	0	0	0	0	0	0	0	0	0	0	82.51
SH18G468	SRR28997963	2018	Southern China	Guangxi	Human	Human faeces	NA	M	0-6	1	ST34	L6	L6.3	Rough	R	R	R	S	S	R	S	S	S	R	S	R	S	S	24	0	69	-	0	0	0	0	100	0	0	0	0	0	0	0	0	0	0	0	0
SH18G469	SRR28997962	2018	Southern China	Guangxi	Human	Human faeces	NA	M	0-6	9m	ST19	L1	L1.2	Rough	S	R	S	I	R	R	R	S	R	R	R	I	R	I	24	1	74	gyrA S83L	0	0	0	0	100	0	0	0	0	0	0	0	0	0	0	0	0
SH18G471	SRR28997961	2018	Southern China	Guangxi	Human	Human faeces	NA	M	18-40	21	ST34	L6	L6.3	Rough	S	S	S	S	S	R	S	S	S	R	S	R	S	S	24	0	132	-	0	0	0	0	100	0	0	0	0	0	0	0	0	0	0	0	0
SH18G517	SRR28997960	2018	Eastern China	Shanghai	Human	Human faeces	NA	F	≥66	90	ST1544	L3	L3.7	Smooth	S	S	S	S	S	S	S	S	S	S	S	S	S	S	24	0	262	-	0	0	0	0	100	0	0	0	0	0	0	0	0	0	0	0	0
SH18G522	SRR28997959	2018	Eastern China	Shanghai	Human	Human faeces	NA	F	0-6	1	ST34	L6	L6.3	Smooth	S	S	S	S	S	R	S	S	S	R	S	R	S	S	28	0	245	-	0	0	0	0	100	0	0	0	0	0	0	0	0	0	100	100	0
SH18G538	SRR28997958	2018	Eastern China	Shanghai	Human	Human faeces	NA	M	41-65	62	ST34	L6	L6.3	Smooth	R	R	R	R	S	R	R	S	R	R	S	R	R	I	39	0	248	-	0	0	0	0	100	0	0	94.77	0	0	0	0	0	0	100	100	83.54
SH18G539	SRR28997956	2018	Eastern China	Shanghai	Human	Human faeces	NA	F	≥66	78	ST19	L3	L3.7	Smooth	S	S	S	S	S	S	S	S	S	S	R	I	S	S	24	1	260	gyrA D87Y	0	0	0	0	100	0	0	0	0	0	0	0	0	0	0	0	0
SH18G546	SRR28997955	2018	Eastern China	Shanghai	Human	Human faeces	NA	F	41-65	56	ST19	L3	L3.7	Smooth	S	R	S	S	S	R	S	S	S	S	R	R	S	S	28	0	262	-	0	0	0	0	100	0	0	0	0	0	0	0	0	0	100	100	0
SH18G547	SRR28997954	2018	Eastern China	Shanghai	Human	Human faeces	NA	F	7-17	13	ST34	L6	L6.3	Smooth	S	R	S	S	S	S	S	S	S	R	S	R	S	S	24	0	133	-	0	0	0	0	100	0	0	0	0	0	0	0	0	0	0	0	0
SH18G552	SRR28997953	2018	Eastern China	Shanghai	Human	Human faeces	NA	M	41-65	65	ST34	L6	L6.3	Smooth	S	R	S	S	S	R	R	S	S	R	S	R	S	S	24	0	132	-	0	0	0	0	100	0	0	0	0	0	0	0	0	0	0	0	0
SH18G742	SRR28997952	2018	Southern China	Guangxi	Human	Human faeces	NA	F	0-6	4	ST19	L5	L5.2	Smooth	R	R	R	S	S	R	R	S	R	R	S	S	S	S	24	0	67	-	0	0	0	0	100	0	0	0	0	0	0	0	0	0	0	0	0
SH18G743	SRR28997951	2018	Southern China	Guangxi	Human	Human faeces	NA	M	18-40	29	ST19	L3	L3.1	Smooth	R	R	R	S	R	R	R	S	R	R	R	S	S	S	31	0	259	-	0	100	0	0	100	0	0	0	0	0	0	0	0	0	0	0	0
SH18G744	SRR28997950	2018	Southern China	Guangxi	Human	Human faeces	NA	F	0-6	2	ST19	L3	L3.1	Smooth	R	R	R	S	R	R	R	S	R	R	R	S	S	S	31	0	258	-	0	100	0	0	100	0	0	0	0	0	0	0	0	0	0	0	0
sx17G590	SRR29005435	2017	Northern China	Shanxi	Human	Human faeces	Food poisoning	NA	NA	NA	ST34	L6	L6.5	Rough	S	R	S	S	S	R	I	S	R	R	R	R	S	I	37	1	248	gyrA D87N	0	0	0	0	100	0	0	0	0	0	0	0	0	0	100	100	0
sx17G592	SRR29005434	2017	Northern China	Shanxi	Human	Human faeces	Food poisoning	NA	NA	NA	ST34	L6	L6.5	Rough	S	R	S	S	S	R	I	R	R	R	R	R	S	I	37	1	248	gyrA D87N	0	0	0	0	100	0	0	0	0	0	0	0	0	0	100	100	0
sx17G593	SRR29005433	2017	Northern China	Shanxi	Human	Human faeces	Food poisoning	NA	NA	NA	ST34	L6	L6.5	Rough	S	R	S	S	S	R	I	I	R	R	R	R	S	I	37	1	247	gyrA D87N	0	0	0	0	100	0	0	0	0	0	0	0	0	0	100	100	0
sx17G594	SRR29005432	2017	Northern China	Shanxi	Human	Human faeces	Food poisoning	NA	NA	NA	ST34	L6	L6.5	Rough	S	R	S	S	S	R	R	S	R	R	R	R	S	I	37	1	247	gyrA D87N	0	0	0	0	100	0	0	0	0	0	0	0	0	0	100	100	0
sx17G595	SRR29005431	2017	Northern China	Shanxi	Human	Human faeces	Food poisoning	NA	NA	NA	ST34	L6	L6.5	Rough	S	R	S	S	S	R	S	S	S	R	R	R	S	S	32	1	246	gyrA D87N	0	0	0	0	100	0	0	0	0	0	0	0	0	0	100	100	0
sx17G596	SRR29005430	2017	Northern China	Shanxi	Human	Human faeces	Food poisoning	NA	NA	NA	ST34	L6	L6.5	Rough	S	R	S	S	S	R	I	S	R	R	R	R	S	I	37	1	250	gyrA D87N	0	0	0	0	100	0	0	0	0	0	0	0	0	0	100	100	0
sx17G597	SRR29005429	2017	Northern China	Shanxi	Human	Human faeces	Food poisoning	NA	NA	NA	ST34	L6	L6.5	Rough	S	R	S	S	S	R	I	I	R	R	R	R	S	I	37	1	249	gyrA D87N	0	0	0	0	100	0	0	0	0	0	0	0	0	0	100	100	0
sx17G598	SRR29005428	2017	Northern China	Shanxi	Human	Human faeces	Food poisoning	NA	NA	NA	ST34	L6	L6.5	Rough	S	R	S	S	S	R	S	S	R	R	R	R	S	I	37	1	248	gyrA D87N	0	0	0	0	100	0	0	0	0	0	0	0	0	0	100	100	0
YL13P258	SRR29005427	2013	Southern China	Guangxi	Human	Human faeces	Physical examination	F	41-65	47	ST34	L6	L6.5	Smooth	S	R	S	S	R	R	R	S	R	R	R	R	S	I	47	1	244	gyrA D87N	0	0	0	100	100	0	0	0	0	0	0	0	100	0	100	100	82.51
YL14P053	SRR29005425	2014	Southern China	Guangxi	Human	Human faeces	Physical examination	F	41-65	46	ST34	L6	L6.5	Rough	S	R	S	S	R	R	R	I	R	R	R	R	S	I	46	1	247	gyrA D87N	0	0	0	100	100	0	0	0	0	0	99.75	0	100	0	100	100	82.51
YL14P054	SRR29005424	2014	Southern China	Guangxi	Human	Human faeces	Physical examination	M	18-40	20	ST34	L6	L6.5	Rough	S	R	S	S	S	S	S	S	S	R	R	R	S	S	30	1	245	gyrA D87N	0	0	0	0	100	0	0	0	0	0	0	0	0	0	100	100	0
YY-2012-12	SRR29005423	2012	Eastern China	Zhejiang	Human	Human faeces	NA	NA	NA	NA	ST19	L3	L3.7	Smooth	S	R	S	S	S	R	S	S	S	S	R	R	S	S	28	0	262	-	0	0	0	0	100	0	0	0	0	0	0	0	0	0	100	100	0
YY-2012-13	SRR29005422	2012	Eastern China	Zhejiang	Human	Human faeces	NA	NA	NA	NA	ST34	L6	L6.3	Smooth	S	R	S	S	S	R	S	S	S	R	S	R	S	S	29	0	252	-	0	0	0	0	100	0	0	0	0	0	0	0	0	0	100	100	0
YY-2012-36	SRR29005421	2012	Eastern China	Zhejiang	Human	Human faeces	NA	NA	NA	NA	ST19	L5	L5.2	Smooth	S	S	S	S	S	S	S	S	S	S	R	S	S	S	24	1	249	gyrA D87N	0	0	0	0	100	0	0	0	0	0	0	0	0	0	0	0	0
YY-2012-45	SRR29005420	2012	Eastern China	Zhejiang	Human	Human faeces	NA	NA	NA	NA	ST19	L5	L5.2	Smooth	S	S	S	S	S	S	S	S	S	S	R	S	S	S	24	1	252	gyrA D87N	0	0	0	0	100	0	0	0	0	0	0	0	0	0	0	0	0
YY-2012-52	SRR29005419	2012	Eastern China	Zhejiang	Human	Human faeces	NA	NA	NA	NA	ST34	L6	L6.5	Smooth	S	R	S	S	S	S	S	S	S	R	S	R	S	S	28	0	243	-	0	0	0	0	100	0	0	0	0	0	0	0	0	0	100	100	0
YY-2014-034	SRR29005418	2014	Eastern China	Zhejiang	Human	Human faeces	NA	NA	NA	NA	ST34	L6	L6.5	Smooth	S	R	S	S	S	R	S	S	S	R	R	S	S	S	30	1	253	gyrA D87N	0	0	0	0	100	0	0	0	0	0	0	0	0	0	0	0	0
YY-2014-046	SRR29005417	2014	Eastern China	Zhejiang	Human	Human faeces	NA	NA	NA	NA	ST19	L5	L5.2	Smooth	S	I	S	S	S	R	R	S	S	S	S	S	S	S	32	0	249	-	0	0	0	0	100	0	0	0	0	0	0	0	0	0	0	0	82.51
YY-2014-052	SRR29005416	2014	Eastern China	Zhejiang	Human	Human faeces	NA	NA	NA	NA	ST34	L6	L6.3	Smooth	S	R	S	S	S	R	S	S	S	R	S	R	S	S	29	0	244	-	0	0	0	0	100	0	0	0	0	0	0	0	0	0	100	100	0
YY-2014-072	SRR29005414	2014	Eastern China	Zhejiang	Human	Human faeces	NA	NA	NA	NA	ST34	L6	L6.5	Smooth	S	R	S	S	S	R	S	S	S	R	S	R	S	S	29	0	245	-	0	0	0	0	100	0	0	0	0	0	0	0	0	0	100	100	0
YY-2014-075	SRR29005413	2014	Eastern China	Zhejiang	Human	Human faeces	NA	NA	NA	NA	ST19	L1	L1.7	Smooth	S	S	S	S	S	S	S	S	S	S	S	S	S	S	24	0	250	-	0	0	0	0	100	0	0	0	0	0	0	0	0	0	0	0	0
YY-2014-076	SRR29005412	2014	Eastern China	Zhejiang	Human	Human faeces	NA	NA	NA	NA	ST34	L6	L6.3	Smooth	S	R	S	S	S	R	S	S	S	R	S	R	S	S	29	0	246	-	0	0	0	0	100	0	0	0	0	0	0	0	0	0	100	100	0
[truncated: 215 more rows]
[truncated: 417 more columns]

## Sheet: NCBI
Table S1. The genome-sequenced S. Typhimurium isolates used in this study.
Status	Accession number	Collection date	Geographic location	Region	Isolation source	Source type	Serovar	ST	Lineage-A270	Sublineage-A270	Number of AMR genes	Number of QRDR mutations	Number of Virulence genes	QRDR mutation	Aminoglycoside																											Beta-lactam
															AAC(2')-IIa	AAC(3)-Ia	AAC(3)-IId	AAC(3)-IIe	AAC(3)-IV	AAC(3)-VIa	AAC(6')-Iaa	AAC(6')-Ib7	AAC(6')-Ib9	AAC(6')-IIc	APH(3')-Ia	APH(3')-IIa	APH(3')-IIIa	APH(4)-Ia	APH(6)-Ic	strA-APH(3'')-Ib	strB-APH(6)-Id	aadA1-ANT(3'')-IIa	aadA15	aadA2	aadA3	aadA5	aadA7	aadB-ANT(2'')-Ia	acrD	kdpE	rmtB	CARB-3	CMY-2	CMY-59	CRP	CTX-M-130	CTX-M-14	CTX-M-15	CTX-M-2
NCBI	GCF000006945	NA	USA	North America	NA	NA	Typhimurium	ST19	L1	L1.1	24	0	80	-	0	0	0	0	0	0	100	0	0	0	0	0	0	0	0	0	0	0	0	0	0	0	0	0	99.97	99.12	0	0	0	0	100	0	0	0	0
NCBI	GCF000022165	NA	USA	North America	NA	NA	Typhimurium	ST19	L3	L3.3	24	0	81	-	0	0	0	0	0	0	100	0	0	0	0	0	0	0	0	0	0	0	0	0	0	0	0	0	99.97	99.12	0	0	0	0	100	0	0	0	0
NCBI	GCF000027025	2004	Malawi	Africa	blood	NA	Typhimurium	ST313	L3	L3.6	24	0	72	-	0	0	0	0	0	0	100	0	0	0	0	0	0	0	0	0	0	0	0	0	0	0	0	0	99.97	99.12	0	0	0	0	100	0	0	0	0
NCBI	GCF000170255	NA	Japan	Asia	NA	NA	4,[5],12:i:-	ST19	L3	L3.3	23	0	259	-	0	0	0	0	0	0	100	0	0	0	0	0	0	0	0	0	0	0	0	0	0	0	0	0	99.97	99.12	0	0	0	0	100	0	0	0	0
NCBI	GCF000188735	NA	USA	North America	NA	NA	Typhimurium	ST19	L3	L3.2	27	0	79	-	0	0	0	0	0	0	100	0	0	0	0	0	0	0	0	100	100	0	0	0	0	0	0	0	99.97	99.12	0	0	0	0	100	0	0	0	0
NCBI	GCF000210855	NA	United Kingdom	Europe	NA	NA	Typhimurium	ST19	L3	L3.2	27	0	80	-	0	0	0	0	0	0	100	0	0	0	0	0	0	0	0	100	100	0	0	0	0	0	0	0	99.97	99.12	0	0	0	0	100	0	0	0	0
NCBI	GCF000213635	NA	USA	North America	NA	NA	Typhimurium	ST19	L3	L3.3	24	0	81	-	0	0	0	0	0	0	100	0	0	0	0	0	0	0	0	0	0	0	0	0	0	0	0	0	99.97	99.12	0	0	0	0	100	0	0	0	0
NCBI	GCF000252875	NA	USA	North America	NA	NA	Typhimurium	ST19	L3	L3.2	24	0	80	-	0	0	0	0	0	0	100	0	0	0	0	0	0	0	0	0	0	0	0	0	0	0	0	0	99.97	99.12	0	0	0	0	100	0	0	0	0
NCBI	GCF000283735	NA	Japan	Asia	NA	NA	Typhimurium	ST19	L1	L1.3	35	3	71	gyrA S83L, gyrA D87N, parC S80R	0	0	100	0	0	0	100	0	0	0	0	0	0	0	0	100	100	82.82	0	100	0	0	0	0	99.97	99.12	0	0	0	0	100	0	0	0	0
NCBI	GCF000292755	2006	China	Asia	stool	human	Typhimurium	ST19	L1	L1.3	29	2	185	gyrA S83L, parC S80R	0	0	0	0	0	0	100	0	0	0	0	0	0	0	0	0	0	82.82	0	0	0	0	0	0	99.97	99.12	0	0	0	0	100	0	0	0	0
NCBI	GCF000312745	2008	Australia	Oceania	NA	NA	Typhimurium	ST19	L3	L3.2	24	0	263	-	0	0	0	0	0	0	100	0	0	0	0	0	0	0	0	0	0	0	0	0	0	0	0	0	99.97	99.12	0	0	0	0	100	0	0	0	0
NCBI	GCF000312765	2005	Australia	Oceania	NA	NA	Typhimurium	ST19	L3	L3.2	24	0	263	-	0	0	0	0	0	0	100	0	0	0	0	0	0	0	0	0	0	0	0	0	0	0	0	0	99.97	99.12	0	0	0	0	100	0	0	0	0
NCBI	GCF000312785	2008	Australia	Oceania	NA	NA	Typhimurium	ST19	L3	L3.2	24	0	261	-	0	0	0	0	0	0	100	0	0	0	0	0	0	0	0	0	0	0	0	0	0	0	0	0	99.97	99.12	0	0	0	0	100	0	0	0	0
NCBI	GCF000312805	2005	Australia	Oceania	NA	NA	Typhimurium	ST19	L3	L3.2	20	0	247	-	0	0	0	0	0	0	100	0	0	0	0	0	0	0	0	0	0	0	0	0	0	0	0	0	99.97	99.12	0	0	0	0	100	0	0	0	0
NCBI	GCF000312825	2005	Australia	Oceania	NA	NA	Typhimurium	ST19	L3	L3.2	24	0	262	-	0	0	0	0	0	0	100	0	0	0	0	0	0	0	0	0	0	0	0	0	0	0	0	0	99.97	99.12	0	0	0	0	100	0	0	0	0
NCBI	GCF000312845	2005	Australia	Oceania	NA	NA	Typhimurium	ST19	L3	L3.2	24	0	262	-	0	0	0	0	0	0	100	0	0	0	0	0	0	0	0	0	0	0	0	0	0	0	0	0	99.97	99.12	0	0	0	0	100	0	0	0	0
NCBI	GCF000312865	2007	Australia	Oceania	NA	NA	Typhimurium	ST19	L3	L3.2	24	0	262	-	0	0	0	0	0	0	100	0	0	0	0	0	0	0	0	0	0	0	0	0	0	0	0	0	99.97	99.12	0	0	0	0	100	0	0	0	0
NCBI	GCF000312885	2007	Australia	Oceania	NA	NA	Typhimurium	ST19	L3	L3.2	24	0	261	-	0	0	0	0	0	0	100	0	0	0	0	0	0	0	0	0	0	0	0	0	0	0	0	0	99.97	99.12	0	0	0	0	100	0	0	0	0
NCBI	GCF000312905	2005	Australia	Oceania	NA	NA	Typhimurium	ST19	L3	L3.2	24	0	261	-	0	0	0	0	0	0	100	0	0	0	0	0	0	0	0	0	0	0	0	0	0	0	0	0	99.97	99.12	0	0	0	0	100	0	0	0	0
NCBI	GCF000314915	2005	Australia	Oceania	NA	NA	Typhimurium	ST19	L3	L3.2	24	0	260	-	0	0	0	0	0	0	100	0	0	0	0	0	0	0	0	0	0	0	0	0	0	0	0	0	99.97	99.12	0	0	0	0	100	0	0	0	0
NCBI	GCF000319795	2007	Australia	Oceania	NA	NA	Typhimurium	ST19	L3	L3.2	24	0	262	-	0	0	0	0	0	0	100	0	0	0	0	0	0	0	0	0	0	0	0	0	0	0	0	0	99.97	99.12	0	0	0	0	100	0	0	0	0
NCBI	GCF000335915	NA	USA	North America	NA	NA	4,[5],12:i:-	ST19	L3	L3.1	24	0	262	-	0	0	0	0	0	0	100	0	0	0	0	0	0	0	0	0	0	0	0	0	0	0	0	0	99.97	99.12	0	0	0	0	100	0	0	0	0
NCBI	GCF000335935	NA	USA	North America	NA	NA	4,[5],12:i:-	ST19	L2	L2.4	28	0	260	-	0	0	0	0	0	0	100	0	0	0	0	0	0	0	0	0	0	0	0	100	0	0	0	0	99.97	99.12	0	100	0	0	100	0	0	0	0
NCBI	GCF000336155	2009	USA	North America	NA	human	Typhimurium	ST19	L3	L3.3	24	0	262	-	0	0	0	0	0	0	100	0	0	0	0	0	0	0	0	0	0	0	0	0	0	0	0	0	99.97	99.12	0	0	0	0	100	0	0	0	0
NCBI	GCF000336195	NA	USA	North America	NA	NA	Typhimurium	ST19	L1	L1.1	23	1	257	gyrA S83L	0	0	0	0	0	0	0	0	0	0	0	0	0	0	0	0	0	0	0	0	0	0	0	0	99.97	99.12	0	0	0	0	100	0	0	0	0
NCBI	GCF000336215	NA	USA	North America	NA	NA	Typhimurium	ST19	L1	L1.1	23	1	259	gyrA S83L	0	0	0	0	0	0	0	0	0	0	0	0	0	0	0	0	0	0	0	0	0	0	0	0	99.97	99.12	0	0	0	0	100	0	0	0	0
NCBI	GCF000430165	NA	USA	North America	NA	NA	4,[5],12:i	ST19	L3	L3.3	23	0	71	-	0	0	0	0	0	0	100	0	0	0	0	0	0	0	0	0	0	0	0	0	0	0	0	0	99.97	99.12	0	0	0	0	100	0	0	0	0
NCBI	GCF000444835	2008	Australia	Oceania	fecal sample	human	Typhimurium	ST19	L3	L3.2	25	0	261	-	0	0	0	0	0	0	100	0	0	0	0	0	0	0	0	0	0	0	0	0	0	0	0	0	99.97	99.12	0	0	0	0	100	0	0	0	0
NCBI	GCF000465195	2006	China	Asia	stool	human	Typhimurium	ST19	L5	L5.2	24	0	247	-	0	0	0	0	0	0	100	0	0	0	0	0	0	0	0	0	0	0	0	0	0	0	0	0	99.97	99.12	0	0	0	0	100	0	0	0	0
NCBI	GCF000468255	2006	Hong Kong	Asia	blood	human	Typhimurium	ST19	L1	L1.3	29	3	257	gyrA S83L, gyrA D87N, parC S80R	0	0	100	0	0	0	100	0	0	0	0	0	0	0	0	0	0	82.72	0	0	0	0	0	0	99.97	99.12	0	0	0	0	100	0	0	0	0
NCBI	GCF000474335	2009	USA	North America	NA	human	Typhimurium	ST19	L3	L3.3	24	0	255	-	0	0	0	0	0	0	100	0	0	0	0	0	0	0	0	0	0	0	0	0	0	0	0	0	99.97	99.12	0	0	0	0	100	0	0	0	0
NCBI	GCF000474355	2009	USA	North America	NA	human	Typhimurium	ST19	L3	L3.3	24	0	246	-	0	0	0	0	0	0	100	0	0	0	0	0	0	0	0	0	0	0	0	0	0	0	0	0	99.97	99.12	0	0	0	0	100	0	0	0	0
NCBI	GCF000474395	NA	USA	North America	swine intestine (Sus domesticus)	food	Typhimurium	ST213	L6	L6.1	35	0	250	-	0	0	100	0	0	0	100	0	0	0	0	0	0	0	0	100	100	0	0	100	0	0	0	0	99.97	99.12	0	0	0	100	100	0	0	0	0
NCBI	GCF000474475	2009	USA	North America	NA	human	Typhimurium	ST19	L3	L3.3	24	0	255	-	0	0	0	0	0	0	100	0	0	0	0	0	0	0	0	0	0	0	0	0	0	0	0	0	99.97	99.12	0	0	0	0	100	0	0	0	0
NCBI	GCF000474495	2009	USA	North America	NA	human	Typhimurium	ST19	L3	L3.3	24	0	262	-	0	0	0	0	0	0	100	0	0	0	0	0	0	0	0	0	0	0	0	0	0	0	0	0	99.97	99.12	0	0	0	0	100	0	0	0	0
NCBI	GCF000474555	NA	USA	North America	swine intestine (Sus domesticus)	animal	Typhimurium	ST213	L6	L6.1	35	0	246	-	0	0	100	0	0	0	100	0	0	0	0	0	0	0	0	100	100	0	0	100	0	0	0	0	99.97	99.12	0	0	0	100	100	0	0	0	0
NCBI	GCF000474575	NA	USA	North America	produce	environment	Typhimurium	ST19	L3	L3.2	27	0	262	-	0	0	0	0	0	0	100	0	0	0	0	0	0	0	0	100	100	0	0	0	0	0	0	0	99.97	99.12	0	0	0	0	100	0	0	0	0
NCBI	GCF000486105	NA	France	Europe	NA	environment	Typhimurium	ST19	L3	L3.3	24	0	262	-	0	0	0	0	0	0	100	0	0	0	0	0	0	0	0	0	0	0	0	0	0	0	0	0	99.97	99.12	0	0	0	0	100	0	0	0	0
NCBI	GCF000486125	NA	France	Europe	NA	environment	Typhimurium	ST19	L1	L1.7	24	0	250	-	0	0	0	0	0	0	100	0	0	0	0	0	0	0	0	0	0	0	0	0	0	0	0	0	99.97	99.12	0	0	0	0	100	0	0	0	0
NCBI	GCF000486345	NA	France	Europe	NA	environment	Typhimurium	ST19	L3	L3.1	24	0	78	-	0	0	0	0	0	0	100	0	0	0	0	0	0	0	0	0	0	0	0	0	0	0	0	0	99.97	99.12	0	0	0	0	100	0	0	0	0
NCBI	GCF000493535	NA	United Kingdom	Europe	NA	NA	Typhimurium	ST128	L3	L3.3	24	0	80	-	0	0	0	0	0	0	100	0	0	0	0	0	0	0	0	0	0	0	0	0	0	0	0	0	99.97	99.12	0	0	0	0	100	0	0	0	0
NCBI	GCF000493675	NA	United Kingdom	Europe	NA	NA	Typhimurium	ST19	L2	L2.4	29	0	80	-	0	0	0	0	0	0	100	0	0	0	0	0	0	0	0	0	0	99.07	0	0	0	0	0	0	99.97	99.12	0	100	0	0	100	0	0	0	0
NCBI	GCF000505085	2000	USA	North America	dairy cow feces (Bos taurus)	animal	Typhimurium	ST19	L3	L3.3	27	0	251	-	0	0	0	0	0	0	100	0	0	0	100	0	0	0	0	0	0	99.38	0	0	0	0	0	0	99.97	99.12	0	0	0	0	100	0	0	0	0
NCBI	GCF000614485	2011	USA	North America	stool	human	Typhimurium	ST2066	L2	L2.1	24	0	230	-	0	0	0	0	0	0	100	0	0	0	0	0	0	0	0	0	0	0	0	0	0	0	0	0	99.97	99.12	0	0	0	0	100	0	0	0	0
NCBI	GCF000636135	2011	Israel	Asia	homo	human	Typhimurium	ST19	L2	L2.4	29	0	79	-	0	0	0	0	0	0	100	0	0	0	0	0	0	0	0	0	0	99.07	0	0	0	0	0	0	99.94	99.12	0	100	0	0	100	0	0	0	0
NCBI	GCF000648415	2005	Israel	Asia	Host Tissue	human	Typhimurium	ST19	L2	L2.4	28	1	255	gyrA D87Y	0	0	0	0	0	0	100	0	0	0	0	0	0	0	0	0	0	0	0	100	0	0	0	0	99.97	99.12	0	100	0	0	100	0	0	0	0
NCBI	GCF000648435	2005	Israel	Asia	Host Tissue	human	Typhimurium	ST19	L2	L2.4	29	1	252	gyrA D87N	0	0	0	0	0	0	100	0	0	0	0	0	0	0	0	0	0	0	0	100	0	0	0	0	99.97	99.12	0	100	0	0	100	0	0	0	0
NCBI	GCF000648455	2008	Israel	Asia	Host Tissue	human	Typhimurium	ST19	L2	L2.4	28	0	251	-	0	0	0	0	0	0	100	0	0	0	0	0	0	0	0	0	0	0	0	100	0	0	0	0	99.97	99.12	0	100	0	0	100	0	0	0	0
NCBI	GCF000648475	2006	Israel	Asia	Host Tissue	human	Typhimurium	ST2082	L2	L2.4	28	1	256	gyrA D87N	0	0	0	0	0	0	100	0	0	0	0	0	0	0	0	0	0	0	0	100	0	0	0	0	99.97	99.12	0	100	0	0	100	0	0	0	0
NCBI	GCF000648495	2007	Israel	Asia	Host Tissue	human	Typhimurium	ST2082	L2	L2.4	28	1	251	gyrA D87N	0	0	0	0	0	0	100	0	0	0	0	0	0	0	0	0	0	0	0	100	0	0	0	0	99.97	99.12	0	100	0	0	100	0	0	0	0
NCBI	GCF000743055	1911	Japan	Asia	NA	NA	Typhimurium	ST2066	L2	L2.1	24	0	68	-	0	0	0	0	0	0	100	0	0	0	0	0	0	0	0	0	0	0	0	0	0	0	0	0	99.94	99.12	0	0	0	0	100	0	0	0	0
NCBI	GCF000784215	2004	Denmark	Europe	NA	NA	Typhimurium	ST34	L6	L6.5	25	0	250	-	0	0	0	0	0	0	100	0	0	0	0	0	0	0	0	0	0	0	0	0	0	0	0	0	99.97	99.12	0	0	0	0	100	0	0	0	0
NCBI	GCF000784225	2004	Denmark	Europe	NA	NA	Typhimurium	ST19	L1	L1.7	24	0	249	-	0	0	0	0	0	0	100	0	0	0	0	0	0	0	0	0	0	0	0	0	0	0	0	0	99.97	99.12	0	0	0	0	100	0	0	0	0
NCBI	GCF000784235	2004	Denmark	Europe	NA	NA	Typhimurium	ST34	L6	L6.3	25	0	248	-	0	0	0	0	0	0	100	0	0	0	0	0	0	0	0	0	0	0	0	0	0	0	0	0	99.97	99.12	0	0	0	0	100	0	0	0	0
NCBI	GCF000784245	2004	Denmark	Europe	NA	NA	Typhimurium	ST34	L6	L6.3	25	0	247	-	0	0	0	0	0	0	100	0	0	0	0	0	0	0	0	0	0	0	0	0	0	0	0	0	99.97	99.12	0	0	0	0	100	0	0	0	0
NCBI	GCF000784295	2004	Denmark	Europe	NA	NA	Typhimurium	ST19	L1	L1.7	24	0	249	-	0	0	0	0	0	0	100	0	0	0	0	0	0	0	0	0	0	0	0	0	0	0	0	0	99.97	99.12	0	0	0	0	100	0	0	0	0
NCBI	GCF000784315	2004	Denmark	Europe	NA	NA	Typhimurium	ST19	L1	L1.7	24	0	249	-	0	0	0	0	0	0	100	0	0	0	0	0	0	0	0	0	0	0	0	0	0	0	0	0	99.97	99.12	0	0	0	0	100	0	0	0	0
NCBI	GCF000786025	NA	USA	North America	NA	NA	Typhimurium	ST19	L3	L3.2	31	0	263	-	0	0	0	0	0	0	100	0	0	0	100	0	0	0	0	100	100	82.2	0	0	0	0	0	0	99.97	99.12	0	0	0	0	100	0	0	0	0
NCBI	GCF000828595	NA	Japan	Asia	NA	NA	Typhimurium	ST19	L3	L3.3	36	0	75	-	0	0	0	0	0	0	100	0	0	0	100	0	0	0	0	100	100	99.59	0	100	0	0	0	0	99.97	99.12	0	0	0	100	100	0	0	0	0
NCBI	GCF000941015	2007	USA	North America	ground beef	environment	Typhimurium	ST19	L3	L3.4	24	0	71	-	0	0	0	0	0	0	100	0	0	0	0	0	0	0	0	0	0	0	0	0	0	0	0	0	99.97	99.12	0	0	0	0	100	0	0	0	0
NCBI	GCF000973645	2011	USA	North America	stool	environment	Typhimurium	ST19	L1	L1.7	24	0	73	-	0	0	0	0	0	0	100	0	0	0	0	0	0	0	0	0	0	0	0	0	0	0	0	0	99.97	99.12	0	0	0	0	100	0	0	0	0
NCBI	GCF000973815	2006	Canada	North America	fecal material	environment	4,[5],12:i:-	ST19	L3	L3.3	25	0	259	-	0	0	0	0	0	0	100	0	0	0	0	0	0	0	0	0	0	0	0	0	0	0	0	0	99.97	99.12	0	0	0	100	100	0	0	0	0
NCBI	GCF000973845	2004	Canada	North America	fecal material	environment	4,[5],12:i:-	ST19	L3	L3.3	25	0	260	-	0	0	0	0	0	0	100	0	0	0	0	0	0	0	0	0	0	0	0	0	0	0	0	0	99.97	99.12	0	0	0	100	100	0	0	0	0
NCBI	GCF000973885	2004	Canada	North America	fecal materia	environment	Typhimurium	ST19	L3	L3.3	30	0	258	-	0	0	0	0	0	0	100	0	0	0	0	0	0	0	0	100	100	0	0	0	0	0	0	0	99.97	99.12	0	0	0	100	100	0	0	0	0
NCBI	GCF000973915	2005	Canada	North America	fecal material	environment	Typhimurium	ST19	L1	L1.7	24	0	251	-	0	0	0	0	0	0	100	0	0	0	0	0	0	0	0	0	0	0	0	0	0	0	0	0	99.97	99.12	0	0	0	0	100	0	0	0	0
NCBI	GCF000973985	2006	Canada	North America	fecal material	environment	Typhimurium	ST19	L3	L3.3	25	0	78	-	0	0	0	0	0	0	100	0	0	0	0	0	0	0	0	0	0	0	0	0	0	0	0	0	99.97	99.12	0	0	0	100	100	0	0	0	0
NCBI	GCF000974005	2006	Canada	North America	fecal material	environment	4,[5],12:i:-	ST19	L3	L3.3	25	0	259	-	0	0	0	0	0	0	100	0	0	0	0	0	0	0	0	0	0	0	0	0	0	0	0	0	99.97	99.12	0	0	0	100	100	0	0	0	0
NCBI	GCF000974015	2004	Canada	North America	fecal material	cell culture	Typhimurium	ST19	L3	L3.3	24	0	256	-	0	0	0	0	0	0	100	0	0	0	0	0	0	0	0	0	0	0	0	0	0	0	0	0	99.97	99.12	0	0	0	0	100	0	0	0	0
NCBI	GCF000974035	2005	Canada	North America	fecal material	environment	4,[5],12:i:-	ST19	L3	L3.3	24	0	260	-	0	0	0	0	0	0	100	0	0	0	0	0	0	0	0	0	0	0	0	0	0	0	0	0	99.97	99.12	0	0	0	0	100	0	0	0	0
NCBI	GCF000974095	2006	Canada	North America	fecal materia	environment	Typhimurium	ST19	L1	L1.7	24	0	251	-	0	0	0	0	0	0	100	0	0	0	0	0	0	0	0	0	0	0	0	0	0	0	0	0	99.97	99.12	0	0	0	0	100	0	0	0	0
NCBI	GCF000974125	2006	Canada	North America	fecal material	environment	Typhimurium	ST19	L1	L1.7	24	0	252	-	0	0	0	0	0	0	100	0	0	0	0	0	0	0	0	0	0	0	0	0	0	0	0	0	99.97	99.12	0	0	0	0	100	0	0	0	0
NCBI	GCF000974215	2004	Canada	North America	fecal material	cell culture	Typhimurium	ST19	L3	L3.3	24	0	259	-	0	0	0	0	0	0	100	0	0	0	0	0	0	0	0	0	0	0	0	0	0	0	0	0	99.97	99.12	0	0	0	0	100	0	0	0	0
NCBI	GCF001006525	2005	Mexico	North America	homo	human	Typhimurium	ST213	L6	L6.1	34	0	71	-	0	0	0	0	0	0	100	0	0	0	0	0	0	0	0	100	100	0	0	100	0	0	0	0	99.97	99.12	0	0	0	100	100	0	0	0	0
NCBI	GCF001026705	2013	Italy	Europe	feces	human	Typhimurium	ST34	L6	L6.3	24	1	225	gyrA D87N	0	0	0	0	0	0	100	0	0	0	0	0	0	0	0	0	0	0	0	0	0	0	0	0	99.97	99.12	0	0	0	0	100	0	0	0	0
NCBI	GCF001027585	2014	Italy	Europe	feces	human	Typhimurium	ST34	L6	L6.3	24	1	246	gyrA D87N	0	0	0	0	0	0	100	0	0	0	0	0	0	0	0	0	0	0	0	0	0	0	0	0	99.97	99.12	0	0	0	0	100	0	0	0	0
NCBI	GCF001027595	2014	Italy	Europe	feces	human	Typhimurium	ST34	L6	L6.3	24	1	217	gyrA D87N	0	0	0	0	0	0	100	0	0	0	0	0	0	0	0	0	0	0	0	0	0	0	0	0	99.97	99.12	0	0	0	0	100	0	0	0	0
NCBI	GCF001027605	2014	Italy	Europe	feces	human	Typhimurium	ST34	L6	L6.3	24	1	239	gyrA D87N	0	0	0	0	0	0	100	0	0	0	0	0	0	0	0	0	0	0	0	0	0	0	0	0	99.97	99.12	0	0	0	0	100	0	0	0	0
NCBI	GCF001027615	2014	Italy	Europe	feces	human	Typhimurium	ST34	L6	L6.3	24	1	249	gyrA D87N	0	0	0	0	0	0	100	0	0	0	0	0	0	0	0	0	0	0	0	0	0	0	0	0	99.97	99.12	0	0	0	0	100	0	0	0	0
NCBI	GCF001034545	2014	Italy	Europe	feces	human	Typhimurium	ST34	L6	L6.5	24	0	216	-	0	0	0	0	0	0	100	0	0	0	0	0	0	0	0	0	0	0	0	0	0	0	0	0	99.97	99.12	0	0	0	0	100	0	0	0	0
NCBI	GCF001034565	2013	Italy	Europe	feces	human	Typhimurium	ST35	L6	L6.3	24	1	240	gyrA D87N	0	0	0	0	0	0	100	0	0	0	0	0	0	0	0	0	0	0	0	0	0	0	0	0	99.97	99.12	0	0	0	0	100	0	0	0	0
NCBI	GCF001034585	2014	Italy	Europe	feces	human	Typhimurium	ST34	L6	L6.3	24	1	243	gyrA D87N	0	0	0	0	0	0	100	0	0	0	0	0	0	0	0	0	0	0	0	0	0	0	0	0	99.97	99.12	0	0	0	0	100	0	0	0	0
NCBI	GCF001034595	2014	Italy	Europe	feces	human	Typhimurium	ST34	L6	L6.3	24	0	236	-	0	0	0	0	0	0	100	0	0	0	0	0	0	0	0	0	0	0	0	0	0	0	0	0	99.97	99.12	0	0	0	0	100	0	0	0	0
NCBI	GCF001034605	2014	Italy	Europe	feces	human	Typhimurium	ST34	L6	L6.3	24	1	203	gyrA D87N	0	0	0	0	0	0	100	0	0	0	0	0	0	0	0	0	0	0	0	0	0	0	0	0	99.97	99.12	0	0	0	0	100	0	0	0	0
NCBI	GCF001034615	2014	Italy	Europe	feces	human	Typhimurium	ST34	L6	L6.5	32	0	239	-	0	0	0	0	0	0	100	0	0	0	0	0	0	0	0	100	99.88	82.51	0	0	0	0	0	0	99.97	99.12	0	0	0	0	100	0	0	0	0
NCBI	GCF001038035	2014	Italy	Europe	feces	human	Typhimurium	ST34	L6	L6.3	24	1	239	gyrA D87N	0	0	0	0	0	0	100	0	0	0	0	0	0	0	0	0	0	0	0	0	0	0	0	0	99.97	99.12	0	0	0	0	100	0	0	0	0
NCBI	GCF001038085	2014	Italy	Europe	feces	human	Typhimurium	ST34	L6	L6.3	24	1	250	gyrA D87N	0	0	0	0	0	0	100	0	0	0	0	0	0	0	0	0	0	0	0	0	0	0	0	0	99.97	99.12	0	0	0	0	100	0	0	0	0
NCBI	GCF001038095	2014	Italy	Europe	feces	human	Typhimurium	ST34	L6	L6.3	24	1	229	gyrA D87N	0	0	0	0	0	0	100	0	0	0	0	0	0	0	0	0	0	0	0	0	0	0	0	0	99.97	99.12	0	0	0	0	100	0	0	0	0
NCBI	GCF001038105	2014	Italy	Europe	feces	human	Typhimurium	ST34	L6	L6.3	24	1	241	gyrA D87N	0	0	0	0	0	0	100	0	0	0	0	0	0	0	0	0	0	0	0	0	0	0	0	0	99.97	99.12	0	0	0	0	100	0	0	0	0
NCBI	GCF001038115	2014	Italy	Europe	feces	human	Typhimurium	ST34	L6	L6.3	24	1	238	gyrA D87N	0	0	0	0	0	0	100	0	0	0	0	0	0	0	0	0	0	0	0	0	0	0	0	0	99.97	99.12	0	0	0	0	100	0	0	0	0
NCBI	GCF001042425	2013	Italy	Europe	feces	human	Typhimurium	ST34	L6	L6.3	24	1	240	gyrA D87N	0	0	0	0	0	0	100	0	0	0	0	0	0	0	0	0	0	0	0	0	0	0	0	0	99.97	99.12	0	0	0	0	100	0	0	0	0
NCBI	GCF001085145	2002	Canada	North America	NA	NA	Typhimurium	ST19	L2	L2.4	30	0	263	-	0	0	0	0	0	0	100	0	0	0	100	0	0	0	0	0	0	0	0	100	0	0	0	0	99.97	99.12	0	100	0	0	100	0	0	0	0
NCBI	GCF001085685	2002	Canada	North America	NA	NA	Typhimurium	ST19	L2	L2.4	24	0	263	-	0	0	0	0	0	0	100	0	0	0	0	0	0	0	0	0	0	0	0	0	0	0	0	0	99.97	99.12	0	0	0	0	100	0	0	0	0
NCBI	GCF001091445	2001	Canada	North America	NA	NA	Typhimurium	ST19	L2	L2.4	28	0	264	-	0	0	0	0	0	0	100	0	0	0	0	0	0	0	0	0	0	0	0	100	0	0	0	0	99.97	99.12	0	100	0	0	100	0	0	0	0
NCBI	GCF001093545	2001	Canada	North America	NA	NA	Typhimurium	ST19	L2	L2.4	29	0	262	-	0	0	0	0	0	0	100	0	0	0	0	0	0	0	0	0	0	0	0	100	0	0	0	0	99.97	99.12	0	100	0	0	100	0	0	0	0
NCBI	GCF001095425	2000	Canada	North America	NA	NA	Typhimurium	ST19	L2	L2.4	41	0	253	-	0	0	0	0	100	0	100	0	0	0	99.75	0	0	100	0	100	100	82.51	0	100	0	0	0	0	99.97	99.12	0	0	0	100	100	0	0	0	0
NCBI	GCF001096565	2001	Canada	North America	NA	NA	Typhimurium	ST19	L2	L2.4	29	0	264	-	0	0	0	0	0	0	100	0	0	0	0	0	0	0	0	0	0	0	0	100	0	0	0	0	99.97	99.12	0	100	0	0	100	0	0	0	0
NCBI	GCF001097045	1999	Canada	North America	NA	NA	Typhimurium	ST19	L2	L2.4	29	0	263	-	0	0	0	0	0	0	100	0	0	0	0	0	0	0	0	0	0	99.07	0	0	0	0	0	0	99.97	99.12	0	100	0	0	100	0	0	0	0
NCBI	GCF001102665	2001	Canada	North America	NA	NA	Typhimurium	ST19	L2	L2.4	29	0	251	-	0	0	0	0	0	0	100	0	0	0	0	0	0	0	0	0	0	0	0	100	0	0	0	0	99.97	99.12	0	100	0	0	100	0	0	0	0
NCBI	GCF001105145	2001	Canada	North America	NA	NA	Typhimurium	ST19	L2	L2.4	29	0	262	-	0	0	0	0	0	0	100	0	0	0	0	0	0	0	0	0	0	0	0	100	0	0	0	0	99.97	99.12	0	100	0	0	100	0	0	0	0
NCBI	GCF001110745	2001	Canada	North America	NA	NA	Typhimurium	ST19	L2	L2.4	29	0	264	-	0	0	0	0	0	0	100	0	0	0	100	0	0	0	0	0	0	99.07	0	0	0	0	0	0	99.97	99.12	0	100	0	0	100	0	0	0	0
NCBI	GCF001111905	2001	Canada	North America	NA	NA	Typhimurium	ST19	L2	L2.4	29	0	252	-	0	0	0	0	0	0	100	0	0	0	92.28	0	0	0	0	0	0	0	0	100	0	0	0	0	99.97	99.12	0	100	0	0	100	0	0	0	0
NCBI	GCF001116925	2001	Canada	North America	NA	NA	Typhimurium	ST19	L2	L2.4	29	0	257	-	0	0	0	0	100	0	100	0	0	0	99.75	0	0	100	0	0	0	0	0	0	0	0	0	0	99.97	99.12	0	0	0	0	100	0	0	0	0
NCBI	GCF001119985	2000	Canada	North America	NA	NA	Typhimurium	ST19	L2	L2.4	27	0	262	-	0	0	0	0	0	0	100	0	0	0	100	0	0	0	0	0	0	99.07	0	0	0	0	0	0	99.97	99.12	0	0	0	0	100	0	0	0	0
NCBI	GCF001120065	2001	Canada	North America	NA	NA	Typhimurium	ST19	L2	L2.4	28	0	252	-	0	0	0	0	0	0	100	0	0	0	0	0	0	0	0	0	0	0	0	100	0	0	0	0	99.97	99.12	0	100	0	0	100	0	0	0	0
NCBI	GCF001120665	1999	Canada	North America	NA	NA	Typhimurium	ST19	L2	L2.4	29	0	264	-	0	0	0	0	0	0	100	0	0	0	0	0	0	0	0	0	0	0	0	100	0	0	0	0	99.97	99.12	0	100	0	0	100	0	0	0	0
NCBI	GCF001125725	2001	Canada	North America	NA	NA	Typhimurium	ST19	L2	L2.4	25	0	257	-	0	0	0	0	0	0	100	0	0	0	99.75	0	0	0	0	0	0	0	0	0	0	0	0	0	99.97	99.12	0	0	0	0	100	0	0	0	0
NCBI	GCF001127885	2001	Canada	North America	NA	NA	Typhimurium	ST19	L2	L2.4	28	0	252	-	0	0	0	0	0	0	100	0	0	0	0	0	0	0	0	0	0	0	0	100	0	0	0	0	99.97	99.12	0	100	0	0	100	0	0	0	0
NCBI	GCF001129385	2001	Canada	North America	NA	NA	Typhimurium	ST19	L2	L2.4	24	0	263	-	0	0	0	0	0	0	100	0	0	0	0	0	0	0	0	0	0	0	0	0	0	0	0	0	99.97	99.12	0	0	0	0	100	0	0	0	0
NCBI	GCF001130025	1999	Canada	North America	NA	NA	Typhimurium	ST19	L2	L2.4	28	0	251	-	0	0	0	0	0	0	100	0	0	0	0	0	0	0	0	0	0	0	0	100	0	0	0	0	99.97	99.12	0	100	0	0	100	0	0	0	0
NCBI	GCF001130925	2002	Canada	North America	NA	NA	Typhimurium	ST19	L2	L2.4	28	0	264	-	0	0	0	0	0	0	100	0	0	0	0	0	0	0	0	0	0	99.07	0	0	0	0	0	0	99.97	99.12	0	100	0	0	100	0	0	0	0
NCBI	GCF001131525	2000	Canada	North America	NA	NA	Typhimurium	ST19	L2	L2.4	29	0	263	-	0	0	0	0	0	0	100	0	0	0	0	0	0	0	0	0	0	99.07	0	0	0	0	0	0	99.97	99.12	0	100	0	0	100	0	0	0	0
NCBI	GCF001135785	2001	Canada	North America	NA	NA	Typhimurium	ST19	L2	L2.4	31	0	252	-	0	0	0	0	0	0	100	0	0	0	100	0	0	0	0	0	0	0	0	0	0	0	0	0	99.97	99.12	0	100	0	0	100	0	0	0	0
NCBI	GCF001137885	2001	Canada	North America	NA	NA	Typhimurium	ST19	L2	L2.4	29	0	262	-	0	0	0	0	0	0	100	0	0	0	100	0	0	0	0	0	0	0	0	100	0	0	0	0	99.97	99.12	0	100	0	0	100	0	0	0	0
NCBI	GCF001139325	1999	Canada	North America	NA	NA	Typhimurium	ST19	L2	L2.4	28	0	252	-	0	0	0	0	0	0	100	0	0	0	0	0	0	0	0	0	0	0	0	100	0	0	0	0	99.97	99.12	0	100	0	0	100	0	0	0	0
NCBI	GCF001140725	2001	Canada	North America	NA	NA	Typhimurium	ST19	L2	L2.4	30	0	253	-	0	0	0	0	0	0	100	0	0	0	100	0	0	0	0	0	0	0	0	100	0	0	0	0	99.97	99.12	0	100	0	0	100	0	0	0	0
NCBI	GCF001144305	2000	Canada	North America	NA	NA	Typhimurium	ST19	L2	L2.4	32	0	253	-	0	0	0	0	0	0	100	0	0	0	100	0	0	0	0	0	0	0	0	100	0	0	0	0	99.97	99.12	0	100	0	0	100	0	0	0	0
NCBI	GCF001146465	2002	Canada	North America	NA	NA	Typhimurium	ST19	L2	L2.4	28	0	262	-	0	0	0	0	0	0	100	0	0	0	0	0	0	0	0	0	0	0	0	100	0	0	0	0	99.97	99.12	0	100	0	0	100	0	0	0	0
NCBI	GCF001153005	2000	Canada	North America	NA	NA	Typhimurium	ST19	L2	L2.4	28	0	252	-	0	0	0	0	0	0	100	0	0	0	0	0	0	0	0	0	0	99.07	0	0	0	0	0	0	99.97	99.12	0	100	0	0	100	0	0	0	0
NCBI	GCF001154285	2001	Canada	North America	NA	NA	Typhimurium	ST19	L2	L2.4	28	0	264	-	0	0	0	0	0	0	100	0	0	0	0	0	0	0	0	0	0	0	0	100	0	0	0	0	99.97	99.12	0	100	0	0	100	0	0	0	0
NCBI	GCF001154585	2001	Canada	North America	NA	NA	Typhimurium	ST19	L2	L2.4	28	0	252	-	0	0	0	0	0	0	100	0	0	0	0	0	0	0	0	0	0	0	0	100	0	0	0	0	99.97	99.12	0	100	0	0	100	0	0	0	0
NCBI	GCF001155485	2002	Canada	North America	NA	NA	Typhimurium	ST19	L2	L2.4	26	0	255	-	0	0	0	0	0	0	100	0	0	0	99.75	0	0	0	0	0	0	0	0	0	0	0	0	0	99.97	99.12	0	0	0	0	100	0	0	0	0
NCBI	GCF001159405	2000	Canada	North America	NA	NA	Typhimurium	ST19	L2	L2.4	26	0	262	-	0	0	0	0	0	0	100	0	0	0	0	0	0	0	0	0	0	99.07	0	0	0	0	0	0	99.97	99.12	0	0	0	0	100	0	0	0	0
NCBI	GCF001161925	2001	Canada	North America	NA	NA	Typhimurium	ST19	L2	L2.4	24	0	262	-	0	0	0	0	0	0	100	0	0	0	0	0	0	0	0	0	0	0	0	0	0	0	0	0	99.97	99.12	0	0	0	0	100	0	0	0	0
NCBI	GCF001162405	2001	Canada	North America	NA	NA	Typhimurium	ST19	L2	L2.4	26	0	263	-	0	0	0	0	0	0	100	0	0	0	0	0	0	0	0	0	0	99.07	0	0	0	0	0	0	99.97	99.12	0	0	0	0	100	0	0	0	0
NCBI	GCF001164125	2001	Canada	North America	NA	NA	Typhimurium	ST19	L2	L2.4	33	0	263	-	0	0	0	0	0	0	100	0	0	0	100	0	0	0	0	0	0	0	0	100	0	0	0	0	99.97	99.12	0	100	0	0	100	0	0	0	0
NCBI	GCF001164765	1999	Canada	North America	NA	NA	Typhimurium	ST19	L2	L2.4	28	0	252	-	0	0	0	0	0	0	100	0	0	0	0	0	0	0	0	0	0	0	0	100	0	0	0	0	99.97	99.12	0	100	0	0	100	0	0	0	0
NCBI	GCF001172145	2001	Canada	North America	NA	NA	Typhimurium	ST19	L2	L2.4	29	0	252	-	0	0	0	0	0	0	100	0	0	0	100	0	0	0	0	0	0	0	0	100	0	0	0	0	99.97	99.12	0	100	0	0	100	0	0	0	0
NCBI	GCF001172545	2002	Canada	North America	NA	NA	Typhimurium	ST19	L2	L2.4	25	0	258	-	0	0	0	0	0	0	100	0	0	0	0	0	0	0	0	0	0	0	0	0	0	0	0	0	99.97	99.12	0	0	0	0	100	0	0	0	0
NCBI	GCF001187375	2012	Portugal	Europe	food	food	Typhimurium	ST34	L6	L6.3	27	0	216	-	0	0	0	0	0	0	100	0	0	0	0	0	0	0	0	0	100	0	0	100	0	0	0	0	99.97	99.12	0	0	0	0	100	0	0	0	0
NCBI	GCF001214325	1996	United Kingdom	Europe	NA	NA	Typhimurium	ST19	L2	L2.4	31	0	257	-	0	0	0	0	0	0	100	0	0	0	0	0	0	0	0	0	100	0	0	100	0	0	0	0	99.97	99.12	0	100	0	0	100	0	0	0	0
NCBI	GCF001214365	1993	United Kingdom	Europe	NA	NA	Typhimurium	ST19	L2	L2.4	28	0	263	-	0	0	0	0	0	0	100	0	0	0	0	0	0	0	0	0	0	0	0	100	0	0	0	0	99.97	99.12	0	100	0	0	100	0	0	0	0
NCBI	GCF001214425	1999	United Kingdom	Europe	NA	NA	Typhimurium	ST19	L2	L2.4	28	0	260	-	0	0	0	0	0	0	100	0	0	0	0	0	0	0	0	0	0	0	0	100	0	0	0	0	99.97	99.12	0	100	0	0	100	0	0	0	0
NCBI	GCF001214485	1992	United Kingdom	Europe	NA	NA	Typhimurium	ST19	L2	L2.4	28	0	261	-	0	0	0	0	0	0	100	0	0	0	0	0	0	0	0	0	0	0	0	100	0	0	0	0	99.97	99.12	0	100	0	0	100	0	0	0	0
NCBI	GCF001214545	1997	United Kingdom	Europe	NA	NA	Typhimurium	ST19	L2	L2.4	28	0	259	-	0	0	0	0	0	0	100	0	0	0	0	0	0	0	0	0	0	0	0	100	0	0	0	0	99.97	99.12	0	100	0	0	100	0	0	0	0
NCBI	GCF001214705	1998	United Kingdom	Europe	NA	NA	Typhimurium	ST19	L2	L2.4	26	0	262	-	0	0	0	0	0	0	100	0	0	0	0	0	0	0	0	0	0	99.07	0	0	0	0	0	0	99.97	99.12	0	0	0	0	100	0	0	0	0
NCBI	GCF001214745	1996	United Kingdom	Europe	NA	NA	Typhimurium	ST19	L2	L2.4	28	0	259	-	0	0	0	0	0	0	100	0	0	0	0	0	0	0	0	0	0	0	0	100	0	0	0	0	99.97	99.12	0	100	0	0	100	0	0	0	0
NCBI	GCF001214765	1993	United Kingdom	Europe	NA	NA	Typhimurium	ST19	L2	L2.4	28	0	262	-	0	0	0	0	0	0	100	0	0	0	0	0	0	0	0	0	0	0	0	100	0	0	0	0	99.97	99.12	0	100	0	0	100	0	0	0	0
NCBI	GCF001214785	1995	United Kingdom	Europe	NA	NA	Typhimurium	ST19	L2	L2.1	22	0	227	-	0	0	0	0	0	0	100	0	0	0	0	0	0	0	0	0	0	0	0	0	0	0	0	0	0	99.12	0	0	0	0	100	0	0	0	0
NCBI	GCF001214865	2002	United Kingdom	Europe	NA	NA	Typhimurium	ST19	L2	L2.4	28	0	261	-	0	0	0	0	0	0	100	0	0	0	0	0	0	0	0	0	0	99.07	0	0	0	0	0	0	99.97	99.12	0	100	0	0	100	0	0	0	0
NCBI	GCF001214965	1997	United Kingdom	Europe	NA	NA	Typhimurium	ST19	L2	L2.4	28	0	259	-	0	0	0	0	0	0	100	0	0	0	0	0	0	0	0	0	0	0	0	100	0	0	0	0	99.97	99.12	0	100	0	0	100	0	0	0	0
NCBI	GCF001215105	1996	United Kingdom	Europe	NA	NA	Typhimurium	ST19	L1	L1.1	28	0	260	-	0	0	0	0	0	0	100	0	0	0	0	0	0	0	0	100	100	0	0	0	0	0	0	0	99.97	99.12	0	0	0	0	100	0	0	0	0
NCBI	GCF001215145	1992	United Kingdom	Europe	NA	NA	Typhimurium	ST19	L2	L2.4	28	0	263	-	0	0	0	0	0	0	100	0	0	0	0	0	0	0	0	0	0	0	0	100	0	0	0	0	99.97	99.12	0	100	0	0	100	0	0	0	0
NCBI	GCF001215365	2003	United Kingdom	Europe	NA	NA	Typhimurium	ST19	L2	L2.4	28	0	263	-	0	0	0	0	0	0	100	0	0	0	0	0	0	0	0	0	0	0	0	100	0	0	0	0	99.97	99.12	0	100	0	0	100	0	0	0	0
NCBI	GCF001215405	1994	United Kingdom	Europe	NA	NA	Typhimurium	ST19	L2	L2.4	28	0	258	-	0	0	0	0	0	0	100	0	0	0	0	0	0	0	0	0	0	99.07	0	0	0	0	0	0	99.97	99.12	0	100	0	0	100	0	0	0	0
NCBI	GCF001215505	1992	United Kingdom	Europe	NA	NA	Typhimurium	ST19	L2	L2.4	28	0	262	-	0	0	0	0	0	0	100	0	0	0	0	0	0	0	0	0	0	0	0	100	0	0	0	0	99.97	99.12	0	100	0	0	100	0	0	0	0
NCBI	GCF001215525	1991	United Kingdom	Europe	NA	NA	Typhimurium	ST19	L2	L2.4	29	0	258	-	0	0	0	0	0	0	100	0	0	0	0	0	0	0	0	0	0	0	0	100	0	0	0	0	99.97	99.12	0	100	0	0	100	0	0	0	0
NCBI	GCF001215545	1992	United Kingdom	Europe	NA	NA	Typhimurium	ST19	L2	L2.4	24	0	256	-	0	0	0	0	0	0	100	0	0	0	0	0	0	0	0	0	0	0	0	0	0	0	0	0	99.97	99.12	0	0	0	0	100	0	0	0	0
NCBI	GCF001215585	1999	United Kingdom	Europe	NA	NA	Typhimurium	ST19	L2	L2.4	30	1	258	gyrA D87N	0	0	0	0	0	0	100	0	0	0	0	100	0	0	100	0	0	0	0	100	0	0	0	0	99.97	99.12	0	0	0	0	100	0	0	0	0
[truncated: 1,591 more rows]
[truncated: 417 more columns]
