# Supplementary material for: Characterization of a Salmonella enterica serovar Typhimurium lineage with rough colony morphology and multidrug resistance
Source: Nat Commun. 2024 Jul 20;15:6123. doi: 10.1038/s41467-024-50331-y (PMC11271444; doi:10.1038/s41467-024-50331-y)
Supplement: Supplementary file 5 — Dataset 2 [file 41467_2024_50331_MOESM5_ESM.xlsx]

## Sheet: Sheet1
Table S2. Distribution of the STs identified in this study among the S. Typhimurium isolates.
Sequence type	Chinese isolates in this study, %			NCBI (n=1739), %	Total (n=3951), %
	Rough (n=654)	Smooth (n=1558)	Total (n=2212)
19	4.7	48.6	35.6	73.4	52.3
34	95	44.3	59.3	20.8	42.3
36	0.3	2.3	1.7	0.6	1.2
99	0	1.6	1.1	0.2	0.7
213	0	0.1	0	0.8	0.4
313	0	0	0	1.8	0.8
1544	0	1.2	0.9	0	0.5
1920	0	1.7	1.2	0	0.7
Others	0	0.3	0.2	2.4	1.1
