# Supplementary material for: Characterization of a Salmonella enterica serovar Typhimurium lineage with rough colony morphology and multidrug resistance
Source: Nat Commun. 2024 Jul 20;15:6123. doi: 10.1038/s41467-024-50331-y (PMC11271444; doi:10.1038/s41467-024-50331-y)
Supplement: Supplementary file 6 — Dataset 3 [file 41467_2024_50331_MOESM6_ESM.xlsx]

## Sheet: Sheet1
Table S3. The accessory genes identified in this study that were associated with S. Typhimurium lineages.
Gene	Sublineage 6.5 Presence	Other sublineage Presence	Sublineage 6.5 Absence	Other sublineage Absence	Sublineage 6.5 Presence ratio	Other sublineage Presence ratio	Chisq	P value	Product	COG Function annotation
dsbD_2	114	2581	726	530	0.135714	0.829637	1465.59	1.17340590887296e-320	Thiol:disulfide interchange protein DsbD	O
dcuA_2	111	2574	729	537	0.132143	0.827387	1465	1.5775516071711e-320	Anaerobic C4-dicarboxylate transporter DcuA	G
group_4766	729	539	111	2572	0.867857	0.173256	1461.07	1.12661789221179e-319	Anaerobic C4-dicarboxylate transporter DcuA	G
group_7571	725	517	115	2594	0.863095	0.166185	1487.19	0	Thiol:disulfide interchange protein DsbD	O
group_4658	703	489	137	2622	0.836905	0.157184	1447.28	1.11798226700783e-316	hypothetical protein	-
group_1383	702	475	138	2636	0.835714	0.152684	1472.05	4.64421707090772e-322	hypothetical protein	-
addA	720	410	120	2701	0.857143	0.13179	1700.58	0	ATP-dependent helicase/nuclease subunit A	L
group_17802	722	406	118	2705	0.859524	0.130505	1719.66	0	Tyrosine recombinase XerD	LX
group_17823	717	404	123	2707	0.853571	0.129862	1701.04	0	hypothetical protein	D
group_20169	715	397	125	2714	0.85119	0.127612	1708.76	0	hypothetical protein	-
pcoC	703	394	137	2717	0.836905	0.126647	1660.09	0	Copper resistance protein C	P
group_22469	663	214	177	2897	0.789286	0.0687882	1983.97	0	hypothetical protein	-
group_20020	662	213	178	2898	0.788095	0.0684667	1982.42	0	hypothetical protein	-
group_22472	666	209	174	2902	0.792857	0.067181	2015.92	0	hypothetical protein	K
group_24089	668	206	172	2905	0.795238	0.0662167	2036.23	0	hypothetical protein	-
group_20049	666	203	174	2908	0.792857	0.0652523	2036.68	0	hypothetical protein	-
hipA	664	202	176	2909	0.790476	0.0649309	2030.19	0	Serine/threonine-protein kinase toxin HipA	T
group_15445	655	199	185	2912	0.779762	0.0639666	1995.94	0	hypothetical protein	T
smc	659	187	181	2924	0.784524	0.0601093	2058.36	0	Chromosome partition protein Smc	D
group_22595	651	195	189	2916	0.775	0.0626808	1990.13	0	hypothetical protein	-
yceD_5	648	196	192	2915	0.771429	0.0630022	1971.81	0	General stress protein 16U	T
group_20079	659	185	181	2926	0.784524	0.0594664	2065.58	0	hypothetical protein	J
group_24079	648	196	192	2915	0.771429	0.0630022	1971.81	0	hypothetical protein	C
group_24081	648	196	192	2915	0.771429	0.0630022	1971.81	0	hypothetical protein	-
yceD_3	648	195	192	2916	0.771429	0.0626808	1975.31	0	General stress protein 16U	S
group_24135	638	205	202	2906	0.759524	0.0658952	1891.84	0	hypothetical protein	-
group_20186	648	194	192	2917	0.771429	0.0623594	1978.81	0	hypothetical protein	-
group_21250	646	196	194	2915	0.769048	0.0630022	1961.95	0	General stress protein 16U	T
alx_2	647	195	193	2916	0.770238	0.0626808	1970.37	0	Putative membrane-bound redox modulator Alx	P
group_24077	646	195	194	2916	0.769048	0.0626808	1965.44	0	hypothetical protein	-
group_18901	645	195	195	2916	0.767857	0.0626808	1960.52	0	hypothetical protein	F
group_24075	644	195	196	2916	0.766667	0.0626808	1955.6	0	hypothetical protein	-
yceD_2	645	193	195	2918	0.767857	0.0620379	1967.52	0	General stress protein 16U	H
group_22463	643	195	197	2916	0.765476	0.0626808	1950.68	0	hypothetical protein	-
group_8380	636	202	204	2909	0.757143	0.0649309	1892.31	0	hypothetical protein	-
group_24072	644	193	196	2918	0.766667	0.0620379	1962.59	0	hypothetical protein	H
group_24074	644	193	196	2918	0.766667	0.0620379	1962.59	0	hypothetical protein	-
group_15442	643	192	197	2919	0.765476	0.0617165	1961.18	0	hypothetical protein	I
stiP	642	190	198	2921	0.764286	0.0610736	1963.3	0	Cysteine protease StiP	-
group_22461	645	182	195	2929	0.767857	0.0585021	2006.65	0	hypothetical protein	-
group_18899	630	191	210	2920	0.75	0.061395	1901.01	0	hypothetical protein	HR
repB_3	645	175	195	2936	0.767857	0.056252	2032.1	0	hypothetical protein	-
group_18882	641	174	199	2937	0.763095	0.0559306	2015.88	0	hypothetical protein	-
group_21245	642	172	198	2939	0.764286	0.0552877	2028.2	0	hypothetical protein	-
group_24062	637	177	203	2934	0.758333	0.0568949	1985.13	0	hypothetical protein	-
group_24064	637	177	203	2934	0.758333	0.0568949	1985.13	0	hypothetical protein	-
hha_2	639	175	201	2936	0.760714	0.056252	2002.31	0	Hemolysin expression-modulating protein Hha	-
group_26610	641	173	199	2938	0.763095	0.0556091	2019.55	0	hypothetical protein	-
group_24066	635	177	205	2934	0.755952	0.0568949	1975.26	0	hypothetical protein	-
group_17693	636	174	204	2937	0.757143	0.0559306	1991.11	0	hypothetical protein	D
group_22417	634	176	206	2935	0.754762	0.0565734	1973.96	0	hypothetical protein	-
group_26608	636	174	204	2937	0.757143	0.0559306	1991.11	0	hypothetical protein	-
group_17741	639	170	201	2941	0.760714	0.0546448	2020.67	0	hypothetical protein	-
group_21228	633	176	207	2935	0.753571	0.0565734	1969.03	0	hypothetical protein	-
group_24038	635	174	205	2937	0.755952	0.0559306	1986.17	0	hypothetical protein	-
group_26582	636	173	204	2938	0.757143	0.0556091	1994.77	0	hypothetical protein	-
group_14406	637	171	203	2940	0.758333	0.0549662	2007.06	0	hypothetical protein	-
group_16635	633	175	207	2936	0.753571	0.056252	1972.66	0	hypothetical protein	-
group_21207	634	174	206	2937	0.754762	0.0559306	1981.23	0	hypothetical protein	-
group_21242	634	174	206	2937	0.754762	0.0559306	1981.23	0	hypothetical protein	-
group_22437	633	175	207	2936	0.753571	0.056252	1972.66	0	hypothetical protein	-
group_24033	631	177	209	2934	0.75119	0.0568949	1955.57	0	hypothetical protein	-
group_24035	633	175	207	2936	0.753571	0.056252	1972.66	0	hypothetical protein	-
group_24068	635	173	205	2938	0.755952	0.0556091	1989.82	0	hypothetical protein	-
group_20039	631	176	209	2935	0.75119	0.0565734	1959.18	0	hypothetical protein	-
group_21199	632	175	208	2936	0.752381	0.056252	1967.73	0	hypothetical protein	-
group_24028	632	175	208	2936	0.752381	0.056252	1967.73	0	hypothetical protein	-
group_21239	633	173	207	2938	0.753571	0.0556091	1979.95	0	hypothetical protein	-
group_22440	632	174	208	2937	0.752381	0.0559306	1971.37	0	RepFIB replication protein A	-
group_20028	631	174	209	2937	0.75119	0.0559306	1966.44	0	hypothetical protein	DN
group_24043	632	173	208	2938	0.752381	0.0556091	1975.01	0	hypothetical protein	-
group_21257	659	145	181	2966	0.784524	0.0466088	2217.46	0	hypothetical protein	-
group_12539	662	141	178	2970	0.788095	0.045323	2248.86	0	hypothetical protein	-
group_13463	635	168	205	2943	0.755952	0.0540019	2008.23	0	hypothetical protein	-
group_20783	635	166	205	2945	0.755952	0.053359	2015.66	0	hypothetical protein	-
dam_4	631	170	209	2941	0.75119	0.0546448	1981.07	0	DNA adenine methylase	L
group_21197	630	170	210	2941	0.75	0.0546448	1976.13	0	Virulence regulon transcriptional activator VirB	D
group_15437	631	168	209	2943	0.75119	0.0540019	1988.44	0	hypothetical protein	-
group_20027	632	166	208	2945	0.752381	0.053359	2000.79	0	hypothetical protein	-
group_22478	663	135	177	2976	0.789286	0.0433944	2278.4	0	hypothetical protein	-
group_22481	658	137	182	2974	0.783333	0.0440373	2244.56	0	hypothetical protein	-
group_22591	632	162	208	2949	0.752381	0.0520733	2015.72	0	hypothetical protein	-
group_20058	652	141	188	2970	0.77619	0.045323	2197.76	0	hypothetical protein	-
hns_2	657	129	183	2982	0.782143	0.0414658	2272.28	0	DNA-binding protein H-NS, plasmid	K
group_16615	643	138	197	2973	0.765476	0.0443587	2164.1	0	hypothetical protein	-
group_24022	664	111	176	3000	0.790476	0.0356798	2385.03	0	hypothetical protein	-
group_22412	666	100	174	3011	0.792857	0.032144	2444.14	0	hypothetical protein	V
group_20055	647	110	193	3001	0.770238	0.0353584	2301.41	0	hypothetical protein	-
group_24001	654	64	186	3047	0.778571	0.0205722	2550.51	0	hypothetical protein	-
*P < 1e-300 & clade >= 0.75 & other clade <= 0.25. Two-sided chi-square tests were performed without adjusting for multiple comparisons.
