# Supplementary material for: Characterization of a Salmonella enterica serovar Typhimurium lineage with rough colony morphology and multidrug resistance
Source: Nat Commun. 2024 Jul 20;15:6123. doi: 10.1038/s41467-024-50331-y (PMC11271444; doi:10.1038/s41467-024-50331-y)
Supplement: Supplementary file 7 — Dataset 4 [file 41467_2024_50331_MOESM7_ESM.xlsx]

## Sheet: Sheet1
Table S4. The SNPs identified by GWAS analysis that were associated with the rough colony variants of S. Typhimurium.
SNP position*	SNP	Mutation type	Gene	Start	End	Strand	P value	Product	COG Function annotation
166580	1125C>A	missense_variant	hofB	166319	167704	-	2.621e-224	putative integral membrane protein	NUW
300478	814G>A	missense_variant	dniR	299924	301291	-	2.621e-224	transcriptional regulator for nitrite reductase (cytochrome c552)	M
516993	226G>A	missense_variant	mdlA	516768	518540	+	2.621e-224	putative ABC superfamily (atp) transporter	V
652179	390G>T	missense_variant	fepG	651579	652568	-	2.621e-224	ferric enterobactin transporter	P
890010	676C>T	missense_variant	ybiB	889335	890309	+	2.621e-224	putative transferase	E
1027987	373A>T	missense_variant	STM0950	1027682	1028359	-	2.621e-224	homolog of slsA in STM	HR
1062889	253C>T	missense_variant	aroA	1062637	1063920	+	2.621e-224	3-enolpyruvylshikimate-5-phosphate synthetase	E
1866906	1235A>G	missense_variant	ychP	1866716	1868140	-	2.621e-224	putative invasin	M
2052424	761C>T	missense_variant	amyA	2051664	2053148	+	2.621e-224	cytoplasmic alpha-amylase	G
2129075	343_344delATinsCG	missense_variant	pduS	2128733	2130088	+	5.122e-222	propanediol utilization protein	C
2653163	1064G>A	missense_variant	yfgL	2653048	2654226	-	2.621e-224	putative serine/threonine protein kinase	M
2672355	343G>A	missense_variant	STM2532	2667763	2672697	-	2.621e-224	putative inner membrane lipoprotein	R
2723218	697C>T	missense_variant	recO	2723186	2723914	-	2.621e-224	gap repair gene	L
3227608	623C>A	missense_variant	yggA	3227595	3228230	-	2.621e-224	putative LYSE family amino acid transport protein	E
3251004	46C>G	missense_variant	yqgB	3250918	3251049	-	1.51e-270	virulence-promoting factor	KT
3360961	535C>A	missense_variant	yqiK	3360427	3362106	+	2.621e-224	putative membrane protein	S
3396968	164G>A	missense_variant	yqjD	3396805	3397110	+	2.621e-224	putative inner membrane protein	-
3417206	145G>A	missense_variant	garR	3416460	3417350	-	2.621e-224	tartronate semialdehyde reductase (TSAR)	I
3748320	1175G>A	missense_variant	yhhS	3748235	3749494	-	2.621e-224	putative MFS family transport protein	U
4042987	646G>A	missense_variant	dnaN	4042532	4043632	-	2.621e-224	DNA polymerase III, beta-subunit	L
4065487	692C>T	missense_variant	STM3858	4064805	4066178	-	2.621e-224	putative phosphotransferase system fructose-specific component IIB	K
4065715	464C>A	missense_variant	STM3858	4064805	4066178	-	2.621e-224	putative phosphotransferase system fructose-specific component IIB	K
4175568	692C>T	missense_variant	udp	4174877	4175638	+	2.621e-224	uridine phosphorylase	F
4180704	188C>T	missense_variant	tatA	4180517	4180771	+	2.621e-224	component of Sec-independent protein secretion pathway	U
4233929	745G>T	missense_variant	yihU	4233777	4234673	-	2.621e-224	putative oxidoreductase	I
4284597	1084G>A	missense_variant	ego	4283514	4285049	+	2.621e-224	putative ABC-type sugar aldose transport system	G
4319027	487C>A	missense_variant	metF	4318541	4319431	+	2.621e-224	5,10-methylenetetrahydrofolate reductase	E
4614628	158A>C	missense_variant	yjfI	4614471	4614875	+	2.621e-224	putative cytoplasmic protein	S
4616706	76A>G	missense_variant	yjfK	4616631	4617314	+	2.621e-224	putative cytoplasmic protein	-
4708002	287G>A	missense_variant	STM4465	4707284	4708288	-	2.621e-224	putative ornithine carbamoyltransferase	E
4839185	169G>T	missense_variant	slt	4839017	4840990	+	2.621e-224	soluble lytic murein transglycosylase	R
4615346	457C>T	nonsense_variant	yjfJ	4614890	4615588	+	2.132e-223	putative phage shock protein A	KT
122218	579C>T	synonymous_variant	araC	121640	122485	+	2.621e-224	transcriptional regulator (AraC/XylS family) for ara operon
178926	9C>T	synonymous_variant	aceF	178918	180807	+	3.051e-252	pyruvate dehydrogenase
622947	930G>A	synonymous_variant	STM0567	622701	623876	-	2.621e-224	putative ATPase involved in DNA repair
648668	3204G>A	synonymous_variant	entF	645465	649349	+	2.621e-224	enterobactin synthetase, component F (nonribosomal peptide synthetase)
686522	51G>A	synonymous_variant	citD	686276	686572	-	2.621e-224	citrate lyase acyl carrier protein (gamma chain)
690571	1209G>A	synonymous_variant	dcuC	690394	691779	-	2.621e-224	DcuC family, dicarboxylate transporter
707972	552G>A	synonymous_variant	holA	707492	708523	-	2.621e-224	DNA polymerase III, delta subunit
772048	291G>A	synonymous_variant	kdpB	770290	772338	-	2.621e-224	P-type ATPase, high-affinity potassium transport system, B chain
880093	630C>T	synonymous_variant	ybhR	879616	880722	-	2.621e-224	putative ABC superfamily (membrane) transport protein
1261128	99C>T	synonymous_variant	flgF	1261030	1261785	+	2.621e-224	flagellar biosynthesis protein
1264790	348C>T	synonymous_variant	flgJ	1264443	1265393	+	1.51e-270	flagellar biosynthesis protein
1786971	702G>T	synonymous_variant	sapC	1786270	1787160	+	2.621e-224	ABC superfamily peptide transport protein
2006117	1602G>A	synonymous_variant	STM1910	2004516	2006387	+	1.51e-270	putative penicillin-binding protein
2274124	208C>T	synonymous_variant	STM2177	2273630	2274331	-	2.621e-224	putative flutathione S-transferase
2510737	957G>A	synonymous_variant	pgtC	2510500	2511693	-	1.51e-280	protein for signal transmission
2566173	153C>T	synonymous_variant	eutL	2565666	2566325	-	2.621e-224	putative carboxysome structural protein
2580848	1410C>T	synonymous_variant	maeB	2579978	2582257	-	1.51e-280	putative transferase
2810836	633G>A	synonymous_variant	tyrA	2810347	2811468	-	2.621e-224	chorismate mutase T
3136471	510G>A	synonymous_variant	csdA	3135962	3137167	+	2.621e-224	putative selenocysteine lyase
3220357	606G>A	synonymous_variant	pepP	3219646	3220962	-	2.621e-224	proline aminopeptidase P II
3335473	414G>A	synonymous_variant	sufI	3334474	3335886	-	2.621e-224	suppressor of ftsI
3337500	1713C>T	synonymous_variant	parC	3336954	3339212	-	2.621e-224	DNA topoisomerase IV, subunit A
3617329	996A>G	synonymous_variant	yhfK	3616334	3618421	+	1.51e-260	putative inner membrane protein
3646184	357C>T	synonymous_variant	yrfD	3645761	3646540	-	1.51e-280	putative periplasmic protein
3673558	357C>T	synonymous_variant	malQ	3671836	3673914	-	2.621e-224	4-alpha-glucanotransferase
3704359	1752G>A	synonymous_variant	glgX	3704134	3706110	-	2.621e-224	glycosyl hydrolase
3711093	418C>T	synonymous_variant	gntU	3710170	3711510	-	2.621e-224	low affinity gluconate permease
3821578	702C>T	synonymous_variant	yhjW	3820588	3822279	-	2.621e-224	putative membrane-associated metal-dependent hydrolase
4011771	441T>A	synonymous_variant	yidR	4010985	4012211	-	3.051e-252	putative cytoplasmic protein
4139801	369G>A	synonymous_variant	yifK	4139433	4140818	+	3.051e-252	putative APC family amino-acid transport protein
4259518	441A>G	synonymous_variant	rhaS	4259078	4259914	+	1.51e-260	positive regulator for rhaBAD operon
4612086	1008G>A	synonymous_variant	vacB	4611079	4613517	+	2.621e-224	putative exoribonuclease
4620204	576C>T	synonymous_variant	aidB	4619629	4621251	+	1.51e-260	putative acyl-CoA dehydrogenase
465292	C>T	Intergenic region					2.621e-224
904923	A>G	Intergenic region					2.621e-224
1292593	C>T	Intergenic region					2.621e-224
1298752	G>A	Intergenic region					2.621e-224
1538764	T>C	Intergenic region					2.621e-224
1875812	C>A	Intergenic region					2.621e-224
4212659	T>C	Intergenic region					2.621e-224
*The SNP was detected by mapping the reference S. Typhimurium LT2 (NCBI accession: NC_003197). Two-sided chi-square tests were performed without adjusting for multiple comparisons.
