# Supplementary material for: Characterization of a Salmonella enterica serovar Typhimurium lineage with rough colony morphology and multidrug resistance
Source: Nat Commun. 2024 Jul 20;15:6123. doi: 10.1038/s41467-024-50331-y (PMC11271444; doi:10.1038/s41467-024-50331-y)
Supplement: Supplementary file 8 — Dataset 5 [file 41467_2024_50331_MOESM8_ESM.xlsx]

## Sheet: Sheet1
Table S5. The 20 rough and 20 smooth S. Typhimurium isolates selected as representatives in this study.
ID	Sample	Collection date	Geographic location	Region	Source type	Source	diagnosis	Sex	Age	Sequence type	Lineage-A270	Sublineage-A270	S-R Phenotype
R1	41-Sa-11D044	2011	Central China	Henan	Human	Human faeces	NA	F	8m	ST34	L6	L6.5	Rough
R2	41-Sa-11D019	2011	Central China	Henan	Human	Human faeces	NA	M	14	ST34	L6	L6.5	Rough
R3	SH16G4821	2016	Central China	Hubei	Human	Human faeces	Diarrhea	M	6m	ST34	L6	L6.5	Rough
R4	SH16G2219	2016	Southwest China	Chongqing	Human	Human faeces	Diarrhea	M	4m	ST34	L6	L6.5	Rough
R5	SH16G2796	2009	Southern China	Guangxi	Human	Human faeces	Diarrhea	F	2	ST34	L6	L6.5	Rough
R6	SH16G164	2016	Eastern China	Shanghai	Human	Human faeces	Diarrhea	M	25	ST34	L6	L6.5	Rough
R7	SH16G5087	2016	Northern China	Shanxi	Human	Human faeces	Diarrhea	M	1	ST34	L6	L6.5	Rough
R8	SH15G427	2015	Eastern China	Shanghai	Human	Human faeces	Diarrhea	M	2	ST34	L6	L6.5	Rough
R9	SH15G2405	2014	Southwest China	Chongqing	Human	Human faeces	Diarrhea	M	6	ST34	L6	L6.5	Rough
R10	GZ2016SF129	2016	Southern China	Guangdong	Food	Pork	NA	NA	NA	ST34	L6	L6.5	Rough
R11	SH15G2404	2014	Southwest China	Chongqing	Human	Human faeces	Diarrhea	M	6	ST34	L6	L6.5	Rough
R12	SH16G2349	2016	Southwest China	Chongqing	Human	Human faeces	Diarrhea	M	4m	ST34	L6	L6.5	Rough
R13	2014149	2014	Northwest China	Xinjiang	Human	Human faeces	Diarrhea	NA	NA	ST34	L6	L6.5	Rough
R14	SH15SF175	2015	Southern China	Guangdong	Food	Chicken	NA	NA	NA	ST34	L6	L6.5	Rough
R15	SH16G2939	2011	Southern China	Guangxi	Human	Human faeces	Diarrhea	F	46	ST34	L6	L6.5	Rough
R16	GZ2016SF114	2016	Southern China	Guangdong	Food	Pork	NA	NA	NA	ST34	L6	L6.5	Rough
R17	GZ2016SF193	2016	Southern China	Guangdong	Food	Pork	NA	NA	NA	ST34	L6	L6.5	Rough
R18	SH15SF567	2015	Eastern China	Shanghai	Food	Duck	NA	NA	NA	ST34	L6	L6.5	Rough
R19	SH16G5109	2016	Northern China	Shanxi	Human	Human faeces	Diarrhea	M	57	ST34	L6	L6.5	Rough
R20	SH16SF1174	2016	Eastern China	Shanghai	Food	Pork	NA	NA	NA	ST34	L6	L6.5	Rough
S1	2016316	2016	Northwest China	Xinjiang	Human	Human faeces	Diarrhea	NA	NA	ST34	L6	L6.3	Smooth
S2	2015166	2015	Northwest China	Xinjiang	Human	Human faeces	Diarrhea	NA	NA	ST34	L6	L6.3	Smooth
S3	2015393	2015	Northwest China	Xinjiang	Human	Human faeces	Diarrhea	F	1	ST34	L6	L6.3	Smooth
S4	2016518	2016	Northwest China	Xinjiang	Human	Human faeces	Diarrhea	NA	NA	ST34	L6	L6.3	Smooth
S5	YY-2015-074	2015	Eastern China	Zhejiang	Human	Human faeces	NA	NA	NA	ST34	L6	L6.3	Smooth
S6	JZ21	2016	Central China	Hubei	Human	Human faeces	NA	F	1	ST34	L6	L6.3	Smooth
S7	SH15G1765	2014	Eastern China	Fujian	Human	Human faeces	Diarrhea	F	2	ST34	L6	L6.3	Smooth
S8	GZ2016SF355	2016	Southern China	Guangdong	Food	Chicken	NA	NA	NA	ST34	L6	L6.3	Smooth
S9	GZ2016SF334	2016	Southern China	Guangdong	Food	Pork	NA	NA	NA	ST34	L6	L6.4	Smooth
S10	YY-2015-114	2015	Eastern China	Zhejiang	Human	Human faeces	NA	NA	NA	ST34	L6	L6.3	Smooth
S11	41-Sa-15D101	2015	Central China	Henan	Human	Human faeces	NA	F	14m	ST34	L6	L6.3	Smooth
S12	SH15G1761	2013	Eastern China	Fujian	Human	Human faeces	Diarrhea	M	10m	ST34	L6	L6.3	Smooth
S13	SH15G1782	2014	Eastern China	Fujian	Human	Human faeces	Diarrhea	M	9m	ST34	L6	L6.3	Smooth
S14	YY-2015-083	2015	Eastern China	Zhejiang	Human	Human faeces	NA	NA	NA	ST34	L6	L6.3	Smooth
S15	JZ27	2016	Central China	Hubei	Human	Human faeces	NA	F	2	ST34	L6	L6.3	Smooth
S16	JZ3	2016	Central China	Hubei	Human	Human faeces	NA	M	2	ST34	L6	L6.3	Smooth
S17	SH16G2222	2016	Southwest China	Chongqing	Human	Human faeces	Diarrhea	M	1	ST34	L6	L6.3	Smooth
S18	SH16G3180	2016	Southern China	Guangxi	Human	Human faeces	Diarrhea	M	4m	ST34	L6	L6.3	Smooth
S19	YY-2012-52	2012	Eastern China	Zhejiang	Human	Human faeces	NA	NA	NA	ST34	L6	L6.3	Smooth
S20	SH13SF198	2013	Eastern China	Shanghai	Food	Pork	NA	NA	NA	ST34	L6	L6.3	Smooth
