# Supplementary material for: Characterization of a Salmonella enterica serovar Typhimurium lineage with rough colony morphology and multidrug resistance
Source: Nat Commun. 2024 Jul 20;15:6123. doi: 10.1038/s41467-024-50331-y (PMC11271444; doi:10.1038/s41467-024-50331-y)
Supplement: Supplementary file 9 — Dataset 6 [file 41467_2024_50331_MOESM9_ESM.xlsx]

## Sheet: R and S unique proteins
Table S6. The proteins identified to be unique to rough and smooth colony variants.
Protein	Protein Description	Gene Name	R or S unique
A0A077W1V6	Peptide transporter	G0A44_19815	R
A0A077W256	Uncharacterized protein	A3V89_16925	R
A0A077W371	Putative tellurium resistance protein	terX	R
A0A077W378	Tellurium resistance protein TerA	A3V89_16905	R
A0A077W3C2	Uncharacterized protein	A3U32_12485	R
A0A077W3M0	HtdA	htdA	R
A0A077W3T2	Tellerium resistance protein TerY	terY2	R
A0A077W431	Beta-lactamase	blaOXA-1	R
A0A077W5D3	Uncharacterized protein	A3V89_17110	R
A0A077W5H7	Tellurium resistance protein TerW	terW	R
A0A077W5J6	Putative membrane-bound redox modulator Alx	terC	R
A0A077W5S2	DNA-binding protein	h-ns	R
A0A077W5Y0	Recombinase	A3V89_16990	R
A0A077W5Y9	DUF4236 domain-containing protein	A3V89_16940	R
A0A077W605	Uncharacterized protein	A3V89_16860	R
A0A077W634	Uncharacterized protein	A3V89_16840	R
A0A077W638	HipB	hipB	R
A0A077W647	Uncharacterized protein	A3V89_16780	R
A0A0C5PU67	Antigen presentation protein SpaN	invJ	R
A0A0D6FCJ2	Cytochrome c-type protein	napC	R
A0A0D6FHK3	FUSC family protein	yeeA	R
A0A0D6GG25	DUF1311 domain-containing protein	A3104_18760	R
A0A0D6GIC9	Flagellar basal body protein	flgF	R
A0A0D6GLJ0	Curlin minor subunit	csgB	R
A0A0D6GTA2	Amino acid permease	ycaM	R
A0A0D6H0W3	Citrate utilization protein b	tcuB	R
A0A0D6H8X1	Acetyl esterase	aes	R
A0A0D6HCP2	ATPase	golT	R
A0A0D6HG09	D-methionine transport system permease protein MetI	metI	R
A0A0D6HKK1	L-arabinose isomerase	araA	R
A0A0D6HKN2	DNA polymerase	polB	R
A0A0D6HMD5	Diguanylate cyclase	yaiC_2	R
A0A0D6HVJ8	Cytochrome c-552	nrfA	R
A0A0D6I3V1	AraC family transcriptional regulator	rhaR_8	R
A0A0D6I7X2	Glutathione-regulated potassium-efflux system protein KefB	kefB	R
A0A0D6ICS5	Arylsulfate sulfotransferase AssT	assT_3	R
A0A0D6ID89	UPF0114 protein YqhA	yqhA	R
A0A0D6IP24	IMPACT family member YigZ	yigz	R
A0A0F6AXD7	Putative transcriptional regulator	STM14_0389	R
A0A0F6AXK3	Diguanylate cyclase AdrA	yaiC	R
A0A0F6AZV8	N-acetylneuraminate epimerase	nanM	R
A0A0F6B0K6	Uncharacterized protein	STM14_1554	R
A0A0F6B1W8	Peripheral inner membrane phage-shock protein	pspD	R
A0A0F6B1Y9	UPF0509 protein YciZ	yciZ	R
A0A0F6B220	Putative cytoplasmic protein	yciG	R
A0A0F6B2P4	Flagellar protein	flhE	R
A0A0F6B2V1	Putative 50S ribosomal protein	STM14_2387	R
A0A0F6B342	Uncharacterized protein	STM14_2481	R
A0A0F6B3Z5	Methylated-DNA--[protein]-cysteine S-methyltransferase	ada	R
A0A0F6B561	Uncharacterized protein	STM14_3223	R
A0A0F6B5D8	Putative ATPase	STM14_3310	R
A0A0F6B5E1	Putative transcriptional regulator	STM14_3313	R
A0A0F6B5E7	Putative hexulose 6 phosphate synthase	STM14_3319	R
A0A0F6B5G0	DNA helicase	STM14_3334	R
A0A0F6B5W7	Needle complex outer membrane lipoprotein	invH	R
A0A0F6B7P0	Bacterioferritin-associated ferredoxin	bfd	R
A0A0F6B7S6	Nitrite reductase small subunit	nirD	R
A0A0F6B805	Gluconokinase	gntK	R
A0A0F6B9J6	UPF0761 membrane protein YihY	rbn	R
A0A0F6BAW5	Putative cytoplasmic protein	STM14_5333	R
A0A0F7DJG7	Nucleoside permease NupG	xapB_2	R
A0A0F7JDL3	Copper/silver response regulator transcription factor SilR	silR	R
A0A0F7JGI8	NimC/NimA family protein	SE14_04999	R
A0A0G3B114	TerE	terE	R
A0A0G3B699	TerB	terB	R
A0A0H3NE75	Phage tail assembly protein	SL1344_1939	R
A0A0H3VUA9	Putative replication protein A	repHI2	R
A0A0H3VUL9	Adenine/guanine phosphoribosyltransferase	A3U32_12570	R
A0A0H3VUM5	VWFA domain-containing protein		R
A0A0H3VUN2	DNA replication protein	tus	R
A0A0H3VVS7	Uncharacterized protein	A3U32_12515	R
A0A0H3VVT5	TerZ	terZ	R
A0A0H3VVX4	IncH1 plasmid conjugative transfer partition protein ParM	parM	R
A0A0H3VX10	HipA	hipA	R
A0A0H3VX19	Carbamoyl-phosphate synthase large chain	A3U32_12565	R
A0A0H3VXK6	DNA-binding protein	CVR97_17425	R
A0A0H3VXL0	Putative phage inhibition, colicin resistance and tellurite resistance protein	terF	R
A0A0H3VYS7	Cysteine protease StiP family protein	A3U32_12580	R
A0A0H3VYS9	Kinase protein		R
A0A0H3VYT5	IncH1 plasmid conjugative transfer protein Orf4	A3U32_12760	R
A0A0H3VYU3	DUF4165 domain-containing protein	ADQ28_13840	R
A0A0N7HV63	HtdK	htdK	R
A0A0P0BUU8	Protein phosphatase 2C domain-containing protein	A3U32_12620	R
A0A0P0CAE1	AAA family ATPase	parA	R
A0A0W5S6R0	Coat protein	A3104_02240	R
A0A1P8DMJ6	Aminoglycoside N(3)-acetyltransferase	aac(3)-IVa	R
A0A1P8VU59	Multidrug efflux RND transporter periplasmic adaptor subunit OqxA	oqxA	R
A0A1P8VUL4	Tellerium resistance protein TerY	A3U32_12600	R
A0A1S6Q5G2	DNA gyrase subunit A	gyrA	R
A0A3Y8I5P8	Flagellar hook-associated protein	flgL	R
A0A5K1TYL2	Efflux pump membrane transporter	oqxB	R
A0A5V8UMJ7	ATPase (Fragment)	DOR05_25530	R
A0A5W0REH4	Aminoglycoside 3'-phosphotransferase	A9S17_25310	R
A0A5W3PHF6	Flagellin (Fragment)	G0071_20405	R
A0A5W3X526	Catalase	katE	R
A0A5W9YPA2	DNA primase	D5P17_23485	R
A0A5X9G8F2	NAD-dependent succinate-semialdehyde dehydrogenase	EVY71_08665	R
A0A611B401	Phage major capsid protein	A3S30_23095	R
A0A618VSE9	Uncharacterized protein	A3S30_23120	R
A0A635CN73	StbA family protein	CB535_14115	R
A0A6C8WEX2	Flagellar hook-length control protein (Fragment)	DD95_24565	R
A0A701P0Z6	Site-specific DNA-methyltransferase (adenine-specific)	G0A85_03150	R
A0A706NJB1	AAA family ATPase (Fragment)	G0K04_25175	R
A0A707HPM9	Alpha,alpha-trehalase (Fragment)	G0L18_24530	R
A0A718SY52	Glutamate/aspartate ABC transporter substrate-binding protein (Fragment)	G1X04_12535	R
A0A718XXL5	Aminopeptidase N	G1X41_00115	R
A0A718YIF1	Uncharacterized protein	G1X15_14815	R
M4HNB5	Arr3	arr3	R
A0A023SVJ7	Long polar fimbrial protein LpfD (Fragment)	lpfD	S
A0A0C5PHK7	Magnesium-transporting ATPase, P-type 1	mgtB	S
A0A0C5PP38	SPI-2 type III secretion system apparatus protein SsaM	ssaM	S
A0A0C5PU22	Acyl carrier protein	iacP	S
A0A0D6FA53	4Fe-4S ferredoxin	dmsB	S
A0A0D6FAA6	(Fe-S)-binding protein	aegA	S
A0A0D6FAN2	Efflux pump membrane transporter	acrD	S
A0A0D6FAT8	DNA-binding transcriptional activator XapR	xapR_1	S
A0A0D6FBR8	Probable 4-deoxy-4-formamido-L-arabinose-phosphoundecaprenol deformylase ArnD	arnD	S
A0A0D6FCH5	Probable 4-amino-4-deoxy-L-arabinose-phosphoundecaprenol flippase subunit ArnF	arnF	S
A0A0D6FIK3	Cobalamin biosynthesis protein CbiB	cbiB	S
A0A0D6G2Z9	Histidine biosynthesis bifunctional protein HisIE	hisI	S
A0A0D6G3T2	S-adenosylmethionine tRNA ribosyltransferase	queA_2	S
A0A0D6G7R6	Ion-translocating oxidoreductase complex subunit D	rnfD	S
A0A0D6GF37	Diguanylate cyclase	dgcJ	S
A0A0D6GKW4	Cytochrome b	cybB_1	S
A0A0D6GXP8	Phosphoethanolamine transferase	opgE	S
A0A0D6GYP7	ATP-dependent dethiobiotin synthetase BioD	bioD	S
A0A0D6H2M6	AAA domain-containing protein	yfhA_2	S
A0A0D6H4U2	Anaerobic C4-dicarboxylate transporter DcuC	dcuC	S
A0A0D6HCQ9	Outer membrane protein X	ail_1	S
A0A0D6HIY2	Ferredoxin-like protein	fixX	S
A0A0D6HN16	Crp/Fnr family transcriptional regulator	yaiV_3	S
A0A0D6HR70	3-keto-L-gulonate-6-phosphate decarboxylase UlaD	ulaD	S
A0A0D6I352	DUF202 domain-containing protein	yidG	S
A0A0D6I5Y7	Cytoplasmic protein	orf24_4	S
A0A0D6I855	Sulfurtransferase TusD	tusD	S
A0A0D6IBJ6	Ubiquinone biosynthesis accessory factor UbiT	yhbT	S
A0A0D6IC24	DNA-binding transcriptional activator TdcA	tdcA	S
A0A0D6IDI9	Hydrogenase 2-specific chaperone	hybE	S
A0A0D6IFE6	tRNA(fMet)-specific endonuclease VapC	vapC	S
A0A0D6IG85	L-fuculokinase	fucK	S
A0A0D6IGR2	Chaperone protein PapD	stdC	S
A0A0D6IJ12	GABA permease	gabP	S
A0A0D6IPG7	Acyltransferase	yihG	S
A0A0D6IR70	5'-nucleotidase	yfkN	S
A0A0F6AW58	Putative carbonic anhydrase	STM14_5569	S
A0A0F6AWV7	2-keto-3-deoxygluconate permease	kdgT	S
A0A0F6AX60	Peptidoglycan lytic exotransglycosylase	dniR	S
A0A0F6AXM1	Branched-chain amino acid transport system carrier protein	brnQ	S
A0A0F6AY80	Iron-enterobactin transporter membrane protein	fepD	S
A0A0F6AYJ9	Putrescine transporter PotE	potE	S
A0A0F6AYP7	Acyl-CoA thioester hydrolase YbgC	ybgC	S
A0A0F6AYV3	GTP 3',8-cyclase	moaA	S
A0A0F6AZ84	ATP-dependent Clp protease adapter protein ClpS	clpS	S
A0A0F6AZ91	Putative cytoplasmic protein	STM14_1070	S
A0A0F6AZS3	4-hydroxyphenylacetate catabolism	hpaH	S
A0A0F6B004	Probable lipid II flippase MurJ	mviN	S
A0A0F6B0J6	Putative cytoplasmic protein	yeaO	S
A0A0F6B0Y9	Secretion system effector	ssaE	S
A0A0F6B147	Ion-translocating oxidoreductase complex subunit E	ydgQ	S
A0A0F6B150	Ion-translocating oxidoreductase complex subunit C	rsxC	S
A0A0F6B154	OriC-binding nucleoid-associated protein	ydgT	S
A0A0F6B1M5	Secreted effector protein	sifB	S
A0A0F6B213	POLIIIAc domain-containing protein	trpH	S
A0A0F6B268	Putative transcriptional regulator	ychA	S
A0A0F6B2Q9	Flagellar transcriptional regulator FlhD	flhD	S
A0A0F6B2S1	Putative cytoplasmic protein	yecH	S
A0A0F6B391	Polyhedral body protein	pduK	S
A0A0F6B3P2	Uncharacterized protein	yohK	S
A0A0F6B465	NADH-quinone oxidoreductase subunit C/D	nuoC	S
A0A0F6B4Q9	Anti-FlhC(2)FlhD(4) factor YdiV	STM14_3068	S
A0A0F6B4S4	Putative outer membrane protein	sinI	S
A0A0F6B5S3	Hydrogenase maturation factor	hypD	S
A0A0F6B6C8	Putative inner membrane protein	STM14_3667	S
A0A0F6B758	Ubiquinone biosynthesis protein UbiU	yhbU	S
A0A0F6B7I0	tRNA-dihydrouridine synthase B	yhdG	S
A0A0F6B7I9	Efflux pump membrane transporter	acrF	S
A0A0F6B7L5	50S ribosomal protein L36	rpmJ_2	S
A0A0F6B7Y1	Putative ribonucleoprotein related-protein	STM14_4239	S
A0A0F6B825	Antitoxin	yhhV	S
A0A0F6B8I1	Mannitol repressor protein	mtlR	S
A0A0F6B9Z0	Putative cytoplasmic protein	STM14_4996	S
A0A0F6BAB5	Redox-sensitive transcriptional activator SoxR	soxR	S
A0A0F6BAF7	DNA-binding transcriptional regulator MelR	melR	S
A0A0F7DIQ7	Uncharacterized protein	SE14_01931	S
A0A0F7JA38	Surface composition regulator	glgS	S
A0A0G3B095	Periplasmic mercury ion-binding protein	merP	S
A0A0H3NXY4	Streptomycin 3''-kinase	strB	S
A0A0H3P0A4	Aminoglycoside 3'-phosphotransferase	aph(3'')-Ib	S
A0A0M2J6V4	DNA helicase	recQ	S
A0A3U8HZW5	Site-specific integrase	A3S30_10950	S
A0A3U8HZW6	Damage-inducible protein DinI	A6D61_17305	S
A0A3U8HZX2	Tail assembly chaperone	A3S30_24600	S
A0A3U8HZX8	Uncharacterized protein	A3S30_23400	S
A0A3U8HZY2	Phage tail protein	A3S30_23425	S
A0A3U8I013	Uncharacterized protein	A3S30_24530	S
A0A3U8I015	LexA family transcriptional repressor	A3V03_22660	S
A0A3U8I019	Uncharacterized protein	A3S30_22975	S
A0A3U8I020	Uncharacterized protein	A3S30_22980	S
A0A3V6RNE1	Elongation factor Tu (Fragment)	A3X55_18920	S
A0A3Z1VA02	Alpha-galactosidase	G0A56_16870	S
A0A5W0X6S8	Ferrichrome porin FhuA	fhuA	S
A0A5W1XGL1	Aconitate hydratase (Fragment)	acnA	S
A0A5X8EV36	Enolase	eno	S
A0A5Y4V915	Hydrogenase-1 operon protein HyaF2	FQX78_07165	S
A0A5Z2UML6	Abi family protein	A3S30_05940	S
A0A5Z5PY09	Ferrous iron transport protein B	APM51_09545	S
A0A5Z8AD10	VOC family protein	G0M27_05330	S
A0A618UXQ6	Uncharacterized protein	A3S30_05935	S
A0A625NAZ2	Uncharacterized protein	A3S30_05970	S
A0A627SXB1	DeoR family transcriptional regulator	BK110_09785	S
A0A6C8YZH0	PipA/GogA/GtgA family type III secretion system effector (Fragment)	AU613_26545	S
A0A701JZS1	Cytosol nonspecific dipeptidase	pepD	S
A0A701K905	Probable lipid kinase YegS	yegS	S
A0A701NV44	Probable lipid kinase YegS	yegS	S
A0A707KKV1	2-octaprenyl-3-methyl-6-methoxy-1,4-benzoquinol hydroxylase (Fragment)	ubiF	S
A0A710BYZ0	OsmC family protein	GTH77_01340	S
A0A711LK90	Gamma-aminobutyraldehyde dehydrogenase	patD	S
A0A718KPD8	Formate dehydrogenase	G1W59_09865	S
A0A718XNR6	UPF0434 protein YcaR	ycaR	S
A0A735Y5G0	Elongation factor Tu (Fragment)	G0051_23100	S
A0A735ZPN5	Bifunctional polymyxin resistance protein ArnA	arnA	S
A0A740F7F2	Uncharacterized protein	G4201_004059	S
A0A752UIS5	DNA-3-methyladenine glycosylase II	alkA	S
Q56095	Deletion mutant his FI135 (SalI-PvuII) (Fragment)		S
