# Supplementary material for: Characterization of a Salmonella enterica serovar Typhimurium lineage with rough colony morphology and multidrug resistance
Source: Nat Commun. 2024 Jul 20;15:6123. doi: 10.1038/s41467-024-50331-y (PMC11271444; doi:10.1038/s41467-024-50331-y)
Supplement: Supplementary file 10 — Dataset 7 [file 41467_2024_50331_MOESM10_ESM.xlsx]

## Sheet: R_S differentialy expressed
Table S7. The identified proteins and differential proteins among the rough and smooth colony variants.
Protein	Protein Description	Gene Name	R10	R11	R12	R13	R14	R15	R16	R17	R18	R19	R1	R20	R2	R3	R4	R5	R6	R7	R8	R9	average R	S10	S11	S12	S13	S14	S15	S16	S17	S18	S19	S1	S20	S2	S3	S4	S5	S6	S7	S8	S9	average S	R/S	t test p value	Significant difference
A0A0D6GLL0	CsgBAC operon transcriptional regulatory protein	csgD	8901.45	12696.7	11792.7	11895.4	12805.2	11978.5	9914.27	8776.67	6827.25	13759	13287.3	11218	14412.3	13628.6	16711.7	12913.3	12267.8	10998.2	12528.7	12690.1	12000.2	136.913	234.606	256.406	627.601	97.9544	959.225	1316.4	565.645	942.171	236.1	396.639	448.873	509.242	233.564	372.487	71.9	307.547	176.879	254.344	183.001	416.375	28.8206	3.51939e-24	Up
A0A0D6GJS0	Curli assembly protein	csgC	9275.65	19242.3	4421.44	10995.5	14317.1	11711.3	11246.3	11583	1094.34	16850	12955.1	6565.98	10551.7	19567.6	17877.2	11340.6	6769.55	4016.07	21282.5	17019.3	11934.1			147.183	943.673		1152.98	1461.26	458.203	584.744				614.407	267.728	486.201	123.744	316.965		224.497		565.132	21.1174	9.23827e-08	Up
A0A0F6AZW7	Curli production assembly/transport component CsgG	csgG	29898.1	54361.8	27193.1	22627.3	44351.5	34583.7	34935	26935.7	16035.1	30113.5	30767.4	32710.6	42480.4	33075.7	38424.4	38275.7	33936.3	27468.6	31264.1	43927.9	33668.3	780.178	533.398	848.956	2550.53	438.398	3886.48	8135.61	2137.61	4656.18	509.921	636.179	1767.01	3328.04	1180.3	1707	453.668	1268.31	494.519	1303.95	581.137	1859.87	18.1025	9.18203e-19	Up
A0A0H3VX16	Chemical-damaging agent resistance protein C	terD	5107.39	6379.94	4062.89	4248.35	5063.42	4173.78	53.2669	5252.2	5631.96	8915.79	4594.02	5820.93	4893.06	5782.77	6163.39	4968.56	6959.62	5150.49	4585.11	6188.99	5199.8	380.119	300.583						13.2663	805.553	1367.14	77.8809	375.289	165.994		170.985	67.2521	55.4505		48.5361	213.87	310.917	16.7241	1.12839e-11	Up
A0A0H3VVT1	Chemical-damaging agent resistance protein C	terE	4655.48	2934.19	4608.94	4656.04	2659.35	2625.54	147.184	3834.3	6196.67	3133.78	2760.71	3686.88	3722.42	3104.44	3965.37	3550.35	3372.98	4364.34	2828.55	3651.12	3522.93	602.05		407.604				384.374				230.728	71.3096		155.059	118.484	51.0251	60.1917	383.477	105.496	65.0133	219.568	16.0449	1.39505e-10	Up
A0A0F6AZW9	Curli production assembly/transport component CsgE	csgE	3059.61	5474.18	3352.97	5475.27	4238.98	3455.79	4267.02	2956.66	3114.42	5547.51	5251.93	2543.39	3970.27	7018.33	5694.52	4874.71	3638.42	4193.92	4169.47	5233.9	4376.56	370.899			364.464		545.257	634.132	113.971	400.765	48.0328		117.82	402.3	337.785	292.929	571.073	338.668	176.708	290.482		333.686	13.1158	7.981e-15	Up
A0A0F6AZW8	Curli production assembly/transport component CsgF	csgF	4560.32	15264.5	5643.69	6000.79	5502.75	5978.42	6174.4	4646.41	3144.62	4429.32	6876.84	7049.41	6644.34	4525.31	10657.9	6427.12	6823.85	5323.29	7105.58	8546.27	6566.26	117.242	236.879	309.004	871.991		663.654	1051.43	825.345	1294.16			462.87	1143.01		360.098		286.272	223.088	512.401	257.827	574.352	11.4325	3.7149e-10	Up
A0A0F6AZP1	UPF0319 protein YccT	yccT	1537.37	6844.14	258.282	2080.34	3879.8	3047.61	2597.42	1849.42	577.286	6464.57	3473.24	566.267	2619.35	4004.53	4328.44	3264.27	370.925	239.993	3617.11	3734.91	2767.76	157.158	156.971	252.849	401.054		431.178	382.549	212.11	306.669			215.337	289.431	229.22	411.499	281.402	123.451	266.646	187.813	231.064	266.847	10.3721	4.81922e-06	Up
A0A0F6B2U4	Flagellar hook-associated protein 2	fliD	2897.53	947.012	3959.61	5378.78	6428.37	4195	3858.26	3609.08	2043.57	6703.6	4185.62	6748.95	5222.76	6044.12	4266.32	2021.36	4412.96	3467.17	4205.64	2324.03	4145.99	267.841	181.079	271.091	643.334	213.708	1322.72	636.507	335.343	455.882	209.347	901.352	310.255	662.995	260.386	374.119	574.312	211.773	333.415	248.109	164.192	428.888	9.66684	2.55411e-12	Up
A0A077W692	Fluoroquinolone-acetylating aminoglycoside 6'-N-acetyltransferase AAC(6')-Ib-cr5	aac(6')-Ib-cr5	464.189	129.976	23984.2	18039.3	21676.4	266.542			15747.7	524.703	24275.9	301.829	22006.1	25461.7	236.375	254.894			25468.2	48547	14211.6	719.36	208.815	239.043				284.056	8527.62	773.59				257.396		498.048	226.903	401.634	253.367	633.895	8710.56	1671.87	8.50041	0.00482926	Up
A0A0D6GK33	Flagellar hook protein FlgL	flgL	2167.6	341.929	1107.31	1648.35	3159.99	2495.06	1613.96	1863.64	2198.42	2467.62	1780.41	2102.84	2541.91	2092.21	1280.54	1323.82	1639.37	1708.13	2132.16	1033.5	1834.94	183.414	215.197	323.622	599.6	287.753	1106.96	500.786	294.006	464.032	170.438	423.676	365.741	456.404	337.181	349.998	259.228	246.705	213.28	338.057	168.5	365.229	5.02408	5.64359e-12	Up
A0A0F6B018	Flagellar hook-associated protein 1	flgK	2007.07	520.51	2016.61	2985.87	3388.57	2539.73	1825.57	2027.25	977.289	3102.12	2072.28	2855.1	2170.43	2531.96	2126.85	1260.1	2440.28	1807.48	2400.94	1027.89	2104.2	208.767	319.584	271.438	936.87	341.679	1058.38	417.768	332.608	660.332	206.56	639.084	319.886	622.847	231.846	327.424	442.632	284.312	317.887	364.672	178.615	424.159	4.96086	8.97726e-12	Up
A0A0D6G0C9	Aldehyde-activating protein	A3104_02960	44.3275	1474.68			1196.55	342.741	298.195	485.036			568.903		164.348	895.608	352.385	309.465	203.64		648.993	293.991	519.919		45.498	112.473	13.4999		58.8893		233.44			16.5622		384.323	111.117		41.5468		142.979		37.5829	108.901	4.77423	0.00382654	Up
A0A0F6B8T1	Putative inner membrane protein	STM14_4552	3082.47	14165.4	126.426	3898.64	7589.55	6353.81	4442.41	4190.51	633.253	6083.98	7710.7	960.952	2859.97	7015.1	9919.63	6112.9	458.785	143.116	9274.53	8346.13	5168.42	515.501	1054.66	1312.74	545.544		1403.96	931.409	1953.35	658.001	47.689	37.2623	1175.87	3080.82	1442.95	1573.54	894.576	1471.42	1973.33	1510.29	1247.65	1201.61	4.30125	6.90457e-05	Up
A0A0C5PQX9	Cell invasion protein SipD	sipD	1307.87	452.709	1331.21	174.416	2338.96	1661.34	1801.71	1133.39	1143.04	1645.03	1140.62	485.493	1718.22	1916.77	1268.01	1932.36	1261.24	1108.56	134.182	905.082	1243.01	266.233		280.999	472.718	210.327	448.861	562.012	129.472	451.933	82.9068		455.149	534.6	251.127	193.561	384.687	295.394	276.347	401.283	69.07	320.371	3.87991	2.18269e-07	Up
A0A0C5Q2H1	Cell invasion protein SipC	sipC	3858.74	1687.23	5007.78	395.885	11270.3	5858.95	6069.89	4065.23	4821.21	5289.75	3820.69	1002.19	6846.49	8318.07	4765.48	6914.86	6780.49	3935.16	579.656	3399.69	4734.39	742.634	206.415	1837.91	1624.76	692.039	2582.35	1981.11	978.207	1615.38	167.688	57.1222	2114.48	2441.7	981.292	593.34	1413.21	1221.98	929.637	2284.62	512.015	1248.89	3.79086	2.09169e-06	Up
A0A0C5PU57	Cell invasion protein sipA	sipA	1327.95	623.544	1533.93	253.871	3071.59	1889.16	2209.06	1258.5	1723.79	2814.18	1467.76	594.022	2120.95	2552.27	1612.32	1936.85	1720.22	1317.52	239.799	1254.39	1576.08	274.838		386.212	736.307	500.712	614.592	639.441	293.12	634.687	168.172		501.646	595.005	320.866	247.543	424.453	400.694	203.041	457.123	171.098	420.531	3.74785	4.15192e-07	Up
A0A0D6GKK7	Flagellar basal body rod protein FlgB	flgB	707.803	205.016	377.394	512.29	544.686	446.4	498.714	382.78	336.438	621.803	163.286	590.091	439.305	406.577	468.8	404.26	444.254	365.306	363.155	285.702	428.203	70.939		78.9234	160.286	159.737	188.612	154.061	78.1841	113.487	39.0152	347.458	107.878	114.846	37.0261	90.0573	170.262	51.939	76.3919	55.6853		116.377	3.67945	1.60492e-10	Up
A0A0F6B0N7	N-succinylarginine dihydrolase	astB	3097.06	8505.48	1494.82	5094.37	11609.8	8595.03	7620.79	3706.81	485.37	15447.9	11045.4	1791.96	4549.79	14615.9	10823.7	8436.85	8917.77	4285.84	13670.2	8906.03	7635.05	784.741	1398.93	798.504	2477.64	581.301	2939.22	1536.31	2264.94	1332.33	1245.36	529.125	1650.24	2990.2	2683.62	5786.85	4828.56	3545.83		1598.11	2287.85	2171.56	3.51593	9.90095e-06	Up
A0A0D6INH1	Ubiquinone biosynthesis accessory factor UbiJ	ubiJ	828.133	3755.6	347.528	485.64	3511.45	1926.84	985.696	1176.47		464.246	1640.65		710.177	1659.59	2514.13	1165.51	1755.69	263.677	2699.86	1042.57	1496.3	167.774	209.775	568.685	523.912		269.298	340.084	722.483	377.01	448.75		237.554	724.213	152.915	490.824	298.591	301.057	1106.52	231.986	602.959	431.911	3.46438	0.000181762	Up
A0A0D6FLI0	Flagellar motor switch protein FliN	fliN	818.826	1610.99	1665.53	2753.37	6893.87	4559.53	2034.17	4569.53		690.463	1639.52	3493.3	607.602	1747.64	2761.79	1095.69	8164.78	2064.42	6340.08	1233.53	2881.3	204.663		980.88					969.367		426.427	2192.42	463.532	1756.45	433.834		886.396		734.38	257.25		845.963	3.40593	0.00649566	Up
A0A0C5PR63	Cell invasion protein SipB	sipB	1012.79	680.184	1481.13	210.244	2318.25	1422.11	2015.89	1292.66	1728.93	1177.96	1115.05	406.693	1794.47	1633.67	1240.68	2080.65	1929.46	1410.95	184.455	1014.45	1307.53	252.638	35.5968	421.932	718.957	173.88	570.332	611.822	344.633	756.132	116.91		556.213	852.465	394.695	200.05	277.839	459.577	218.637	550.366	175.287	404.63	3.23143	5.00468e-07	Up
A0A0F6B010	Flagellar basal-body rod protein FlgC	flgC	1074.01	355.452	888.961	1413.29	1179.45	1087.12	858.813	836.021	724.014	876.9	821.59	929.683	1215.76	1324.62	924.229	680.939	798.808	735.912	982.357	470.958	908.943	250.947	342.344	207.033	344.481	539.468	354.974	260.729	239.118	456.392		491.043	278.193	234.391	254.21	157.855	288.729	213.173	100.17	289.741	156.978	287.367	3.16301	1.71685e-11	Up
A0A0F6B9S5	ATP-dependent protease subunit HslV	hslV	391.533	3283.75	1168.77	512.565	3195.09	1241.95	758.658	1130.06	189.609	1877.06	2504.21	672.743	1225.5	1129.93	1966.91	1622.57	3919.01	794.046	2010.31	2001.53	1579.79	168.771	185.506	816.305	599.349	262.999	269.91	143.549	941.302	257.921	659.948	221.603	212.237	1936.65	447.696	450.522	479.008	166.045	1235.65	332.182	352.771	506.996	3.11598	0.00011376	Up
A0A0F6BBD3	Protein CreA	creA	647.067	2935.8	1497.5	80.4544	2144.11	2096.55	1180.88	503.225	111.343	6316.23	1500.34	1891.48	516.069	1947.32	2106.75	672.193	3214.56	512.84	2731.55	945.997	1677.61	264.7	249.289	319.27	325.783		326.434	415.368	543.887	203.205	887.843	1104.08	240.068	425.492	227.349	981.525	2309.05	560.194	533.038	120.4	289.99	543.525	3.08654	0.00246341	Up
A0A0D6IFQ6	Putative lipoprotein YgdR	ygdR_5	996.772	9543.13	419.699	1154.49	6837.07	1951.99	800.286	3852.9	275.348	4456.41	798.439	444.625	1181.48	1051.79	3206.74	1311.71	2830.96	593.487	4405.22	4080.96	2509.67	1.97932		1315.25		511.284	826.361	423.388	1578.8		455.69		814.62	2541.13	1458.75	778.148	473.155	468.566	679.734	439.436	248.743	813.439	3.08526	0.0107418	Up
A0A0D6HE87	UPF0294 protein YafD	yafD	437.567	1070.99	144.591		923.691	627.735	390.305	273.955	79.0335	182.107	308.479	134.099	422.71	517.571		609.056	560.161	211.749	640.76	349.654	438.012	51.7771	59.0898	138.083	256.397	56.6222	272.282	144.411	341.82	107.829	58.72		145.574	123.005	47.697	182.297	191.773	56.6624	308.133	94.2726	124.195	145.297	3.0146	8.08594e-05	Up
A0A0F6B7A5	Lipopolysaccharide export system protein LptA	yhbN	1603.84	7779.93	1032.67	834.898	4085.09	2016.97	2407.21	2142.87	388.052	2403.98	2773.5	490.653	1834.89	3677.69	5354.18	3823.58	7970.59	1018.11	6123.24	3299.59	3053.08	259.634	488.805	1077.31	1179.6	446.503	894.928	500.6	3520.22	973.785	383.667	575.743	688.373	3550.49	900.831	1136.28	990.187	698.063	1119.49	479.172	457.755	1016.07	3.00478	0.00059031	Up
A0A5W9L6A1	Ribonucleoside-diphosphate reductase	D4387_10665	5071.12	8778.75	8404.25	4724.23	12380.7	9416.91	7636.11	6379.21	2853.67	16200.4	12083.8	6888.36	8309.38	15537.1	11132.9	7999.78	15059	10592.7	13857.6	9550.6	9642.83	1793.74	3176.31	3076.91	4777.49	1876.86	4475.18	2297.1	5036.77	3694.49	1733.13	4576.54	2396.81	3245.04	2293.63	4233.12	4796.47	3375.65	5422.58	2479.4	4128.67	3444.29	2.79965	1.7106e-08	Up
A0A0F6AZ66	UPF0145 protein YbjQ	orfB	435.273	3233.33	674.747	499.565	2274.89	1555.55	1087.05	1005.88	242.947	949.893	1379.39	371.408	1216.83	2161.25	1844.28	1305.4	2920.15	659.587	2531.45	1662.81	1400.58	274.056	207.681	1044.68	510.351	442.808	539.231	339.456	1207.45	258.351	540.288	192.498	279.732	528.266	284.831	594.339	298.219	260.391	1448.73	432.333	412.887	504.829	2.77437	0.000116753	Up
A0A5W1NRF5	Uncharacterized protein	CPS79_24430	128.926	193.885				1009.22	88.7046	577.142		281.701	508.15		47.4398	502.412	780.143				113.168	446.766	389.805	80.4351		366.501			14.8303	96.1799	107.653		15.9595			256.486	283.854	146.908		66.9104	101.829	199.774	117.717	142.695	2.73173	0.0107551	Up
A0A740SHP9	Flagellin FliC (Fragment)	G0M16_25190	1096.59	610.709	966.904	1355.86	2015.75	2024.74	1360.59	1466.56	275.851	843.981	884.84	350.999	2066.02	1361.94	1186.86		1495.7	664.837	2063.83	631.277	1195.99	308.691	373.092	347.705	923.786	775.664	454.306	156.971	185.987	358.173	226.635	728.868	268.508	747.626	270.079	251.313	1606.61	154.458		247.657	107.086	447.012	2.67553	2.78353e-05	Up
A0A0C5Q2B9	Needle complex major subunit	prgI	4073.08	1755.26	2904.12	302.572	10618.6	4913.54	3867.78	4622.3	2471.89	5643.52	3232.54	671.864	3798.51	6133.64	3417.57	3001.5	4849.08	3015.4	390.212	3655.87	3666.94	780.155		1714.11	3374.3	920.807	1470.12	1075.63	893.011	1859.33	348.989		2048.98	3038.94	1011.2	464.498	2035.6	840.146	1162.15	1352.79	299.571	1371.68	2.67331	0.000306473	Up
A0A0F6B1K6	Putative DNA-binding transcriptional regulator	yncC	575.565	1611.02		290.554	1812.8	1263.53	595.402	718.143		2739.12	1257.14		690.916	1344.76	1859.89	951.57			895.382	1027.04	1175.52	129.621	207.678	320.362	511.457	40.3425	417.248	295.224	378.922	442.233	23.2206		310.55	658.646	750.941	1033.51	588.527	657.33	585.375	552.239	518.186	443.243	2.65209	6.20553e-05	Up
A0A635X8T4	UTP--glucose-1-phosphate uridylyltransferase (Fragment)	CC339_23390	1997.65	1035.59	985.923		430.304	530.823	400.764	641.131	164.092		1272.29		1948.38	2500.99		970.105	196.753	920.185	1573.46	1403.32	1060.73	310.816	435.63	288.169	765.167	477.545	416.919	426.316	529.66	715.723	424.906		725.43	192.816	274.364	298.369	367.023	248.058	183.804	318.616	401.632	410.577	2.58352	0.000335614	Up
A0A0C5PAS4	Sensor protein	copS	414.582	341.442	198.841	667.498	160.09	408.329	330.067	314.983	374.482	132.103	165.433	84.5694	202.589	268.942	982.594	261.258	299.579	149.581	550.351	293	330.016	109.957	71.6836	44.7362	195.52	355.869	74.4306	268.006	131.317		316.482		76.7214	52.8287	52.4329	77.2262	214.59	38.2283	77.7884	53.0143	127.094	129.885	2.54083	0.000729085	Up
A0A0D6ILQ2	6-phosphogluconate phosphatase	yieH	225.108	1155.08	150.836		1426.27	678.204	479.771	203.274	258.172	632.17	864.949	309.349	321.523	1219.91	778.626	483.158	1051.19		601.249	375.413	623.014	201.735	154.505	97.1426	311.448	270.315	219.061	117.891	213.888		98.2485	316.778	145.803	306.74	251.682	341.516	557.734	265.334	435.221	176.504	254.491	249.265	2.4994	0.000283998	Up
A0A0F6B7P5	30S ribosomal protein S12	rpsL	704.988	24911	3364.29	718.501	12159.5	4250.98	4509.24	4763.56	608.449	12974.5	15690.4	14359.9	10266.1	11997.8	12300.4	10582.8	11149.3	927.602	2505.44	7759.48	8325.22	1042.44	1095.32	2875.44	692.488	1353.55	2537.91	1357.56	3894.37	1154.62	1838.11	2704.96	724.834	12122.9	7541.37	5338.8	6112.67	1060.6	7350.31	2126.46	3750.17	3333.74	2.49726	0.00313345	Up
E7CZH2	Flagellin (Fragment)	fliC	1538.35	1123.45	1017.77	1564.08	5342.56	2395.44	1838.17	2720.14	641.322	6601.85	3218.77	1088.54	1200.55	3756.85	1385.38	894.723	1747.55	589.744	4042.09	871.363	2178.93	595.657	1037.33	738.225	1178.32	1082.23	902.983	250.783	243.084	557.725	219.863	2729.15	719.835	1229.07	318.849	409.663	2100.55	297.823	1720.3	945.138	250.767	876.367	2.48633	0.00226755	Up
A0A0D6G7X0	DUF1289 domain-containing protein	ydhL	380.544	1589.15		222.449	850.045	1435.8	1384.33	450.125		1413.08	1296.7		1203.28	1300.16	1732.43	574.047			899.22	2078.69	1120.67		254.995	154.978	788.824		512.411	223.774	338.109	223.922			217.74	238.569	258.586	510.646	1382.4	453.935	1134.33	234.794	296.061	451.505	2.48208	0.000300694	Up
A0A0D6G3A3	Bacterial regulatory proteins, tetR family	A3104_02605	128.325	1457.69	1020.49	194.881	1687.61	531.611	807.01	143.005	316.211	739.365	864.923	459.114	586.626	1367.36	1496.95	523.291	1954.55	808.674	1227.32	540.867	842.794	203.415	197.955	97.317	132.063	356.821	390.067	126.86	316.486	119.703	356.946	190.392	107.918	869.988	403.399	655.269	1367.96	455.702	527.501	168.376	94.8877	356.951	2.36109	0.00119701	Up
A0A0F6B120	Putative DNA-binding transcriptional regulator	ydhB	184.125	287.764	204.534	127.832	260.262	220.134	232.387	145.942	106.679	164.06	165.143	186.638	69.9584	201.973	219.276	163.952	370.489	151.271	264.266	172.392	194.954	50.4592	46.0177	33.5665		134.478	38.8033	49.4535	40.6179	59.3736	54.691	83.8931	50.5692	124.504	114.076	123.537	43.9484	148.922	203.477	62.2896	126.012	83.6152	2.33156	8.83006e-07	Up
A0A0F6B0Q9	Putative regulatory protein	yniB	860.986	3103.5	342.255	776.971	2393.56	2114.83	1819.62	2088.51		1222.28	1634.28	593.656	1185.08	2236.39	1908.38	2041.21	927.759	245.227	2709.68	1715.32	1574.71		110.365	1390.59	473.394		594.588	262.348	1564.92	330.783	307.848	214.825	305.409	1543.48	1039.03	1104.8	941.992	754.003	643.54		94.3566	686.84	2.29269	0.000416985	Up
A0A0F6B5B9	Outer membrane protein assembly factor BamE	smpA	333.075	1987.11	227.538	261.705	1774.65	597.378	635.519	1065.08	349.401	257.022	400.32	263.492	396.462	640.807	534.759	447.164	1302.04	225.989	1302.7	645.549	682.387	225.54	238.732	350.851	211.783	449.73	233.453	328.692	450.874	250.186	182.734	395.844	315.11	627.719	253.43	262.058	237.982	200.275	161.23	361.581	262.202	300	2.27462	0.00291345	Up
A0A5W0UEF6	DNA-directed RNA polymerase subunit beta	rpoB	368.957	11235.9	643.478	595.514	12698.5	2622.55	1522.94	4493.01		4644.16	18497.1	3006.38	4187.29	5846.86	8546.85	8261.08	3342.22	278.268	1857	2733.29	5020.07	682.079	529.173	3052.47			1501.14	405.021	4791.29		970.728	1717.45	519.965	6854.38	2025.87	3749.02	4614.62	381.936		902.023	2628.62	2207.86	2.27373	0.0375682	Up
A0A727D0B9	Lipopolysaccharide 3-alpha-galactosyltransferase (Fragment)	waaO	180.447	201.486	257.164		135.297	76.4512	129.517	84.9388	516.719		198.108		173.139	159.356		150.136	281.012	220.437	220.506	172.624	197.334		77.9651		69.6903	127.034	80.8932	73.1887	149.675				79.7202	81.952	35.9394		72.2313		106.597			86.8078	2.27322	0.00183492	Up
A0A0D6FC06	2-keto-3-deoxy-L-rhamnonate aldolase	yfaU	255.325	1020.42	228.171	279.426	1558.67	811.495	466.674	374.82		1228.89	1025.62	677.859	485.063	1504.54	820.314	323.58	1154.25	435.485	1226.3	680.368	766.172	201.324	296.507	233.233	364.592	133.866	276.652	200.115	371.818	194.94	98.4346	648.453	174.889	561.382	380.96	480.92	565.375	354.405	588.443	323.447	330.466	339.011	2.26002	0.00018177	Up
A0A0D6FZL4	2-hydroxyacid dehydrogenase	ldhA	1943.93	6758.71	962.233	2144.68	7884.97	7240.28	3759.43	2875.36	676.523	5532.95	7000.11	1632.73	3095.1	8356.81	7053.14	3236.13	1967.66	827.189	8691.59	3416.03	4252.78	797.388	875.384	1604.54	2101.32	765.167	1952.6	1106.84	1665.78	1380.94	713.972	812.886	1139.04	3465.92	3028.69	3685.23	3632.12	2472.31	2548.96	1972.9	2113.59	1891.78	2.24803	0.000891659	Up
A0A0D6FRJ4	Guanine nucleotide exchange factor	sopE2	995.294	192.987	482.543	111.54	865.196	694.37	876.538	469.961	904.712	684.042	489.703	144.109	752.059	658.205	540.975	811.547	396.39	525.653	127.004	550.266	563.655	104.619		222.672	481.125		428.046	322.598	111.604	451.309	42.1761		404.998	296.307	150.488	81.6652	243.681	158.833	126.268	392.935		251.208	2.24378	0.000209388	Up
A0A0D6IER8	Glycine cleavage system H protein	gcvH	534.241	960.795	371.948	470.528	1518.08	847.925	657.801	458.083	204.391	1122.7	767.221	418.037	834.151	1158.31	874.43	1069.76	768.693	258.979	826.252	689.313	740.582	152.06	347.509	340.256			358.669	351.483	412.056		321.942	460.683	349.513	372.166	379.373	334.861	214.265	221.209	243.352	347.641	424.075	331.242	2.23577	1.84921e-05	Up
A0A0F6AZX8	Cardiolipin synthase C	ymdC	581.348	698.183	217.873	541.862	412.663	606.821	359.394	240.252	576.557	523.442	396.171	351.529	382.566	588.709	624.21	619.307	287.29	157.664	718.717	404.51	464.453	127.026	152.017	189.764	225.961	180.815	233.056	252.795	205.204	199.506	81.5134	223.761	350.25	203.872	195.069	204.558	184.546	227.064	253.863	242.299	230.178	208.156	2.23128	8.64408e-08	Up
A0A0D6HVL4	Cation/acetate symporter ActP	actP	4594.94	11507.2	6401.83	9870.76	11283.5	5289.97	9060.85	4844.75	3170.2	13737.8	10165.2	11090.3	10600.6	15341.6	13866.7	8116.67	13301.9	7043.86	12975.6	7563.56	9491.39	5444.1	2025.93	6287.97	2697.69	522.109	4512.27	6219.7	6322.02	1486.24	7576.08	6313.06	3632.41	4010.12	3512.95	4618.32	2390.65	3157.75	7550.82	2561.23	4645.31	4274.34	2.22055	1.22143e-06	Up
A0A0D6GYE0	BAX inhibitor (BI)-1/YccA family protein	ybhL_1	1493.2	10094.2	1178.39	1759.53	5065.51	5925.78	1796.16	1738.03		5697.51	5279.17	1903.45	4134.37	2844.61	5962.27	3527.95	2206.88	1200.31	5799.47	3478.8	3741.35	2337.79	823.69	1302.76			3752.07	1441	1746.12	29.0354	866.805	561.945	1311.36	1315.98		852.442	1521.03	2256.44	5116.62	1533.67	2294.05	1709.58	2.18846	0.00294122	Up
A0A0D6FBH9	NADH-quinone oxidoreductase subunit N	nuoN	2695.69	3946.01	2638.36	1947.25	3019.23	5340.17	2382.69	2210.18	2322.67	4306.19	7496.88	4577.8	2767.03	9320.57	2932.95	2273.24	3524.81	3155.16	10819.1	2351.18	4001.36	1383.52	817.246	2030.37	1617.12	1728.03	1579.01	1113.8	2500.09	1483.84	1723.35	3473.98	1273.74	1932.52	1979.44	1923.15	3691.52	1311.52	2468.98	924.226	1710.36	1833.29	2.18261	0.000573753	Up
A0A0C5PGT6	Needle complex minor subunit	prgJ	998.055	210.811	362.564	189.841	796.776	862.07	634.751	625.998	708.522	553.391	654.969	208.141	911.485	865.181	582.596	807.73	281.295	256.573		452.025	576.988	238.512		233.306	394.533	233.122	365.623	574.851	89.9457	370.054		504.055	431.422	271.537	102.94	40.1692	129.041	111.921	115.276	294.425		264.749	2.17938	0.000159742	Up
A0A0D6IQD8	Cell-envelope stress modulator CpxP	cpxP	636.742	1212.59	1086.61	789.005	1261.31	1073.28	1018.46	761.204	669.772	1043.48	839.064	1444.77	915.397	1444.43	885.166	859.811	1065.01	1178.3	1519.18	875.872	1028.97	724.62	197.975	260.621	593.936	405.771	268.499	355.999	365.392	360.609	1013.93	1573.08	245.587	286.439	391.388	380.296	496.454	345.156	600.242	307.952	319.821	474.688	2.16768	5.13148e-07	Up
A0A0F6B7L8	50S ribosomal protein L30	rpmD	3528.24	20114.2	4687.03	514.233	11776.5	3334.12	2684.87	1611.89	341.607	11422.1	11301.1	869.501	12853.2	19444.8	1143.75	9765.5	21540.2	4392.27	14014.6	10132.1	8273.59	1579.28	1887.4	1951.35	3411.76	4042.69	2188.34	2299.03	5981.43	1796.71	1999.32	849.674	2957.12	6322.32	3408.97	11919.5	12225.1	4960.82	4982.7	721.314	1520.46	3850.26	2.14884	0.0136163	Up
A0A0D6HW86	Conjugal transfer protein	A3104_12505	2621.71	5113.48	193.849	1675.13	4643.08	3777.56	2029.65	2913.38	221.034	6303.62	3181.97	707.027	4343.93	5144.76	4611.97	4172.99	192.4	206.887	3842.64	3906.23	2990.17	756.443	802.401	1184.65	1316.24	210.383	1215.4	1212.1	1930.92	1672.31	189.36	400.049	1404.87	2015.78	2301	2654.35	969.923	2668.78	380.37	1548.6	3057.88	1394.59	2.14412	0.00158087	Up
A0A0D6HIR2	8-oxo-dGTP diphosphatase	mutT	901.053	2338.12	308.052	769.638	2945.34	2268.9	997.183	1221.53	226.025	1629.79	2037.12	464.788	2270.83	3398.75	3048.28	1308.36	507.305	249.59	2158.51	1531.76	1529.05	306.717	602.329	1056.9	816.589	141.384	761.093	563.493	1568.73	652.256	202.77	336.318	788.554	993.678	693.392	675.121	652.515	634.985	923.992	1044.75	951.128	718.334	2.1286	0.00130739	Up
A0A0F6B011	Basal-body rod modification protein FlgD	flgD	341.621	186.947	294.513	525.143	363.82	326.772	428.731	357.675	306.145	573.194	252.281	439.149	347.637	381.127	375.641	201.557	371.642	267.716	396.46	175.643	345.671	226.372	98.1374	140.45	335.706	232.013	95.3278	76.7464	121.427	114.832	182.423	334.802	83.4509	144.718	140.231	128.339	202.299	196.189	148.648	70.1718	179.373	162.583	2.12612	1.51684e-07	Up
A0A0F6B051	Putative outer membrane protein	ycfR	37.1725	266.166	53.0282		147.827	46.31	121.618	256.068	115.758		105.555		115.382	68.6908	143.375		282.442		168.021	182.215	140.642	36.7368	37.2566		52.5012		42.2876	95.8524	57.2132			40.7788		142.01	80.996	77.4735	39.9932	101.085	57.5314	47.9733	82.9905	66.1787	2.12518	0.00196026	Up
A0A0D6HPQ2	2-dehydro-3-deoxy-phosphogluconate aldolase	dgaF_1	409.73	827.611	411.611	528.258	1090.65	719.688	459.94	761.481	486.979	1030.46	648.925	845.809	726.292	769.083	1092.12	760.857	767.155	382.131	876.336	859.207	722.716	230.523	366.607	317.679	357.97	328.446	252.311	307.382	398.657	308.744	255.278	243.05	329.805	334.597	296.692	579.307	277.848	282.285	626.152	369.164	423.36	344.293	2.09913	2.69225e-08	Up
A0A0F6B1X4	Peptide transport protein	sapB	424.803	777.875	30.9941	325.946	371.969	409.279	657.174	474.022	410.675	532.584		255.453	471.956	1134.44	821.214	377.375	361.514	418.601	885.048	511.941	508.045	86.9442	51.8044	61.7669	84.664	359.368	432.352	253.527	318.795	352.808	439.874	127.826	212.593	415.342	266.104	348.643	811.935	63.0861	59.715	73.3835	51.3963	243.596	2.0856	0.00078213	Up
A0A0D6FBK0	5'-deoxynucleotidase YfbR	yfbR	341.58	906.541	819.185	334.418	927.745	831.495	753.905	520.143	270.412	1352.34	779.185	492.747	665.802	1045.53	981.476	601.27	1405.87	632.978	1047.42	665.342	768.769	202.378	202.542	309.861	650.54	360.509	289.829	202.597	364.82	601.752	582.017	669.539	241.066	631.839	421.931	384.677	553.674	210.921	356.345	76.1087	114.271	371.361	2.07014	1.72248e-05	Up
A0A0F6B6T1	Biopolymer transport protein ExbB	exbB	1038.32	4570.07	1250	2205.96	4576.26	2364.57	1789.27	2274.13	336.597	2088.37	3703.13	866.622	2211.26	3436.32	3937.63	2281.42	2291.47	1626.06	3561.26	2898.87	2465.38	243.104	262.831	3089.41	465.644		1167.76	955.7	2751.87	522.722	1189.57	280.788	1753.42	3044.75	987.576	1104.68	851.046	615.394	1524.33	949.978	886.264	1191.94	2.06838	0.000577742	Up
A0A0D6FVX2	UPF0263 protein YciU	yciU	485.976	1561.87	1137.45		758.815	628.398	682.995	603.887	408.701	652.764	1386.18	700.898	1491.02	1721.39		1467.79	1718.89	831.649	1730.29	1477.43	1080.36	408.131	506.385	599.965		186.149	700.681	791.875	490.472	96.5982	512.165	620.887	872.547	486.416	353.395	439.445	644.586	458.139	706.039	618.028	449.475	523.23	2.06478	4.21827e-05	Up
A0A0D6FPI7	DUF533 domain-containing protein	yebE	1876.38	10282	4565.31	2579.79	5674.48	3390.47	3972.19	3801.83	2268.09	6617.79	3908.97	4654.28	2711.73	4093.58	5535.68	4155.94	9027.34	4248.6	6958.46	4130.33	4722.66	1784.48	1973.15	2382.91	1929.44	1590.5	2516.39	2004.9	3612.03	1619.78	3116.22	3932.2	1771.66	2678.52	1974.84	2221.43	2671.42	1600.63	2899.62	1674.66	1792.87	2287.38	2.06466	2.21261e-05	Up
A0A0D6HWF4	Regulator of sigma D	rsd	2825.79	7550.05	3834.48	2761.89	15956.6	12327.5	5444.07	3720.77	1556.51	6019.58	11306.8	3294.02	4894.85	13638.4	5202.42	6820.1	11781.4	5950.29	11891.9	4796.52	7078.69	1397.86	3047.15	2053.9	3487.7	2296.75	4212.57	2813.07	3438.59	2667.32	2678.69	2477.23	2422.84	4006.09	3126.89	5265.18	8838.95	3905.29	4671.62	2680.23	3515.5	3450.17	2.05169	0.000854491	Up
A0A0D6I8D7	Protein TusC	tusC		1028.6	328.529	164.212	454.102	155.746	304.864	411.921	105.217	602.602	400.818	180.713		466.955		260.743	1337.11	133.926	431.751	346.63	418.497		71.0301	205.9	231.712	162.734		185.846	286.651	178.021	74.683		131.89	277.168	103.576	153.815	640.194	87.2292	392.21	97.5749		205.015	2.0413	0.0217151	Up
A0A730WRW0	Serine-type D-Ala-D-Ala carboxypeptidase	dacB	161.2	140.184	140.125	200.03	140.914	221.315	112.076	185.988	106.7	154.378	198.764	165.411	180.745	296.259	226.323	173.353	233.681	92.438	213.519	103.977	172.369		43.2625	111.929			57.5923	89.9876	112.386	59.6129	73.9789	77.2471	65.132	102.958	68.5533	110.776	95.9229	90.3885	161.416	61.6683	58.6498	84.7918	2.03285	4.16896e-07	Up
A0A0D6GF49	Arginine N-succinyltransferase	astA	9286.39	19963.7	5282.45	7615.34	20471	14562.5	14163.3	9792.72	4448.74	18946.3	15629.3	6241.55	14701	23680.7	18863.1	13712.6	7102.36	4510.05	18226.6	12652.7	12992.6	4145.19	4568.01	4267.29	8918.2	2675.45	7702.07	6554.7	7859.6	6745.61	2886.31	2889.46	5997.56	5845.25	6449.81	8999.02	13544.6	7361.83	8702.8	5445.36	7558.35	6455.82	2.01254	5.96116e-05	Up
A0A0F6B662	Cysteine sulfinate desulfinase	csdA	845.65	767.702	1080.84	1100.95	692.431	684.796	562.819	520.764	255.199	1594.98	1387.73	926.197	1477.36	2537.78	2126.34	1242.23	906.159	874.747	775.322	1574.53	1096.73	215.74	271.456	360.677	1090.73	829.981	602.467	467.454	913.909	377.784	224.621	352.067	482.309	923.198	994.864	900.811	449.325	389.755	347.138	282.669	423.259	545.011	2.0123	0.000337799	Up
A0A0D6I2T7	3-deoxy-D-manno-oct-2-ulosonate III transferase WaaZ	waaZ	114.037	286.481	226.564	93.5986	136.58	497.845	434.726	173.438	68.8464	467.382	530.345		361.269	721.098	621.909	356.205	790.029	134.829	484.172	352.473	360.622	85.8857	137.502	121.242	289.516	184.269	117.619	139.319	169.085	104.93	76.2378		135.499	119.638	148.795	224.272	550.089	154.731	352.207	112.741	189.242	179.622	2.00767	0.00258116	Up
A0A0D6HCH5	Cytochrome D ubiquinol oxidase subunit I	cydA_1	2172.58	2278.93		1644.03	1902.01	2447.57	1375.47	1346.01	148.043	2424.9	1723.57		2979.91	2367.76	2179.43	1876.77			2431.71	1693.17	1936.99	325.184	349.993	1265	527.225		1908.07	875.831	1284.85	815.956			657.903	1024.43	1233.95	1154.76	651.418	938.162		906.908	1570.54	968.136	2.00074	2.44763e-05	Up
A0A0F6B6T0	Biopolymer transport protein ExbD	exbD	747.95	2009.7	627.149	858.542	2327.72	1356.7	1005.37	730.517	395.206	1339.76	1365.75	843.721	1563.01	2400.68	1908	2117.77	938.341	613.926	2427.86	1367.25	1347.25	531.101	419.054	843.303	578.465	551.327	496.562	740.908	1065.49	478.982	559.841	526.798	650.951	1317.51	678.158	783.124	681.527	699.045	688.405	524.946	654.463	673.498	2.00037	8.81204e-05	Up
A0A0D6I639	Acetyltransferase	yhhY	358.332	2563.85	974.06	615.791	1602.79	650.525	677.651	1408	415.552	266.278	120.74	1075.13	1882.84	2205.11	1368.08	1786.67	2841.89	1054.8	2136.17	900.169	1245.22	410.513	310.602	577.459	505.397	607.881	453.41	402.016	913.011	449.613	782.526	714.585	401.166	498.322	509.873	448.702	659.454	620.211	1439.02	680.715	1078.98	623.173	1.9982	0.00194745	Up
A0A0D6FPX9	DUF2511 domain-containing protein	A3104_04245	1214.43		781.898	966.369	7902.29	2752.08	2113.31	1964.36	745.499	9282.85	6254.07	867.738	2730.83	5042.34	2957.83	1425.91	2312.8	1372.18	4032.36		3039.95	672.422	1100.02	852.033	1200.62	541.707	1571.67	870.852	1932.86	879.585	325.474	484.306	981.339	1830.1	1509.47	3934.47	4949.72	2780.6	1377.11	1274.92	1395.27	1523.23	1.99573	0.0208591	Up
A0A0D6H941	(2E,6E)-farnesyl diphosphate synthase	ispA	887.962	2632.39	1455.97	1093.7	3644.5	4791	2581.26	923.601	428.763	4705.26	2278.45	1633.01	1443.76	3156.47	8914.14	1472.13	3293.23	1802.62	3252.06	1783.61	2608.69	764.634	1036.01	558.759	2515.87	544.373	1596.4	631.427	1164.9	1334.42	801.301	989.748	1034.58	1308.53	1072.55	1896.73	2699.28	1549.27	2208.51	891.021	1603.3	1310.08	1.99125	0.00667926	Up
A0A0F6B494	Putative sugar nucleotide epimerase	yfcH	2519.47	3945.36	570.878	939.151	4405.92	4135.52	2448.7	2055.84	699.989	5215.53	4158.84	641.074	2422.04	5901.19	4212.55	2629.15	1094.93	683.306	5693.94	3856.39	2911.49	936.097	1500.24	1612.61	1906.67	771.633	2191.32	1299.13	1868.48	1303.32	357.002	449.991	1222.35	1880.21	1699.6	1981.6	1098.24	1796.7	1953.18	1871.24	1630.35	1466.5	1.98533	0.00124861	Up
A0A0F6B715	Putative periplasmic protein	yqjC	5700.12	12264.1	2523	4202.23	13208.1	10937.6	8562.37	9735.78	382.849	7346.55	11502.2	415.072	12544.2	6990.04	14074.1	10779.9	3018.44	2103.47	6237.65	5056.98	7379.23	1374.38	2580.42	8404.12			4730.06	4586.37	7836.27		1839.34	1509.22	3571.08	3862.07	3408.41	2962.88	1964.76	1773.02	2274.89	7412.4	3121.51	3718.31	1.98457	0.00367551	Up
A0A5V8Z9L5	Uridine phosphorylase	A3S30_19255	15989	43420.8	29252.8	27638.1	34620.2	29627.7	23869.5	34063.2	8777.53	18249.9	18074	21629.4	18259.8	28507	30419.7	21879.9	35527.2	27199.9	49173.3	26169.5	27117.4	5443.81	7286.31	20069.1	9396.55	5217.42	13454.6	12232.3	23741.5	6382.26	22293.2	11498.2	14194.1	22937.1	20981.1	20504.6	19067.5	10962.6		7146.94	9182.15	13789	1.9666	1.094e-05	Up
A0A0D6I7Z4	Adenosine monophosphate-protein transferase	fic	2842.43	8565.92	233.02	2167.17	7354.35	5583.78	3476.8	3001.52	391.582	10105.8	5720.75	897.565	4241.18	7483.86	6974.28	3437.73	404.691	744.496	8821.51	5101.19	4377.48	956.855	1596.26	1808.54	3016.52	239.645	2439.37	1968.05	2785.4	2235.55	126.496	159.785	1621.05	3522.2	3029.91	4133.03	3518.72	3311.37	3698.35	2029.53	2403.96	2230.03	1.96297	0.00651695	Up
A0A0D6IGI7	Flap endonuclease Xni	xni	220.76	460.161	366.379	193.323	1082.9	666.026	447.275	339.955	394.482	487.881	785.318	876.545	278.951	828.749	607.505	740.848	834.636	630.266	920.595	295.008	572.878	65.7953	245.456	154.731	571.673	250.993	265.432	175.029	239.394	324.596	166.973	589.1	272.625	358.018	361.01	526.639	471.622	331.061	377.728	48.8872	57.0654	292.691	1.95728	0.000216505	Up
A0A0D6IC48	Putative sigma(54) modulation protein	hpf	2242.1	10549.2	8275.79	1093.51	5946.95	5482.29	5683.5	3287.37	1970.77	3243.43	4484.12	6926.89	5898.49	3642.83	1755.75	4680.72	13649.2	7443.86	7162.78	3468.39	5344.4	2718.68	1680.94	2431.17	1366.9	2389.64	2642.36	1627.25	3200.76	947.045	3712.05	4640.94	1857.07	4273.31	2967.7	2509.57	5625.07	1646.67	4728.4	2276.87	1966.94	2760.47	1.93605	0.00140923	Up
A0A0D6GEV7	ATP-independent periplasmic protein-refolding chaperone	spy	5971.66	15541.8	3940.59	5477.65	10664.3	8550.31	6910.53	7314.01	3005	8908.89	8745.52	3534.84	7731.29	8101.14	17315.5	8767.56	8661.5	4978.14	12649	7935.31	8235.23	3498.28	2884.56	5680.08	4553.07	3506.93	3653.71	3061.77	6408.66	4392.74	1986.8	1628.66	3314.9	7240.58	5778.85	5571.52	1791.91	6079.7	4115.76	4320.65	5622.69	4254.59	1.93561	7.50295e-05	Up
A0A0F6B0W9	LysM domain-containing protein	ynhG	2533.87	3752.96	729.046	2098.42	3624.41	3417.18	2242.93	2598.26	1043.27	5274.77	3202.27	1382.73	2564.96	2573.2	4691.74	2762.98	975.272	689.37	5377.3	2803.46	2716.92	1306.72	1164.58	1704.15	1646.13	900.869	1733.07	1292.99	1419.35	1717.11	932.99	952.531	1252.23	1500.5	1368.49	1630.57	1186.34	1795.22	1096.79	2133.78	1417.1	1407.57	1.93021	0.000203062	Up
A0A0D6GT40	DUF421 domain-containing protein	ycaP	2278.42	3094.09		1582.19	5122.49	2821.38	1867.87	1682.83	205.218	4282.26	4075	542.022	3853.48	5020.31	3842.84	2768.28	108.847		5022.96	2573.39	2819.1	655.92	993.398	1748	1512.4	346.834	1301.55	1153.66	2188.79	848.927	93.5156		632.375	2152.53	1676.72	2347.19	1430.42	2080.6	3066.87	1697.98	1947.47	1467.11	1.92153	0.00230438	Up
A0A0F6AZD6	UPF0434 protein YcaR	ycaR	4590.19	9626.91	2286.79	3940.7	12406.5	10369.6	5956.17	4854.92	2113.77	10218.3	9201.69	5246.59	6473.27	13862.2	13759.1	7112.4	4374.07	2340.81	19114.9	7783.69	7781.63	2664	3776.66	2458.86	4886.76	3099.47	5376.53	3422.79	4343	3043.88	2343.83	4649.17	3270.1	3969.71	3855.41	5302.15	4213.84	5056.62	5880.56	4677.46	4963.18	4062.7	1.91538	0.000959606	Up
A0A0F6B7M3	30S ribosomal protein S14	rpsN	5189.34	16184.8	10034.7	8808.88	14254.2	10522.1	8903.46	9420.58	1209.44	4426.06	9914.53	12424.3	11332.7	10096.1	14079.6	12366.6	13292.1	8654.81	13464	12672.5	10362.6	2547.66	2909.92	8403.87	2695.91	1303.65	4017.86	3279.83	13816.9	773.364	8883.9	10486.1	3792.08	13252.3	6337.18	5425.61	8489.79	1794.82	5397.05	2288.73	2472.27	5418.44	1.91246	0.000182219	Up
A0A0F6BAX2	Bifunctional antitoxin/transcriptional repressor RelB	STM14_5340	352.875	1313.33	496.606	404.576	954.786	644.337	794.51	699.1	168.53	1279.76	380.225	320.26	571.395	458.954	913.703	601.287	680.824	291.861	623.25	706.456	632.831	155.572	213.731	291.223	529.139	256.505	376.953	271.696	556.739	398.352	142.731	249.11	250.403	494.666	355.315	360.302	218.166	348.878	497.528	328.141	348.051	332.16	1.9052	0.00021368	Up
A0A4U8KNG3	D-serine dehydratase	dsdA	1088.69	1591.11	1135.53	1354.73	1739.26	479.283	1548.56	1197.11	344.716	924.914	2014.13	1534.84	1353.63	2699.89	1599.44	1258.78	2651.81	1310.18	2978.01	1444.74	1512.47	353.774	363.496	974.973	754.095		839.623	649.691	998.529	720.434	816.428	320.231	577.747	816.46	889.65	1118.89	1263.86	1077.49	976.164	656.113	960.437	796.215	1.89957	0.000103439	Up
A0A0F6B7M2	30S ribosomal protein S8	rpsH	3220.81	9076.24	4837.58	3621.18	11184	10041.8	6949.66	5405.26	2191.35	8147.16	9003.97	4725.88	5829.71	9735.05	11112	5760.63	9675.67	4927.31	10259.3	6966.01	7133.53	2054.48	2656.15	3026.46	6906.82	2410.04	3526.6	2245.14	4341.26	3920.49	2890.27	2617.19	1968.84	3999.52	3362.43	6335.31	7804.33	4150.38	5092.68	2381.16	3719.94	3770.47	1.89194	3.83451e-05	Up
A0A0F6B2M3	Holliday junction ATP-dependent DNA helicase RuvA	ruvA	318.319	801.061	284.533	110.211	621.56	407.678	1089.13	331.41	186.776	266.975	480.931		331.086	1639.92	904.291	744.35	939.803	110.644	679.985	659.45	574.111	234.95	255.117	602.439	376.666	249.686	275.372	284.829	480.059	183.815	230.464	82.8031	302.112	279.714	230.434	277.153	431.431	271.658	446.232	319.744	255.694	303.519	1.89152	0.00508876	Up
A0A0F7JE10	Heavy metal efflux pump SilA	silA	256.794	405.551	191.212		439.477	342.762	160.544		162.281		347.134		154.349	496.044	680.747	223.388	304.496	285.174	481.3	419.753	334.438			118.785	399.167	170.101	220.285	136.393	147.408	338.049	144.351		141.583				282.344		161.328	36.1136	9.27429	177.322	1.88605	0.0036103	Up
Q1L0E1	ProV (Fragment)	proV	183.319	577.946	1373.66	342.112	762.889	418.218	1306.99	254.025	219.739	977.302	303.372	738.069	613.72	290.097	568.091	368.604	1432.59	1144.87	758.599	488.047	656.113	293.333	106.902	171.565	703.567	190.891	375.401	248.207	471.839	506.883	425.041	412.731	327.75	276.261	429.709	303.122	270.945	85.371	676.233	266.649	417.749	348.007	1.88534	0.00283671	Up
A0A0F6B9Q9	(4S)-4-hydroxy-5-phosphonooxypentane-2,3-dione isomerase	yneC	4566.81	8188.02	4070.93	6097.37	13527.2	11317.9	8235.75	6087.24	2991.94	15252.1	11438.5	7634.17	7285.07	15773	13180.2	7213.76	7037.39	4394.51	14001.2	8906.28	8859.97	1564.3	2703.96	2961.36	7352.56	2157.85	6438.47	2728.47	4172.78	4169.33	1814.57	3089.14	3317.19	7250.87	4545.37	7635.46	13260.8	6985.57	4773.82	3565.28	3577.04	4703.21	1.88381	0.000406933	Up
A0A5Z6ICQ8	Pyrroloquinoline quinone-dependent dehydrogenase	A4R48_11490	3728.44	5140.32	102.331	2726.68	5053.68	4224.89	2917.09	3075.94	390.445	3945.16	4082.72	508.374	4235.59	5603.86	6017.95	4558.58	172.286	116.171	4288.4	4158.19	3252.35	649.21	810.423	2370.73	1944.68	257.12	2247.85	2075.47	2702.35	1856.73	133.837	148.468	1808.8	2394.7	2056.16	2853.25	1307.97	2046.41	2609.7	1879.61	2489.16	1732.13	1.87766	0.00292007	Up
A0A0D6FML0	Outer membrane lipoprotein	A3104_04560	489.515	129.73	608.209	758.767	725.87	670.37	565.441	515.176	538.346	984.906	341.076	1316.65	533.373	534.555	356.979	224.82	699.932	638.261	942.467	224.488	589.947	363.395	326.794	311.004	580.703	420.636	270.02	126.845	127.084	232.263	257.673	805.115	336.837	278.689	182.02	159.804	489.445	193.845	407.658	284.897	129.47	314.21	1.87756	0.000560864	Up
A0A0C5PWP8	Giant non-fimbrial adhesion protein	siiE	484.452	137.321	507.096	144.707	585.679	465.859	360.011	379.105	252.376	558.349	394.142	227.073	609.44	634.416	336.697	246.742	358.135	404.422	68.6238	352.442	375.354	220.387	81.817	200.452	270	249.075	281.619	275.081	126.08	371.031	129.136	148.63	263.34	234.14	174.587	142.668	129.088	201.633	134.104	246.402	121.794	200.053	1.87627	8.32238e-05	Up
A0A0D6I6T9	Transcription elongation factor GreB	greB	1185.28	3133.58	2050.3	1550.29	2620.93	2085.59	1695.37	1937.77	515.694	2677.07	1994.87	1535.82	1707.21	2492.81	2107.21	1506.23	3230.64	2041.38	2560.72	1901.8	2026.53	711.985	798.649	1424.27	923.238	827.364	1076.03	1028.82	1730.16	821.027	977.432	875.895	1047.29	1896.79	1146.7	1309.91	1152.56	839.857	1340.16	817.867	864.119	1080.51	1.87554	8.56762e-07	Up
A0A0D6H824	Acridine efflux pump	acrA	4534.7	8993.98	2247.44	2943.34	9048.57	7470.85	6210.2	6356.84	1164.22	8027.12	9820.13	1981.47	5845.63	8672.61	7912.33	5316.96	8393.41	3707.82	9827.72	7189.32	6283.23	2250.38	2335.27	3923	4590.62	1605.95	3966.81	2691.3	5061.33	3542.21	1594.69	2873.21	2897.7	4687.33	3232.61	3848.74	3114.68	2873	4966.79	3498.13	3484.45	3351.91	1.87452	6.06337e-05	Up
A0A0F6B2T8	RNA polymerase sigma factor FliA	fliA	84.6017		230.678	204.59	225.613	150.412	219.1	143.556	174.13	238.089	167.805	383.724	117.511	290.686	189.015	90.254	359.035	306.746	303.664	85.1047	208.648	103.539	115.779	66.22	206.978		42.4542		14.6446		125.081	209.202	71.1707	87.1802	96.4678	108.92	269.414	120.316	120.799	53.8839	80.9297	111.352	1.87378	0.000762741	Up
A0A0D6IKR1	2-dehydro-3-deoxy-6-phosphogalactonate aldolase	eda_2	252.101	621.639	255.463	273.239	645.44	405.594	235.974	335.529	99.9428	662.381	264.337	1066.14	397.637	408.337	820.606	294.761	379.28	233.754	554.921	458.675	433.288	140.397	175.859	305.153	84.7447	122.405	167.756	216.549	280.388	294.202	283.813		188.175	322.504	352.749	214.115	297.377	243.173	342.368	211.875	180.612	232.853	1.86077	0.00107383	Up
A0A0D6ID83	Alcohol dehydrogenase	yqhD	1023.78	2421.39	5240.51	1296.61	2661.03	2011.65	1698.39	1971.42	2255.79	2704.32	2574.47	4952.01	1364.35	2242.33	1676	1382.92	10265.6	6028.4	2338.16	1724.65	2891.69	1556.02	1343.63	1395.74	936.423	3932.57	1295.98	843.417	1617.14	1060.16	2782.04	3199.49	948.793	1364.51	912.544	1001.96	2451.68	897.182	1534.4	916.479	1103.05	1554.66	1.86001	0.0156851	Up
A0A0F6AZY4	Uncharacterized protein	msyB	12357.1	13836.7	435.656	8202.99	14867.4	12309.9	7713.99	11596.8	1799.03	8263.39	17415.5	2229.55	12880.8	16595	16863.3	12244.6	409.085	411.872	13604.8	13396.1	9871.69	2080.79	4821.96	6668.04	3633.34	256.712	5981.32	5685.91	8210.44	3035.74	526.161	563.39	8519.55	9532.69	8348.02	8784.88	4467.5	6074.51	7047.78	6100.51	5868.79	5310.4	1.85893	0.0033118	Up
A0A3V3UF72	FUSC family protein	CIX60_13620	206.347	1310.14	610.073	96.1278	994.028	483.606	566.129	248.149		692.346	1882.82		460.024	822.414	823.731	478.259	598.128		1918.65	477.193	745.186	187.797	256.866	309.416	456.958		481.222	177.574	286.64	245.553			256.019	243.133	277.589	698.772	1194.49	407.813	719.492	223.178	443.481	403.882	1.84506	0.0221104	Up
A0A0D6GVW4	Molybdopterin biosynthesis protein MoeB	moeB	536.423	445.329	658.723	1160.41	419.428	926.298	547.44	458.902	277.489	317.307	784.82	202.18	1088.61	1341.01	190.217	399.102	617.018	694.381	1370.33	843.443	663.943	339.747	272.836	253.293	631.442	743.195	440.327	475.448	259.249	513.343	548.131	240.796	532.624	146.672	251.591	239.825	234.651	220.543	319.516	236.249	319.326	360.94	1.83948	0.00145018	Up
A0A718YHY8	N-succinylarginine dihydrolase	astB	2316.58	2373.38	403.325	1234.5	2768.48	2218.41	1703.5	1691.28	845.683	998.47	2271.74	482.2	1380.27	3909.18	2260.62	1642.58	677.761	644.282	3604.94	2026.09	1772.66	869.84	1094.57	974.236	1242.13		1316.47	956.165	1190.63	968.965	377.625	345.251	781.711	1478.35	809.923	1078.1	680.251	1099.1		694.552	1457.95	967.545	1.83213	0.00205248	Up
A0A0D6GKR3	Anti-sigma-28 factor	flgM	532.908	400.877	696.222	1325.05	1166.99	772.772	824.123	681.883	533.952	844.623	457.63	2405.75	912.318	764.76	1972.15	640.57	1024.74	861.615	995.411	492.023	915.319	365.781	476.532	533.769	664.245	598.669	471.445	374.729	321.276	625.692	250.623	1035.38	330.34	509.905	510.97	552.153	909.435	347.959	382.857	332.255	408.972	500.149	1.83009	0.00139891	Up
A0A0F6B3S3	Probable endonuclease 4	nfo	256.429	997.831	677.166	241.372	1116.98	771.762	652.457	643.175	267.812	1690.88	928.222	621.023	313.828	1285.12	444.849	459.829	1861.9	426.661	1567.49	614.058	791.942	251.383	264.743	353.201	449.592	378.165	361.255	255.198	681.993	497.483	198.592	422.856	218.583	517.411	419.895	649.271	995.28	580.987	681.503	179.017	305.981	433.119	1.82846	0.00444284	Up
A0A0D6GED5	DUF1496 domain-containing protein	A3104_12985	1431.26	1567.86	1746.87	3382.25	3646.43	3920.33	2955.35	1512.41	686.684	4585.76	2187.86	2782.76	2181.74	3472.35	2721.49	1803.67	3321.67	2391.53	3039.9	1460.74	2539.95	902.377	1093.97	902.416	1181.02	639.872	1118.97	498.892	1127.66	500.69	3622.76	3574.95	1096.07	2045.39	721.868	898.288	3920.26	515.184	2066.73	833.032	556.792	1390.86	1.82617	0.00132917	Up
A0A0F7DK51	10 kDa chaperonin	groES	14307.3	38654.1	46510.7	18168.3	37193.1	28009.2	25065.1	21001.1	10906	39521.7	40970.3	28624.4	19280.9	19385.8	38579.9	22473	60242.7	24333	39356.6	27181.8	29988.2	8282.41	11486.3	10738.5	20010.8	8341.64	12546.8	9629.4	18604.1	16313.3	16237.8	10795.2	10833.5	21160.8	16809	20020.7	48960.7	17910.6	21608.9	11563.2	16752.9	16430.3	1.82518	0.000276211	Up
A0A0C5PR15	Protein-tyrosine-phosphatase	sptP	266.154	167.775	287.425	112.796	591.671	322.367	403.149	265.217	418.964	369.234	285.106	159.415	400.787	598.779	294.994	388.137	364.408	265.023		209.039	324.76	232.196	17.9447	213.238	301.926	11.6968	188.961	200.595	160.377	253.719	132.034		215.893	211.882	153.616	117.381	326.705	182.297	176.104	170.49	114.107	177.956	1.82495	0.000158455	Up
A0A0F6B9Y2	50S ribosomal protein L10	rplJ	13059.9	47411.1	20253.1	16412.2	41285.9	27288.1	23262	23243.3	6944.83	25030.4	30701.9	14834.5	25496.2	36796.6	35515.6	24199.4	34994.7	20089.4	40220.9	27725.6	26738.3	7996.59	10091.6	12813.1	20051.8	7543.47	15604.9	10095.5	21118.4	12644.1	11151.7	12448.1	9668.53	26596	15286.5	22181.3	17538.7	15119.7	20657.2	10663.9	14023.3	14664.7	1.82331	3.81999e-05	Up
A0A0F6B3M0	Putative ABC-type proline/glycine betaine transport system ATPase component	yehX	604.385	895.967	267.375	364.06	902.348	613.195	661.479	492.913	281.055	954.457	1019.53		881.595	1336.81	840.098	562.934		26.1482	1234.41	777.271	706.446	188.429	212.825	304.205	495.799		365.337	394.541	337.812	368.253			411.826	411.436	551.527	450.979	378.413	514.04	354.838	462.643	392.848	387.985	1.82081	0.000808838	Up
A0A0D6HPQ5	D-glucosaminate-6-phosphate ammonia lyase	dgaE_1	337.4	789.026	375.156	294.851	685.634	466.109	399.984	347.766	329.524	394.14	742.395	521.386	519.577	669.546	530.16	550.957	638.435	374.358	612.091	596.239	508.737	272.59	163.45	274.235	175.584	313.996	195.593	238.066	211.002	299.737	286.947	351.914	221.519	310.747	362.843	355.388	300.526	492.528	269.257	303.487	189.826	279.462	1.82042	4.39898e-07	Up
A0A0F6B4C5	3-oxoacyl-(Acyl carrier protein) synthase I	fabB	6605.24	15128.9	9398.36	7662.29	12221.8	9653.18	8310.68	8410.29	2439.83	11475.6	9929.48	11337.7	8515.66	11302.4	13108.7	10042	15898.8	7820.41	16750.9	9411.24	10271.2	4054.1	4105.74	8405.07	3446.15	2514.43	7004.22	4964.32	8368.97	2178.19	9593.77	5485.5	4855.12	8227.92	4224.82	4129.35	6991.9	2803.98	12698.1	3641.47	5165.01	5642.91	1.82019	2.44869e-05	Up
A0A0F7JAF3	Peptidase Do	degS	424.488	767.167	598.501	415.396	789.116	688.575	512.036	484.531	254.992	742.638	683.847	497.06	794.737	969.808	830.286	510.665	1121.88	528.129	1099.98	740.671	672.725	240.417	406.724	297.585	349.767	336.141	421.04	233.656	452.548	335.829	283.497	309.176	276.87	473.388	349.672	555.803	604.961	288.823	465.753	341.29	376.156	369.955	1.8184	3.48559e-06	Up
A0A0F6AXV2	Hemolysin expression-modulating protein	hha	1009	1880.43	724.487	997.838	2338.49	1500.72	1040.16	1626.55	624.155	2498.23	1658.74	761.532	2467.4	1967.51	1803.7	1882.88	898.137	680.039	1490.25	1400.94	1462.56	543.547	624.682	824.144	663.872	362.181	761.003	747.417	780.595	823.417	416.349	775.809	993.532	1285.82	1015.95	1356.63	755.694	790.803	1057.32	694.892	821.941	804.78	1.81734	6.05457e-05	Up
A0A0D6GC03	Fe-S cluster assembly scaffold SufA	sufA	983.48	672.357		646.219	1706.55	1833.33	513.562	931.082	326.308	1852.69	1236.51	347.363	1634.7	1301.37	2188.48	302.378		183.608	1383.37	727.327	1042.82	510.031	696.309	459.839	645.924	263.992	609.659	804.274	615.04	774.673	407.813	271.121	652.008	688.383	574.436	614.047	793.669	463.678	341.046	724.568	569.941	574.023	1.81668	0.0024884	Up
A0A0F6B461	NADH-quinone oxidoreductase subunit H	nuoH	3430.74	5261.36	4793	1042.33	2689.96	1785.38	3464.33	2047.54	1776.01	3537.29	2962.31	5050.35	3898.74	1918.5	1407.99	2220.24	4804.94	5165.89	5544.7	3654.7	3322.82	1246.28	1108.48	2388.18	2975.24	2947.8	1804.48	2033.19	3699.33	2616.91	2290.98	2513.95	1630.47	975.98	861.417	847.136	1238.92	719.435	2745.3	765.979	1194.47	1830.2	1.81555	0.000322566	Up
A0A0F6B2A0	Endo-type membrane-bound lytic murein transglycosylase A	emtA	300.73	587.564	516.367	333.297	1312.53	586.375	404.872	296.025	181.884	630.082	457.873	232.107	469.444	1331.28	595.132	502.483	525.435	467.616	1202.89	564.649	574.932	302.987	276.691	317.691	314.002	186.102	258.613	221.261	442.085	261.582	200.034	342.126	280.175	409.411	361.595	492.763	320.876	376.246	332.27	314.126	324.69	316.766	1.815	0.001577	Up
A0A701NG58	2-C-methyl-D-erythritol 4-phosphate cytidylyltransferase	ispD		411.072	112.831		535.633	381.037	350.57	278.996		643.958	352.452	317.357	246.018	280.955	418.278	184.992	703.837	59.1665	294.541	299.038	345.337	45.8622	84.6219	122.585	226.669		261.388		212.114	90.8045		165.542	81.2291	263.928	117.77	305.457	433.213	149.037	309.127		181.451	190.675	1.81113	0.00358434	Up
A0A0B5KAT0	RNA-binding protein Hfq	hfq	11428.7	32696.1	14503.6	11985.6	26362.7	33477.4	18597.4	18005.6	10844.5	54984.8	26002.3	18161.7	16462.5	29039.7	23441.9	17911.2	24623	17878.7	37655.4	18680.6	23137.2	9885.31	9316.53	10256.3	12138.5	15424.9	15414.3	7620.27	10891.1	14794.7	16712.2	13153.9	9536.38	6793.56	11555.9	20310.2	17938.1	15656.8	15093.4	9712.11	13350.2	12777.7	1.81074	0.000197604	Up
A0A0F6B2C1	Ribonuclease D	rnd	755.704	680.218	796.508	240.472	1331.16	690.68	894.598	374.967	711.432	1159.77	658.308	460.91	872.114	1269.99	1044.95	548.535	681.547	823.089	1170.22	607.008	788.61	475.253	395.745	509.962	729.205	431.889	384.192	216.822	409.708	348.912	322.497	400.288	394.688	448.346	345.955	502.52	578.258	492.976	391.937	394.069	545.232	435.923	1.80906	1.08269e-05	Up
A0A0D6H2A1	Deoxyribodipyrimidine photo-lyase	phrB	383.312	1035.42	41.0489	395.923	1319.98	580.485	427.07	510.775	100.702	622.526	655.264	644.212	731.136	1243.38	855.047	686.729	483.507	934.668	770.736	822.467	662.219	77.4113	163.583	473.225	353.262		299.09	299.731	423.121	174.836			280.862	638.43	476.001	462.773	426.84	445.128	553.083	296.551	383.504	366.319	1.80776	0.00149251	Up
A0A0F6B1Q1	Methyl-accepting chemotaxis protein III	trg	1364.98	574.682	1478.18	3504.62	2230.4	2250.45	1681.77	1486.52	1086.55	1310.59	1262.73	2431.46	1307.45	1331.31	1139.65	598.215	1752.16	1371.92	2544.4	818.648	1576.33	1101.97	881.052	835.333	932.567	1141.15	789.477	443.537	354.249	515.392	1013.8	2496.4	817.19	671.274	428.587	372.857	2136.13	427.639	1190.25	596.311	311.681	872.842	1.80598	0.00140106	Up
A0A0F6B9S2	Regulator of ribonuclease activity A	menG	1873.41	8095.41	2265.91	1926.41	6491.19	3308.21	1829.57	3615.28	1102.47	9333.64	2135.89	2389.14	2444.56	3136.65	5214.42	2927.18	7956.51	1851.41	5698.98	3763.16	3867.97	857.176	1728.46	2877.78	1877.67	4963.27	718.779	1745.1	4119.15	2465.27	3204.52	3916.08	2233.13	3254.72	1316.19	1284.3	1004.14	686.213	2060.66	1351.93	1270.09	2146.73	1.8018	0.00729705	Up
A0A0F6AZ64	Arginine transporter ATP-binding subunit	artP	1755.26	2840.05	842.326	1329.52	5468.3	4095.18	1897.5	1431.69	778.811	6381.45	5773.87	2184.73	2110.31	6807.23	3807.05	2086.87	1234.53	1000.54	6333.53	2320.41	3023.96	1083.18	1413.16	1034.05	1714.67	961.44	1991.7	1623.72	956.969	1567.16	881.826	1593.25	1066.69	1279.37	1483.32	1968.36	5311.7	2692.63	1548.76	1466.54	2050.93	1684.47	1.7952	0.011982	Up
A0A0F6B001	UPF0502 protein YceH	yceH	1184.33	3143.27	2226.16	1464.13	3443.41	2686.28	1955.46	2029.56	1059.69	4373.81	2481.57	3421.76	1437.2	3505.53	2880.19	2277.75	3889.98	1909.65	3859.79	1707.26	2546.84	802.138	854.109	946.976	1478.1	934.66	418.146	653.508	1630.86	1065.1	1264.36	3735.47	979.433	2808.59	1643.62	1945.74	2100.77	1654.88	1186.27	1204.16	1068.46	1418.77	1.79511	0.000255677	Up
A0A0F6B5T1	Putative permease	sitD	348.493	384.151		228.9	230.348	407.571	318.231	243.226	53.0156	340.943	241.968		340.797	298.715	430.563	258.214			525.895	296.04	309.192		118.223	204.395			309.635	152.49	157.343	224.381	12.7592		142.744	126.214	144.866	305.867	64.3585	208.716	171.68	158.875	253.798	172.272	1.79479	0.000266056	Up
A0A0D6G454	DUF1264 domain-containing protein	A3104_02530	1615.37	4451.74	59.2665	1140.79	3082.77	2261.62	1709.96	2414.43	192.077	1685.69	2130.52	241.386	2451.44	2120.78	3381.79	1776.15			2511	2816.77	2002.42	194.495	477.022	1266.67	1666.16		1189.09	1199.11	1826.31	1343.08		226.177	1063.56	1974.48	1433.64	1362.03	624.202	975.926	1040.99	1023.31	1203.03	1116.07	1.79417	0.00443306	Up
A0A0F6B2B8	Probable septum site-determining protein MinC	minC	1224.76	2786.87	1400.58	1157.76	3332.06	1259.16	1715.19	1164.78	1650.07	3153.75	3697.28	1033.14	1479.09	5672.08	2327.77	1684.33	1567.34	2152.35	2709.6	1863.27	2151.56	628.988	1243.07	1106.22	1311.66	887.76	1555.79	762.519	982.964	873.831	868.145	1078.48	1089.68	1311.49	947.544	1302.18	2540.76	2037.65	1428.88	1193.16	847.078	1199.89	1.79313	0.00134137	Up
A0A0D6IIJ4	Competence damage-inducible protein A	pncC	415.812	1577.26	846.818	452.647	1579.13	950.113	708.802	707.967	1212.2	648.145	924.629	756.749	540.354	970.149	1021.88	757.878	1953.81	654.546	890.893	853.35	921.156	334.483	336.555	637.781	483.567	653.301	451.656	337.78	588.065	466.621	383.735	329.673	299.09	963.764	537.078	586.833	996.04	393.632	723.997	380.213	396.211	514.004	1.79212	0.000199967	Up
A0A0D6GY57	2-(5''-triphosphoribosyl)-3'-dephosphocoenzyme-A synthase	citG_3	192.48	459.983	405.754	311.646	592.475	305.312	1717.9	235.215	239.256	649.727	370.209	666.17	356.02	343.943	276.135	284.048	448.567	321.853	422.72	384.323	449.187	190.454	318.261	246.473	533.345		230.863	206.216	290.999	329.725	227.159		198.039	243.718	143.807	245.457	328.888	166.164	202.807	160.963		250.785	1.79113	0.0206918	Up
A0A0D6H138	Glucosamine-6-phosphate deaminase	nagB	3656.45	10280	1504.02	3492.28	9706.18	7147.91	3162.71	4373.67	975.461	3926.36	5784.64	1872.15	4907.27	7066.33	9287.5	4941.93	4588.59	1569.86	12044.7	6359.76	5332.39	2146.66	1707.36	4823.3	3112.96	1151.71	3120.08	2272.69	4965	2844.72	1078.65	2195.79	2331.25	5384.08	3769.3	3406.03	2610.38	2038.32	4589	2875.35	3305.28	2986.39	1.78556	0.00344435	Up
A0A0D6I9M7	Peptidyl-prolyl cis-trans isomerase	fkpA	7204.51	31704.6	11304.1	7542.54	36474.4	30443.9	18893.3	13152.4	4982.54	29986.6	28086.2	10058.9	15866.9	34619.2	26820	16744.9	31223.1	10557	35398.2	18519.3	20979.1	6327.17	9762.44	6117.22	11543.1	5477.31	11229.4	8440.17	10493.5	7845.13	5382.94	10862.1	8329.04	17580.2	12144.4	20283.1	29618.1	17519	16032.5	9973.78	10427.4	11769.4	1.78252	0.00174469	Up
A0A0F6B8M6	50S ribosomal protein L28	rpmB	9687.98	28785.2	18370.4	9701.9	43360.8	31496.5	35190.4	8453.06	6259.74	69607.1	32850.5	34901.1	15991.3	49816.6	28394.3	23133.8	57443.9	16818.8	66095	21113	30373.6	13353.3	19355.8	5985.02	18911.3	10621	22828	9122.25	11796.2	11509.9	9352.09	18330.1	9606.1	19356.6	20300.9	22173.2	55641.7	17190.8	21022.6	12596.7	11744.2	17039.9	1.7825	0.00858919	Up
A0A0F6AZ49	Putrescine-binding periplasmic protein	potF	3525.7	6552.06	984.483	2674.2	5565.39	3776.01	2716.78	3762.75	686.443	5680.63	4592.48	1746.88	4686.9	5917.08	7221.95	3948.44	1267.09	768.042	4646.86	5144.2	3793.22	1032	1207.61	2406.15	2293.61	659.356	2919.03	2547.8	3400.28	2201.02	578.169	871.449	2329.44	3644.99	2492.82	2915.29	1624.18	1892.14	2845.11	2443.76	2418.26	2136.12	1.77575	0.00150532	Up
A0A0D6HFS7	Class I SAM-dependent methyltransferase	yafS	704.351	1766.49	608.852	524.821	1538.45	1949.65	1315.52	540.443	68.1175	1413.62	1463.69	476.055	1212.3	1569.99	2065.51	1160.24	1207.68	772.979	2441.79	790.838	1179.57	370.912	544.647	734.525	445.739		557.499	393.371	946.353	471.076	50.5287		465.593	775.373	803.472	1086.36	873.326	1083.22	1296.21	505.099	568.175	665.082	1.77357	0.00287619	Up
A0A0F6B6H0	D-erythrose-4-phosphate dehydrogenase	epd	550.525	1225.8	945.554	712.226	1111.31	720.497	650.955	533.377	483.099	1193.37	892.162	1073.72	792.251	1257.04	528.857	622.283	1536.2	848.098	1407.94	802.978	894.412	384.293	473.808	423.075	549.768	644.497	542.485	387.328	620.228	316.969	563.848	730.973	453.235	688.962	362.091	546.015	718.063	422.655	477.957	369.81	426.739	505.14	1.77062	7.82651e-06	Up
A0A0F6BAA1	Single-stranded DNA-binding protein	ssb	2020.81	7734.03	2898.36	1559.38	4999.89	2126.25	1711.78	2831.37	2872.52	2361.57	3127.82	2698.23	2838.12	2430.78	4185.37	3358.59	10634.9	3994.94	3960.06	3159.48	3575.21	1946.46	1480.77	2999.17	927.774	1976.13	1595.21	1442.87	2968.87	1469.02	3541.8	1946.74	1553.06	3867.68	1876.49	2033.48	2214.74	1454.11	2322.92	1158.94	1664.78	2022.05	1.76811	0.00430338	Up
A0A0F6B2V5	Flagellar motor switch protein FliG	fliG	1355.33	482.911	935.863	2295.66	1585.08	1521.9	1125.18	1838.66	2734.5	1963.93	1149.63	482.679	909.807	938.129	892.672	520.946	1676.23	1198.43	1292.21	673.108	1278.64	808.807	684.794	997.961	1149.27	1800.95	618.089	359.243	345.495	1246.29	541.733	632.095	797.906	566.707	444.204	316.809	1061.23	322.652	780.402	696.107	293.154	723.195	1.76805	0.00134841	Up
A0A0F6B797	Putative transport protein	yrbC	10134.4	15519	5313.97	11707.5	13425.5	14096.5	11149.8	11089.6	2282.94	15226.6	15052.4	7979.54	10056.1	17295.4	19066.2	11409	8340.12	4751.51	19938.8	12144.4	11799	3116.18	4850.16	5414.06	8221.13	1525.59	9013.78	5867.67	8343.33	5688.32	1663.24	4521.06	6869.53	8151.34	6560.53	12658.1	9465.66	8198.84	8759.76	7829.95	7428.58	6707.34	1.75911	0.000140479	Up
A0A0D6GML5	Sodium/proline symporter	putP	1121.74	2706.99	1545.25	818.961	2972.56	2690.92	1974.27	1544.46	1149.43	3193.66	2124.07	1507.28	1208.4	3982.98	1826.06	1603.58	2880.26	1399.18	4617.68	1219.01	2104.34	665.121	488.201	653.386	1476.27	2053.62	1128.82	763.33	1515.04	1709.87	1233.42	1342.18	517.401	1442.27	1008.19	1836.58	2290.79	1150.58	1229.9	577.781	863.326	1197.3	1.75756	0.00112493	Up
A0A0F6B359	Uncharacterized protein	erfK	2068.5	1672.92	529.354	1585.92	2226.83	2444.13	1822.29	1573.9	1240.29	2247.29	2120.29	475.652	2036.6	2096.97	2404.34	1495.53	405.97	577.568	2099.67	2128.33	1662.62	862.252	1048.79	789.898	1373.25	634.298	1345.01	1380.23	962.988	1343.5	428.949	592.05	1175.59	774.819	625.57	875.158	793.107	972.66	862.808	1401.68	745.924	949.426	1.75118	0.000105275	Up
A0A0F6AWN1	Pseudouridine synthase	rluA	733.676	737.115	419.736	560.883	1030.2	829.754	536.058	577.551	669.633	1468.15	767.787	461.47	819.326	1280.73	968.734	757.104	653.544	619.193	1455.07	644.513	799.511	320.198	523.897	520.636	404.132	230.763	584.995	587.414	539.133	416.193	521.783	189.138	583.552	398.607	432.706	400.052	379.341	460.011	606.068	521.038	555.198	458.743	1.74283	3.34902e-05	Up
A0A0F6BAQ8	30S ribosomal protein S6	rpsF	9282.34	18306.1	13542.8	6307.46	20079.5	12518.9	10499.4	10812.2	3860.09	23462.4	9771.4	8627.47	8736.17	9410.07	10200.3	9844.02	17118.8	12540.2	22494.7	11924.2	12466.9	3091.35	4063.94	8289.07	6078.34	4248.42	4769.18	7956.35	10743.5	5009.96	7710.14	2199.36	6387.28	11283.8	11152.5	11548.2	15861.8	9926.24	4854.78	4040.08	4057.37	7163.58	1.74032	0.000628405	Up
A0A0D6I731	HTH-type transcriptional regulator MalT	malT	100.507	186.626	564.681	177.145	276.938	297.607	219.401	98.3341	984.77	498.425	222.497	321.163	250.783	292.809	154.616	236.721	248.212	567.878	293.906	252.731	312.288	174.171	78.5595	389.594	195.133	168.632	109.311	145.05	160.76	162.401	171.264	388.894	143.582	111.896	186.509	148.223	276.723	185.124	180.25	67.7825	151.715	179.779	1.73707	0.0111231	Up
A0A0F6B532	PPC domain-containing protein	STM14_3193	909.051	1098	449.114	683.053	1753.88	805.585	603.785	714.652	430.447	1142.37	1146.22	754.544	1218.48	1970.56	2664.54	875.63	610.611	712.977	2646.79	1807.79	1149.9	383.888	709.722	585.078	745.434	349.013	488.478	528.444	731.348	718.391	495.176	383.408	421.92	1001.6	808.703	792.023	354.335	953.604	884.076	950.901	964.987	662.526	1.73563	0.00395318	Up
A0A0F6B6S8	Putative cytoplasmic protein	STM14_3822	487.909		551.694	542.278	1216.85	747.359	760.259	449.482	785.956	1035.09	819.798	1310.58	469.874	1159.52	278.756	247.493	1446.96	568.237	652.233	317.236	728.819	317.065	450.269	216.309	354.874	638.606	327.938	254.001	163.65	561.066	493.199	1125.13	314.934	218.707	289.186	346.458	1114.47	323.419	324.389	338.157	243.71	420.777	1.73208	0.00400236	Up
A0A0D6FF42	ABC transporter substrate-binding protein	yehZ_2	1371.39	6581.55	263.948	1587.5	3986.38	2574.01	1514.88	2198.03	406.759	601.841	3280.32	528.683	2695.26	3357.4	4244.53	2772.41	657.061	159.045	3270.49	3237.71	2264.46	679.599	937.439	1972.88	1608.76		1161.57	948.475	2059.09	758.108	157.921	152.43	1080.77	3648.13	1313.32	1580.94	965.066	807.659	2240.86	1405.5	1389.62	1308.85	1.73012	0.029153	Up
A0A0D6H3G0	Ribonuclease I	rna	1385.25	2859.4	1929.03	1413.21		2429.05	3171.68	1606.29	1238.58	1754.77	3211.98	1411.72	2002.81	3418.67	2167.33	2275.5	2943.79	2135.22	5037.37	2189.18	2346.36	1424.32	542.379	1292.16	1382.84	1079.65	1628.67	1013.99	1284.89	951.217	1283.78	1647.5	1257.59	1457.98	1241.92	1540.04	2148.98	1243.13	2117.02	1254.95	1338.38	1356.57	1.72963	8.50234e-05	Up
A0A0F6B7G6	Cell shape-determining protein MreB	mreB	4373.87	10672.6	5611.33	5903.3	10264.2	6985.59	6428.49	6217.87	2741.94	11717.5	7396.57	5559.95	6705.27	9702.14	8844.26	5741.77	8467.16	4289.77	8505.15	7092.99	7161.08	3519.53	3253	4157.61	5177.79	2527.95	3921.36	2946.78	4693.15	4434.71	2742.02	2648.16	3153.77	6515.62	4276.31	5004.18	5328.48	4816.73	5444.97	3792.87	4452.01	4140.35	1.72958	5.1754e-06	Up
A0A0D6GS07	Leucine-responsive regulatory protein	lrp	5248.94	12818.9	7608.73	5677.66	9306.72	6687.87	6443.59	5698.68	2435.86	13923.7	9206.41	12400.6	8380.48	9805.68	13490.5	6337.93	14459	8548.31	9312.53	10043.3	8891.76	3381.31	4222.41	5618.1	6675.68	4044.11	5542.3	3254.87	6445.29	4523.38	6752.32	7311.83	3660.95	7656.64	4819.9	4383.27	8769.29	3354.47	5228.79	3736.64	3634.95	5150.83	1.72628	4.85589e-05	Up
A0A0F6B7A9	Sugar-specific enzyme IIA component of PTS	ptsN	2280.14	4003.33	2138.17	1606.41	4553.29	5670.55	4529.5	2319.42	1434.56	7707.33	5165.16	6194.64	3331.64	4867.97	5386.3	3754.76	3827.93	2621.32	4824.43	3621.01	3991.89	1647.27	2228.53	1123.15	2760.79	2017.13	2573.32	2038.58	1716.54	2118.41	1408.61	6410.76	2068.3	892.748	900.608	2199.81	4191.83	1748.87	3331.33	1825.76	3067.34	2313.48	1.72549	0.000812237	Up
A0A0D6HQL8	Amidohydrolase/deacetylase family metallohydrolase	A3104_10585	351.54	490.138	174.822	338.933	312.41	332.828	271.758	387.11	179.323	570.865	321.595	343.152	371.959	368.741	422.61	293.116	176.511	198.499	416.358	309.505	331.589	234.917	172.567	230.716	207.544	255.636	229.082	224.763	195.848	210.358	80.2532	168.999	192.352	159.577	172.176	239.782	152.511	151.783	166.081	212.406	191.493	192.442	1.72306	1.81626e-06	Up
A0A621E6N6	DUF2442 domain-containing protein	A3S30_09225	682.741	1517.14	817.811	749.442	1772.53	1191.93	792.474	784.419	287.713	870.024	1407.35	470.808	921.441	1179.13	1883.3	1482.67	1648.74	839.567	1575.54	1229.07	1105.19	411.131	739.747	857.113	678.232	373.747	525.228	523.3	777.95	293.187	458.907	516.662	664.231	1173.89	589.167	789.589	625.31	579.332		807.347	820.18	642.329	1.7206	0.000215279	Up
A0A0D6FPB5	2-dehydro-3-deoxy-phosphogluconate aldolase	eda	1381.99	3530.27	3216.25	1961.14	4245.06	2610.43	2124.71	2210.87	1661.17	3055.18	3449.43	3171.84	2315.86	3553.98	3081.22	2402.83	7840.86	2985.36	4542.46	2493.74	3091.73	1661.74	1747.65	1784.76	1338.55	1447.73	1283.66	1167.95	2072.52	1458.11	2024.89	2901.29	1445.58	2216.11	1548.4	2168.7	1995.73	1700.46	2792.84	1812	1409.43	1798.9	1.71867	0.000310851	Up
A0A0F6B012	Flagellar hook protein FlgE	flgE	1883.06	394.609	1620.26	2545.35	2241.5	2202.63	1728.36	1686.38	1646.11	2032.66	1226.9	2546.3	1484.1	2152.31	1358.75	824.255	1662.24	1686.52	2436.24	873.62	1711.61	853.042	1217.55	869.235	1113.76	1251.43	888.854	629.58	349.232	992.966	750.182	4425.63	1232.6	625.481	429.981	434.897	1361.62	437.811	857.573	842.377	361.832	996.282	1.718	0.00398463	Up
A0A0F6AY97	Alkyl hydroperoxide reductase C	ahpC	4290.08	12990.6	20235.2	7336.4	15273.9	8798.96	10234.8	6821.26	7505.24	14058.7	11729.2	18365.8	8573.48	12458.7	9634.59	7392.93	36352	18261.1	12478.5	7605.45	12519.9	5791.06	6076.96	6318.48	6908.16	11456.5	6148.76	4797.13	8762.58	4910.22	11961.8	14135.8	4541.56	8839.56	5398.65	6082.04	13992.6	4366.74	6955.24	4067.09	4511.07	7301.1	1.71479	0.00464881	Up
A0A0D6FGU8	6-phosphogluconate dehydrogenase, decarboxylating	gndA	9693.99	17548.2	11568.7	9506.51	15820.2	13595	13957.5	12270.2	8076.25	8576.73	13427.3	8817.5	13653	15858.1	15170.1	13726.3	19260.4	12632.5	19960.2	15325.2	13422.2	5214.57	4209.98	6355.83	10162.7	4701.08	10065.7	6265.79	9733.38	7383.66	5544.67	4045.8	5901.26	9060.78	9674.16	12186.7	15694.7	8035.4	10085.7	5574.93	6690.21	7829.35	1.71434	2.56948e-06	Up
A0A0F6B2V9	Flagellar hook-length control protein	fliK	261.622	158.974	274.692	471.812	428.03	503.396	221.54	268.228	330.624	287.478	258.971	272.125	327.629	336.853	971.923	186.214	808.061	305.564	759.32	289.127	386.109	316.505	78.2562	238.471	245.543	227.174	298.408	381.403	131.542	553.703	190.344	195.574	179.08	223.531	154.777	263.755	222.23	252.446	160.969	190.433	12.2302	225.819	1.70982	0.0058868	Up
A0A0F6B4I1	Phosphoenolpyruvate-protein phosphotransferase	ptsI	7446.31	17504.9	4585.62	6763.43	13956.5	12184.1	9410.05	9429.71	3557.07	15265.4	11909.3	6266.41	9213.51	12425.4	15921.3	10523	10118.3	5110.1	16977.7	10255.6	10441.2	4672.17	4278.21	7174.53	5874.32	2844.95	6910.02	5278.9	8219.73	3605.21	4739.06	5502.08	4822.47	7586.98	5994.04	7823.01	8301.81	7303.54	8944.53	5676.39	6693.61	6112.28	1.70823	9.52611e-05	Up
A0A0H3NKA5	ASCH domain-containing protein	SL1344_4121		470.758	594.738	316.519	454.255		306.814	333.311		703.426	450.764	317.309	383.276	399.54		449.741	763.272	549.338	472.383	259.979	451.589			251.086			90.3594		391.491		251.21	263.197		363.718	327.524	447.494	402.925	261.397	122.163	39.6067	225.713	264.453	1.70764	0.000944951	Up
A0A0F6B7G0	Protease TldD	tldD	1497.53	2329.44	799.259	1006.26	2336.88	2277.02	1362.78	1319.6	272.792	1428.15	1985.28	619.411	1920.48	2688.29	2894.32	1607.79	1316.97	1127.65	2723.73	2226.54	1687.01	697.878	616.833	1479.11	919.554	552.034	1160.58	1174.63	1602.02	785.636	1123.41	875.811	1047.44	1168.15	946.068	1090.48	1295.84	698.303	950.812	865.946	730.134	989.033	1.70572	0.00032091	Up
A0A0D6FLH6	Flagellar protein FliL	fliL	228.781		786.704	633.135	764.756	515.195	652.783	847.566	172.349	163.044	671.156	349.277	546.177	799.8	501.62	340.08	2260.06	692.919	663.985	274.509	624.416	403.584	253.735			376.263	252.062			261.068	334.838	94.8143	122.38	714.932	314.476	411.698	672.453	320.28	621.028	339.442		366.203	1.70511	0.0461987	Up
A0A0D6FT22	Cell division inhibitor MinD	minD	4286.39	11125.8	6401.97	3969.95	13650.2	8855.92	7165.72	5876.15	2120.45	11815	9707.39	4586.87	4652.69	15570.2	10585.4	5133.87	16574.7	7526.35	12627.9	7759.4	8499.62	2920.55	3352.17	3621.16	6698.47	5337.71	3965.86	2868.4	6198.14	3548.26	3069.06	6691.14	2596.86	7233.66	3899.95	7363.1	11349.4	4282.36	7195.22	2962.17	4677.56	4991.56	1.7028	0.00175443	Up
A0A0D6IDE1	NAD(P)-dependent dehydrogenase	yghA	15800.4	29804.6	412.957	12104.9	27966.5	24114.3	18216.2	18066.3	2296.17	37272.8	25593.9	1793.27	19893.7	27642.5	37428.7	19613.8	480.067	499.261	28692.8	24928.9	18631.1	5604.44	11506.9	11850.9	14849.4	338.366	15252.7	9566.93	13086.5	14925.6	281.403	147.772	11346.7	12151.6	11618.9	14570.2	13597.8	13216.1	17609.8	10438.2	16934.1	10944.7	1.70229	0.0135	Up
A0A0F6B246	UTP--glucose-1-phosphate uridylyltransferase	galU	4986.19	8691.66	2198.02	2731.01	8046.42	6612.38	4809.25	4687.24	2774.11	6602.65	7998.45	3009.27	5613.42	11026.9	6748.05	5901.58	5898.95	2942.73	8119.43	7166.35	5828.2	2071.77	2850.78	3538.18	3170.62	2249.16	4165.27	3725.23	3969.85	2939.04	2187.48	2783.53	3347.12	3926.22	3467.05	4075.01	5093.39	3967.09	3765.41	3465.97	3769.38	3426.38	1.70098	0.000100456	Up
A0A0F6B223	Putative catalase	STM14_2094	10785.1	23023.3	163.255	5604.32	23133.8	18163.4	11448.2	13264.3	608.382	20464.6	18549.4	368.268	17326.3	22347.5	21029	17779.5	165.969	212.135	16749.8	15839.5	12851.3	2714.73	3213.82	10262.6	8810.51	258.708	10371.7	8182.27	10428.2	7425.03	293.883	124.865	7058.94	10120.7	11632.1	11365.1	3963.85	11460.2	11987.6	8785.93	13133.8	7579.73	1.69548	0.0186171	Up
A0A0F7J8G9	Ribonuclease BN	elaC	448.05	585.223	484.094	323.348	842.411	565.594	1149.96	340.983	427.346	1346.49	436.984	691.004	454.819	653.452	694.125	423.591	1600.48	390.049	825.134	559.042	662.109	316.017	341.963	190.74	656.83	295.653	322.353	337.484	262.147	583.865	260.192	621.676	418.41	228.187	270.487	392.074	586.966	288.229	673.55	434.834	343.93	391.279	1.69216	0.00260456	Up
A0A0D6IEV8	Inner membrane protein YgfX	ygfX	317.275	675.286	286.552		557.636	412.523	486.722	399.3		507.936	426.815	317.288	385.089	457.887	540.59	381.568	761.629	356.886	551.269	512.582	463.046	159.927	187.658	297.852	285.193	173.396	306.205	177.601	432.206		243.262		235.287	320.852	278.246	283.088	530.327	210.577	357.785	212.026	243.202	274.149	1.68903	1.29024e-05	Up
A0A0F6B2B1	Putative cytoplasmic protein	STM14_2186	1052.08	6459.92	1487.96	1429.79	7553.48	4501.27	2217.18	3698.07	336.469	6363.17	3173.48	2378.35	2722.09	4268.58	5453.06	3101.77	3234.45	1079.32	4930.85	4096.89	3476.91	994.652	1074.7	3368.27	2596.55	906.115	1148.28	774.678	2709.81	1129.66	582.365	1731.16	1012.21	4901.56	2817.72	3472.89	2751.16	2043.06	3767.42	1945.9	1461.13	2059.46	1.68826	0.00949228	Up
A0A0F6B1A4	UPF0257 lipoprotein YnfC	ynfC	555.299	657.86	322.279	528.431	642.929	707.122	556.304	533.732	471.875	626.871	606.906	688.401	666.105	765.223	575.902	583.939	363.569	429.24	900.942	515.922	584.943	289.063	441.66	351.97	188.946	199.11	420.166	450.026	281.457	550.599	420.256	476.322	285.881	228.284	274.645	320.296	383.478	332.506	355.575	347.621	332.969	346.541	1.68794	1.18344e-07	Up
A0A0D6HGI8	Blue copper oxidase CueO	cueO	1200.02	2134.8	702.531	846.254	1682.63	1776.14	1242.3	1110.07	654.043	2153.2	1998.74	953.524	1459.79	2344.32	1721.58	1361.77	1802.58	902.602	2510.72	1771.69	1516.47	486.485	569.736	807.967	874.957	724.612	850.447	749.348	841.817	868.223	485.931	1593.33	685.729	968.144	896.297	1267.98	1205.27	967.123	1107.06	828.614	1219.6	899.933	1.68509	7.52511e-05	Up
A0A0D6ICH8	Chemotaxis protein	tsr_2	602.778	384.393	741.255	496.81	1915.58	1525.71	957.441	769.906	749.094	1032.11	818.6	461.188	953.894	1412.52	945.539	327.475	1118.96	809.746	602.607	524.882	857.525	392.562	414.611	479.406	797.456	1166.1	603.01	262.651	193.254	538.946	169.857	1030.7	635.417	538.778	360.793	208.442	920.77	293.135	528.166	498.962	159.295	509.616	1.68269	0.00316917	Up
A0A0F6AZ71	Pyruvate dehydrogenase [ubiquinone]	poxB	1468.89	4356.12	68.1281	1097.88	4598.47	3121.92	2361.94	2306.97	382.117	6425.79	3189.55	377.578	2109.85	3949.55	3561.92	2109.39	136.218	13.8458	3072.24	2703.37	2370.59	773.682	820.772	1645.99	1269.58	117.587	1426.93	1104.27	1937.83	1359.02	69.0958	500.311	1234.67	2202.72	2053.51	2664.03	2016.83	1788.09	2285.78	1463.53	1681.1	1420.77	1.66853	0.0294359	Up
A0A0F7J8W9	Putative outer membrane protein	ratA_1	212.18	360.555		156.106	249.936	204.884	265.419	188.186	151.283	80.5789	52.9776		62.4275	111.043	72.9487	146.548		176.431	87.4525	60.7628	155.278	26.9774	52.7221	68.9426	156.195	165.754	121.689	80.9213	74.0322	190.312	117.573		117.296	66.7843	55.9701	51.9531	52.5262	78.9483	197.73	65.5065	28.6057	93.181	1.66641	0.0119574	Up
A0A0D6I5V6	Glycerophosphodiester phosphodiesterase	ugpQ	2489.37	3720.86	1255.77	2253.71	4821.39	4446.66	3001.48	2627.91	1056.1	5006.28	4536.18	1205.99	3378.87	6843.06	4764.51	3061.86	1810.07	1343.8	6162.42	3652.67	3371.95	1327	1768.49	1401.02	2513.19	939.342	2221.95	2058.98	1956.44	2436.72	804.003	1183.36	1865.15	2603.41	2007.59	3013.12	2632.64	2720.22	3108.08	1682.49	2228.19	2023.57	1.66634	0.00182017	Up
A0A0F6B3B8	Putative transcriptional regulator	yeeY	563.281	1046.83	16.7452	531.786	823.833	752.008	469.018	651.855	264.835	592.154	673.08		320.405	730.074	718.53	442.433			850.796	774.639	601.312	223.498	329.77	425.567	423.497		376.49	358.051	438.359	432.486	24.8851		346.455	506.475	246.963	358.859	577.483	335.978	430.842	367.38	293.41	360.914	1.66608	0.000813853	Up
A0A0F6B923	Phosphate import ATP-binding protein PstB	pstB	274.393	635.262	337.381	270.994	667.719	725.801	449.518	497.147	381.023	1285.94	860.797	562.204	569.44	1288.62	798.944	427.882	921.959	346.594	785.706	508.847	629.809	289.126	265.555	452.653	306.701	420.368	279.361	264.014	443.82	309.611	237.894	354.996	292.276	724.761	395.155	448.374	532.019	291.484	564.289	310.242	385.624	378.416	1.66433	0.00117816	Up
A0A0F6B6X6	Ubiquinone biosynthesis accessory factor UbiK	yqiC	4357.33	12290.5	3377.24	6039.14	10667.9	9491.09	5970.22	6803.14	2277.52	18654.4	8605.96	3399.74	6446.48	9621.95	13181.1	7971.98	3895.03	2566.7	9918.43	7083.67	7630.97	4338.57	4096.46	5439.06	3837.38	1431.76	5810.21	4635.75	4688.16	3217.22	1795.22	1542.04	3120.24	6619.54	7248.67	6097.46	5117.83	6124.72	7197.99	4544.8	4827.85	4586.55	1.66377	0.00407573	Up
A0A0D6H4G6	Fe2+-enterobactin ABC transporter substrate-binding protein	fepB	1231.5	3771.5	708.644	1421.66	3152.92	2038.39	1511.27	1770.87	474.751	3402.02	1884.75	920.585	1737.96	2968.75	2470.51	1970.23	1468.15	706.644	3665.92	1861.18	1956.91	792.422	950.117	1227.75	1051.87	745.356	1043.7	1010.62	1719.87	1089.84	736.849	846.281	1001.46	1881.09	1488.35	1763.99	1337.25	1573.54	1217.05	796.026	1250.82	1176.21	1.66374	0.00204368	Up
A0A0F6AYY6	Glutamine ABC transporter permease protein	glnP	1028.17	2412.77	4522.2	1510.1	3001.7	2144.08	2035.98	1187.49	1227.38	1601.26	2637.03	1997.59	1947.77	2835.77	2272.2	1677.03	5997.75	4239.29	3655.88	1564.22	2474.78	1446.27	741.62	1974.07	1053.33	1103.05	942.594	571.129	1623.33	653.32	5070.48	1243.73	661.233	1406.65	1204.42	1590.08	3752.37	1038.49	2205.61	666.668	857.195	1490.28	1.66061	0.0131705	Up
A0A0D6GHG6	Phosphatase NudJ	nudJ	609.122	1119.48	589.801	406.185	372.539	739.671	630.141	665.268	297.597	707.322	963.582	1378.33	879.98	877.037	450.929	933.38	731.822	405.086	1292.92	1007.15	752.867	304.759	372.851	574.299	451.722	272.334	572.075	585.806	644.339	9.90324	391.32	360.325	501.178	565.443	468.58	533.166	643.358	435.495	488.798	386.435	506.678	453.443	1.66033	0.000313265	Up
A0A0F6AWI1	Pyruvate carboxylase subunit B	STM14_0065	9329.17	2895.16	2018.36	7683.9	11793.8	11063.3	10512.6	4095	1504.22	16427.5	6569.35	3570.26	8234.81	7189.66	16499.6	2930.22	1320.68	3520.92	9086.68	7090.96	7166.81	3171.18	4441.07	4515.98	10437	7603.49	3686.44	2776.1	2804.88	348.832	2841.59	4589.69	4709.36	4392.61	2845.21	5294.15	3421.5	4043.96	3585.05	5479.53	5369.14	4317.84	1.65981	0.0150146	Up
A0A0F6B0Y2	Fumarase D	orf70	2890.41	2853.97	1947.17	1077.45	3730.83	3372.99	2676.59	2062.47	1957.84	1744.56	3431.83	2663.76	2632.52	3612.83	3884.04	2361.95	4180.32	4096.72	4533.65	2478.3	2909.51	1465.48	1331.89	1196.03	1872.92	2413.4	1783.5	1386.91	1525.21	1050.95	1639.93	1446.03	735.364	2046.01	2015.31	2483.93	3172.13	2367.83	1993.05	1390.15	1776.37	1754.62	1.6582	2.76178e-05	Up
A0A0D6HVJ4	Isocitrate dehydrogenase kinase/phosphatase	aceK	836.204	1123.9	254.364	514.053	656.425	2019.92	625.211	496.21	369.808	613.821	516.722	288.053	608.189	485.698	975.684	498.206	525.249	362.149	828.351	846.557	672.239	315.012	418.791	413.459	566.151	760.649	548.957	419.679	476.665	484.92	305.435	360.164	352.171	409.239	327.662	342.883	276.583	349.442	174.039	409.874	396.974	405.437	1.65806	0.00585096	Up
A0A0F6B9J5	Phosphatase	yihX	1301.11	3255.13	2417.79	1189.44	3258.48	1763.4	1762.1	1456.65	1153.7	3066.21	1938.19	2850.9	1987.94	1556.42	2186.32	1706.32	5228.49	2302.09	1730.81	2545.56	2232.85	1008.68	928.878	1551.08	1148.14	1475.74	1449.16	1402.67	1629.97	959.234	1703.63	1617.75	1420.03	1401.14	1125.68	1210.55	1878.83	857.037	1787.1	1043.67	1361.98	1348.05	1.65636	0.000351611	Up
A0A0D6HBQ1	Pyrimidine/purine nucleoside phosphorylase	ppnP	921.585	2264.57	3433.95	1576.45	4030.9	2549.42	1696.09	1508.52	433.534	3508.2	3251	3542.37	1396.31	4604.81	1872.8	1431.81	5417.73	3035.93	3271.86	1647.3	2569.76	880.862	906.64	1838.31	390.65	658.175	1437.26	1351.67	1367.18	285.072	3866.56	3373.07	1239.91	1469.37	1271.46	1715.35	3928.45	1179.37	1711.16	848.041	1333.34	1552.59	1.65514	0.00933972	Up
A0A0D6HPI9	Protein iolH	iolH	229.123	413.796	826.503	311.465	429.515	407.32	833.946	262.189	249.97	307.552	458.916	712.516	262.494	283.502	293.755	296.913	1618.83	1280.76	769.293	543.564	539.596	341.025	426.658	224.507	424.269	796.588	291.793	194.477	171.722	267.034	532.761	640.903	220.267	231.93	215.055	231.353	611.921	177.132	174.971	180.057	175.52	326.497	1.65268	0.0277357	Up
A0A0D6G864	DNA replication terminus site-binding protein	tus	430.383	838.084	308.197	308.04	672.713	489.767	500.037	483.696	376.217	725.033	542.846	356.263	422.171	732.002	603.582	417.112	536.245	335.783	973.256	495.957	527.369	240.453	312.595	361.027	300.277	325.654	328.454	293.645	347.226	288.605	229.363	269.836	274.878	424.904	284.159	385.902	286.437	407.51	406.29	331.072	286.587	319.244	1.65193	1.78337e-05	Up
A0A0F7J9E0	Alpha-amylase	amyA	512.901	925.192	111.441	337.434	1038.56	692.22	477.614	492.343	139.513	1032.33	915.024	229.693	710.924	1186.72	1222.54	623.545	194.598	87.1597	1468.82	721.039	655.981	139.958	272.717	337.97	441.656		422.777	353.892	359.393	396.744	300.248	281.483	294.849	436.416	351.418	422.474	983.477	608.212	366.772	434.547	344.806	397.358	1.65085	0.0147488	Up
A0A5W4ULH8	Elongation factor Tu (Fragment)	G0A67_22685	1688.33	4986.9	1688.78	2097.01	1735.57	2332.76	2313.97	1631.26	1535.94	2834.25	1293.25	2236.23	6234.29	1878.56	2077.43	1662.82	1513.93	1659.68	2383.94	1804.36	2279.46	1438.03	1311.31	948.793	2550.03	2157.53	1117.91	1272.94	1133.52	2120.65	1178.26	1247.48	940.061	1231.75	1566.01	1398	1460.32	1164.9	1043.45	1322.59	1035.46	1381.95	1.64945	0.00347021	Up
A0A0D6ID03	UPF0313 protein YgiQ	ygiq	4140.83	1322.19	3949.65	2063.71	1590.21	1883.77	3391.9	1081.8	1503.11	2044.77	1464.5	2889.65	1326.22	1506.07	3152.69	1177.65	2750.32	4288.83	1221.86	1478.99	2211.44	938.088	1073.78	487.913	1366.02	3704.89	1004.71	822.204	857.298	1312.33	2420.15	3138.88	1083.85	986.92	1003.22	967.256	1816.68	966.912	890.77	750.888	1221.44	1340.71	1.64945	0.00638241	Up
A0A0D6G118	Acetyltransferase	ydcK	600.743	1240.32	96.0012	454.63	743.421	643.872	631.572	472.397	130.367	575.679	671.751		659.515	527.012	839.738	529.515	168.019	79.2044	1550.1	842.303	602.955	155.854	267.484	467.326	401.543		429.777	335.771	593.004	322.337	119.743	163.993	282.445	451.448	413.364	384.759	317.27	401.188	555.979	340.748	560.602	366.56	1.6449	0.0124666	Up
A0A0F6B9Y3	50S ribosomal protein L7/L12	rplL	9002.25	37795.1	13809.5	2682.69	18976.9	13310.8	9013.94	12513.1	5044.23	12823.7	12736.8	14793.4	9434.79	16941.6	7962.8	13518.3	22781.4	9321.8	19651.9	12161.6	13713.8	5395.76	5967.55	9323.26	9301.75	5665.32	9142.42	6533.12	16972.6	6135.81	8879.62	10516.1	5461.34	16492	7208.83	8828.89	9193.76	6365.28	6933.81	6856.37	5682.47	8342.81	1.64379	0.00538853	Up
A0A0D6FAD2	Phosphatidylglycerophosphatase C	pgpC	612.937	1080.03	218.21	468.991	1268.86	938.921	566.305	664.783	197.533	937.778	1053.35	278.921	618.929	1260.21	734.77	997.063	1231.26	181.917	1087.02	788.823	759.331	334.403	264.864	764.198	515.687	253.412	494.315	489.033	821.867	504.654	268.425	281.963	462.138	376.49	442.029	470.08	430.66	463.606	613.36	412.354	575.876	461.971	1.64368	0.00168301	Up
A0A0C5PJX5	Effector protein SopB	sopB	1098.54	583.773	869.949	180.218	2043.52	1336.14	1390.1	899.952	759.518	1104.24	912.023	301.829	1190.92	1196.42	1052.32	1400.89	1136.83	708.699	200.809	715.434	954.105	661.068	157.974	621.912	1071.47	347.459	699.686	707.771	365.581	1007.16	192.472	107.654	1106.25	1045.52	565.696	251.986	620.21	534.691	502.666	808.428	249.802	581.273	1.64141	0.00423993	Up
A0A0F6B491	Phosphoesterase	yfcE	721.71	1865.7	943.625	631.803	1719.34	1576.04	1030.85	1057.68	551.968	1131.61	803.128	805.21	876.125	1112.3	1666.5	824.055	1810.64	618.858	1586.35	1137.35	1123.54	491.423	693.274	641.513	892.62	684.861	763.465	499.459	804.927	642.471	400.805	432.412	680.804	1037.94	703.193	839.507	789.548	632.906	831.63	620.212	639.309	686.114	1.63754	0.000118397	Up
A0A0F6B458	NADH-quinone oxidoreductase subunit K	nuoK	1270.7	1955.72	1260.38	1338.85	2069.38	1636.8	1525.97	1097.34	807.999	1244.1	1695.24	934.035	1816.83	1775.17	1838.52	1769.09	1841.54	1325.71	2470.51	1339.72	1550.68	778.203	513.03	1191.1	854.312	688.204	952.1	734.595	1234.82	704.956	677.329	942.764	699.184	1227.93	1039.95	1011.65	1664.93	704.303	1529.09	772.846	1030.54	947.592	1.63644	4.95127e-06	Up
A0A0F6B661	Putative lipoprotein	ygdI	6971.01	16602.1	479.524	5304.34	18279.5	9540.23	7811.7	9375.84	1050.82	8818.5	12285.7	510.269	10210.5	13104.8	7946.09	11022.6	685.529	589.13	11730.3	9274.25	8079.63	2709.36	3591.15	5412.74	5019.66	345.678	6069.4	6216.93	10515	4781.7	390.974	140.781	6355.64	6402.36	5366.94	5802.11	3044.88	4980.35	8737.61	5912.79	7045.16	4942.06	1.63487	0.023403	Up
A0A0F6B9U6	Fructose-like phosphotransferase enzyme IIA component	ptsA	1537.41	1393.38	500.217	630.315	1455.73	866.646	1776.22	1607.79	552.783	2000.93	1473.6	588.421	1854.28	1338.11	1952.9	1694.94	645.584	537.765	1299.44	1657.54	1268.2	623.048	1058.79	456.212	1699.28	370.695	946.244	332.948	1538.72	238.506	178.66	512.805	49.5004	883.773	638.99	839.997	516.23	1593.36	1710.83	823.679	520.907	776.658	1.63289	0.00486287	Up
A0A0F6B143	Glutathionine S-transferase	gst	7443.08	19194.2	11898.6	5653.65	12398	10375.2	12017.6	10733.3	5405.37	20543.1	8488.76	9163.09	6658.75	14402.6	10127.4	6927.37	22571.4	12328.1	14713.7	8056.81	11455	5020.27	6526.36	4326.53	9026.26	7574.3	7968.13	4453.1	8758.44	6740.78	6504.19	7116.93	5065.56	8912.27	6252.18	8745.75	9935.69	6624.24	8648.49	6096.02	6271.47	7028.35	1.62983	0.000412771	Up
A0A0D6H9U5	HMP-PP phosphatase	cof	107.689	288.811	252.728	377.008	524.64	255.606	283.996	260.933	166.202	167.832	328.035	184.468	281.071	327.473	424.423	340.579		78.878	421.486	366.674	286.239	138.864	197.761	189.653	115.163	119.185	219.321	196.542	179.134		263.891	167.704	145.108	296.941	192.202	65.8012	349.885	61.6838	213.069	84.2631	142.824	175.737	1.62879	0.00112142	Up
A0A0D6IIX2	DUF2002 domain-containing protein	ygaC	101.615	203.764	252.602		303.585	146.901	276.347	93.8086	182.157	260.656	217.717	434.242	416.597	230.845		283.666	381.994	247.583	127.928	179.259	241.182	181.078	77.2286	142.657		244.366	142.844	201.909	143.796	157.824	313.027	153.824	156.818	82.2218	199.161	143.794	82.2307	91.8168	105.925	87.8675	106.673	148.161	1.62783	0.0014741	Up
A0A0D6HQI0	Alcohol dehydrogenase	ahr	6740.08	7065.59	269.443	5377.58	5900.57	5587.23	4232.95	6782.77	1190.78	7137.11	4745.97	516.779	4762.34	5144.05	7744.79	6896.46	337.169	162.138	5850.25	7640.15	4704.21	912.327	2285.32	5603.94	3252.8	984.049	3581.02	5228.88	5644.09	3546.02	363.227	483.495	4782.4	2777.49	2203.81	2444.39	1470.41	2157.88	3341.16	3879.12	2913.22	2892.75	1.62621	0.013519	Up
A0A0F6B7L7	50S ribosomal protein L15	rplO	12148.5	37129.6	15783.2	13201.9	33844.5	22088.1	18794.6	21877.7	7187.44	42457.4	31421.8	22377.7	19944	31535.3	26475	20224.4	36502.7	11594.4	31127.7	22896.7	23930.6	7805.36	8769.93	18513.9	18319.8	11378.9	14079.3	12228.2	25414.4	15844.8	13104.9	14449.2	9511.45	24406.4	18338.1	17938.1	14680.5	12979.5	16652.4	9582.19	10510.2	14725.4	1.62513	0.00048138	Up
A0A0F7JCI2	DUF883 domain-containing protein	yqjD_2	15661.6	36423.2	316.217	12325.2	31849.1	18659	24979.1	16199.5	3221.36	21265.4	20067.7	2468.5	28471.3	22918.3	21692.7	17670.4	343.971	225.785	33864	33138.9	18088.1	9101.82	10191.6	14443.6	15473.7	404.858	24318.9	11259.6	10437.8	12613.7	358.658	751.242	9683.5	10272.4	14068.6	13325.5	8719.73	16527.8	10034.3	14364.7	16287.4	11132	1.62488	0.0235696	Up
A0A0F6B467	NADH-quinone oxidoreductase subunit A	nuoA	11295.4	17829.8	10349.1	7209.86	15976	14962.5	14493.1	10840	7569.66	12613	18357.7	12914	13421.1	18611.5	14589.2	12212.6	15444.5	12090.1	22950.7	11628.7	13767.9	9478.33	6115	9366.95	7260.86	7773.04	8736.39	6148.69	11073.1	6712.12	6759.05	7204.97	6028.16	8969.05	8649.07	9138.17	13310.9	8613.69	12336.2	6910.57	8893.01	8473.86	1.62475	2.77827e-06	Up
A0A0D6IRN6	ABC transporter permease	lsrC	1110.5	978.61	743.831	1442.15	2000.98	1729.33	1154.69	813.257	479.294	1634.18	1438.59	893.168	1347.3	3177.38	2116.47	1308.5	876.865	826.897	1856.72	778.088	1335.34	622.65	497.444	886.855	682.589	297.5	1197.33	768.312	903.646	539.402	248.341	661.742	616.542	944.86	986.034	1248.33	1613.89	986.983	1022.85	722.966	999.215	822.374	1.62376	0.00252327	Up
A0A0F6B4S3	Putative outer membrane protein	ratA	73.8834	37.377		18.1471	27.7847	35.2847	15.3645	21.3078			28.1482		39.1545	46.382	48.7248	25.1044			27.1298	42.2126	34.7147	12.7735		16.3449			16.6545	19.6193	9.45328				22.6793	25.2289		23.5656		23.0922		36.874	28.9475	21.3848	1.62333	0.0145897	Up
A0A0C5PUC0	Type 3 secretion system secretin	invG	1028.56	298.403	1054.33	200.14	1841.65	1705.01	1205.5	881.92	1057.17	1057.82	942.533	300.609	1382.32	1370.91	822.846	871.389	1011.94	726.802	186.46	732.376	933.934	571.371		653.121	1026.57	640.846	757.98	550.32	316.63	700.33	222.483		876.064	848.31	384.974	208.956	728.889	375.69	588.198	716.132	195.786	575.703	1.62225	0.00529606	Up
A0A0D6FL63	Cellulose synthesis regulatory protein	yedQ	294.652	281.745		241.403	432.507	364.831	110.853	231.384	468.511	769.472	324.468	1172.25	394.779	750.558	401.391	394.66		463.071	303.515	337.138	429.844		120.011	242.931	249.22		202.337	193.641	153.751	371.925			124.231	275.828	276.17	587.184	353.477	326.4	286.312	193.096	288.478	265.312	1.62015	0.0202078	Up
A0A0D6I2W0	AsmA family protein	yicH	334.502	698.497	744.914	182.572	579.819	510.557	417.487	435.363	182.319	531.749	413.237	458.461	377.421	449.864	720.096	387.843	1521.41	548.885	521.468	417.662	521.706	348.919	235.325	347.769		195.665	279.617	227.646	426.912	136.332	406.885	361.827	203.551	577.856	362.344	324.644	423.888	325.216	395.694	294.47	244.225	322.041	1.62	0.00574667	Up
A0A0D6FAE5	DUF1131 domain-containing protein	yfeY	2133.02	3239.8	1912.84	1633.52	4632.72	3641	2835.2	2462.44	1220.74	4390.37	4164.11	1941.92	2333.79	5312.5	4283.74	2683.69	2818.98	2005.2	4571.11	3271.1	3074.39	1205.77	1726.14	1503.56	1808.61	1361.67	1888.65	1449.3	1720.86	1656.06	922.336	2017.07	1397.16	2468.92	1828.96	3032.75	3660.76	2925.72	1742.59	1628.51	2111.65	1902.85	1.61567	0.000374428	Up
A0A0D6G2G9	Nitrate reductase (quinone)	narZ	1095.19	2180.94	230.646	1254.67	2595.19	2736.45	1762.41	1299.11	387.106	1805.07	2082.02	527.41	1725.58	2853.27	2603.71	2021.59	280.32	208.957	3343.19	2266.25	1662.95	408.14	591.404	920.861	1341.56	256.38	1507.01	968.054	1398.75	1431.55	336.134	197.158	731.884	1272.85	1144.72	1363.53	1067.76	1224.49	2132.98	996.999	1300.37	1029.63	1.6151	0.0127919	Up
A0A0D6HU79	MmcQ/YjbR family DNA-binding protein	yjbR	5036.6	9039.38	3066.54	4241.86	10640.9	6905.46	5750.93	5153.09	2104.77	7231.19	7290.92	2227.7	4456.48	9984.41	9791.61	5181.09	6509.07	3045.33	8324.29	6617.13	6129.94	2806.51	4225.28	2514.56	4415.72	2016.96	5068.33	3149.13	3872.49	3429.16	2002.17	1912.44	3207.81	5176.11	3217.62	5717.04	5031.52	4625	5390.7	4051.39	4198.05	3801.4	1.61255	0.000713916	Up
A0A0D6HLX2	Molybdenum cofactor biosynthesis protein	mogA	2257.25	5809.08	4385.18	1897.62	8623.82	5197.73	5879.4	4831.63	1950.96	9891.27	5561.28	8428.48	4723.2	8595.69	5921.41	5387.7	7932.36	4205.49	8461.7	5240.79	5759.1	2871.35	3113.7	4090.19	2275.02	3146	2722.19	3256.41	4540.04	2393.25	2596.15	4369.85	1966	3422.06	3631.93	6394.83	5166.48	3053.94	5394.74	4254.99	2899.32	3577.92	1.60962	0.000536034	Up
A0A0F6BAJ5	Putative outer membrane lipoprotein	yjeI	3009.76	5264.78	2949.42	3142.4	4870.34	3906.29	3051.28	4726.26	1760.06	4390.09	4690.5	3088.73	3650.94	3910.71	5542.75	3150.83	5176.07	3062.73	5336	4617.86	3964.89	1798.62	2046.72	2714.42	1788.15	1094.3	2245.73	2240.01	4080.96	1327.83	2605.58	2274.83	2523.92	4655.4	3104.92	2939.05	2939.69	1898.55	2535.06	2367.04	2162.55	2467.17	1.60706	1.26595e-05	Up
A0A0F6B773	Ribosome maturation factor RimP	yhbC	764.837	2614.86	1326.4	1141	2408.1	1386.96	1512.11	1387.32	917.515	3343.46	1285.98	1293.68	1391.74	1447.28	1476.53	1097.8	2547.38	1109.86	1604.36	1584.09	1582.06	953.635	1001.42	902.231	1235.27	923.753	956.177	675.702	1313.73	955.92	613.25	723.812	705.726	1277.33	1166.79	1227.54	1095.59	836.03	1377.75	718.087	1030.57	984.516	1.60695	0.000382153	Up
A0A0D6IF82	FAD-binding oxidoreductase	puuB	219.609	469.058	474.996	272.87	520.931	218.15	405.244	407.009	354.708	829.246	432.938	868.636	197.054	662.282	229.664	301.074	707.529	549.501	536.641	373.826	451.548	277.952	120.668	231.145	176.491	318.068	119.99	229.9	232.843	190.26	534.853	409.078	150.488	437.412	168.276	326.935	589.412	161.937	210.297	566.998	167.789	281.04	1.60671	0.00392946	Up
A0A0F6B6Z5	G/U mismatch-specific DNA glycosylase	mug	1343.23	2336.11	1163.82	1484.38	2828.61	1785.67	2340.88	1810.27	846.525	2448.18	1982.08	763.706	1802.43	2632.19	2789.29	2059.33	1800.72	1287.61	2662.67	2077.61	1912.27	826.593	1012.72	880.318	1771.4	635.735	1490.43	981.738	1342.45	1455.16	667.267	700.835	1030.54	1095.27	1031.1	1332.65	1726.18	985.587	2231.5	1528.44	1124.67	1192.53	1.60354	0.000112645	Up
A0A710W1G9	Uncharacterized protein (Fragment)	G0089_23810	589.743	1046.02	393.654	543.309	748.689	820.193	762.015	170.684	278.34	1185.2	752.049	442.828	628.627	1195.17	913.738	514.073	372.31	451.2	964.38	542.496	665.736	473.779	379.485	407.445	691.33	475.581	521.712	438.383	359.761	584.407	247.259	312.482	452.423	434.036	256.089	398.346	343.429	224.885	318.872	552.805	431.482	415.2	1.60341	0.000979541	Up
A0A0D6ID96	Chemotaxis protein	tcp_1	1177.23	285.081	1098.55	1700.32	1874.32	1631.98	1036.99	999.747	1142.38	1062.69	1145.62	1249.56	1576.74	1636.2	948.226	634.339	1553.9	1011.02	1849.26	732.491	1217.33	690.71	730.853	925.744	964.145	949.506	705.982	412.054	361.232	601.121	541.989	1623.25	724.533	1031.37	554.247	445.421	995.631	404.907	1107.52	587.84	829.443	759.375	1.60307	0.000327924	Up
A0A0F6B014	Flagellar basal-body rod protein FlgG	flgG	1779.1	791.63	1812.68	3027.5	1125.92	863.724	1299.43	1596.87	3418.09	340.911	654.585	465.236	1708.56	599.451	742.032	919.146	1870.03	1707.83	532.866	906.982	1308.13	897.643	903.402	1353.36	1473.22	2908.19	647.547	762.901	581.559	1152.67	587.975	453.806	1146.53	474.714	372.012	141.917	298.662	153.279	656.858	800.823	556.371	816.172	1.60276	0.0388375	Up
A0A0H3ND68	Virulence factor SrfB	srfB	1008.07	330.346	1031.46	1739.53	1143.16	1217.49	1085.94	945.239	1074.23	708.687	752.007	1061.74	1126.68	834.579	862.661	486.682	973.676	1019.02	1387.09	466.605	962.745	666.642	567.673	665.858	916.285	758.793	514.397	349.021	347.231	826.854	504.289	1150.22	566.431	432.24	382.523	302.09	900.061	419.56	796.251	499.914	452.395	600.936	1.60208	0.000207635	Up
A0A0D6GXY7	Urocanate hydratase	hutU	4074.88	5561.76	5443.31	5119.91	6978.4	4688.84	4818.92	3881.99	3767.92	6602.08	5802.28	6329.51	6696.33	7479.91	3123.3	5344.15	6595.31	5321.44	6379.89	4486.75	5424.84	3782.2	2848.09	3767.33	3635.85	4327.29	3627.34	3872.14	3633.15	3913.64	3603.03	3265.94	2952.66	3546.7	3174.56	3384.78	4560.44	3218.33	399.133	2858.32	3362.08	3386.65	1.60183	2.42341e-07	Up
A0A3Y9YIZ9	Uncharacterized protein	D4361_08195	233.642	403.445	263.627	267.363	451.403	325.747	307.177	298.814	168.461	555.299		186.461			391.635	261.77	534.455	430.414	422.773	190.374	334.874		270.425	254.212		363.557		247.312	358.521	382.109	279.114	147.572	173.157	201.932	29.404	28.9345	182.748	55.2299	165.303			209.302	1.59996	0.00493254	Up
A0A0D6H9N4	Transcription antitermination protein NusB	nusB	2258.65	5931.34	2415.12	1155.15	3806.34	1774.92	1717.48	3022.94	1094.56	1964.6	4029.73	1306.83	4153.72	2886.25	1670.49	3726.11	8434.82	2783.86	4488.1	2704.85	3066.29	1935.09	1661.31	1977.99	2015.15	2236.65	1402.49	2019.46	3109.17	1960.22	1795.07	1906.31	1715.03	2892.81	1291.18	2214.29	2433.54	1423.74	2641.15	941.239	761.722	1916.68	1.59979	0.00957228	Up
A0A0F6B1S6	Heat-inducible protein	hslJ	336.739	332.456	183.554	328.323	452.271	368.767	296.721	450.056	265.566	452.349	532.247	262.758	595.464	730.925	508.114	501.579	185.469	194.246	490.791	525.078	399.674	130.262	226.062	265.535			351.318	149.66	265.096		175.542	434.434	314.028	309.57	197.722	254.682	236.708	244.064	118.849	283.605	290.039	249.834	1.59976	0.000699738	Up
A0A0F6B9E9	3-ketoacyl-CoA thiolase	fadA	3034.8	3472.93	5173.77	2752.75	4212.05	3800.14	3277.67	2156	3818.07	3166.46	3766.53	6030.27	3472.41	3971.25	4746.43	3683.07	9221.23	5699.63	3864.65	3128.03	4122.41	2479.96	1985.79	2134.49	2038.41	3131.62	1973.51	2166.1	2011.94	2284.56	4159.15	4298.95	2323.54	2827.26	2526.29	2248.26	3394.78	2308.88	2659.95	2241.43	2363.72	2577.93	1.59911	0.000195665	Up
A0A1L7R524	Beta-lactamase	blaTEM1	1474.54	1206.18	740.55		1993.12	1946.33	1866.22	1412.21	2644.09		783.395	3007.34		104.087		1784.16	5032.84	4616.86	3539.32	1504.88	2103.51	1006.65	1071.87	910.54	1542.51	2905.43	1235.64	1155.96	918.524	1340.24	3588.14	2547	1006.66	772.619	1196.9	626.408	1314.58	652.041	1236.08	747.438	553.576	1316.44	1.59788	0.0373963	Up
A0A0D6HIR3	Dihydrofolate reductase	folA	1441.9	3987.5	2343.26	1241.04	2749.35	2467.08	1694.82	1737.2	1262.15	1784.25	2947.69	1978.19	2806.81	2101.47	2935.7	1991.35	3757.41	2398.3	3118.33	2256.34	2350.01	1090.66	959.957	1666.29	1140.67	725.678	1231.31	1282.19	2011.52	823.542	2545.72	1650.35	1263.54	2367.4	2604.97	2032.38	1338.04	929.663	1474.97	1072.85	1205.99	1470.88	1.59768	0.000185291	Up
A0A0F6BAA9	Putative ABC-type bacteriocin/lantibiotic exporter	STM14_5122	274.885	38.222	204.291		301.629	249.93	136.042	167.806			103.195	52.7023	181.886	274.595	159.315	117.226	170.774	186.002	13.7184	151.154	163.728	114.36	76.2564	96.8627	174.073		162.436	154.145	81.3839	146.782	30.9595		188.769	88.6759	36.8565	36.5892	106.04	57.9764	98.5923	146.231	51.3303	102.684	1.59447	0.0123876	Up
A0A0F6B1X6	Peptide transport protein	sapD	932.333	943.084	540.151	772.932	1021.77	1143.54	769.246	678.983	483.801	1480.07	1080.97	633.248	805.889	1043.82	960.617	679.977	595.267	552.046	1121.16	960.513	859.971	470.113	488.923	555.243	621.89	395.039	763.896	488.069	578.503	537.412	310.545	381.395	468.555	524.85	529.724	609.717	545.76	652.206	645.294	565.4	690.758	541.165	1.58911	7.7228e-06	Up
A0A0D6GE41	Phosphofructokinase	pfkB	6436.07	10552.4	3128.18	4875.28	9762.71	10252.1	6122.29	6534.6	2568.17	8577.21	9646.48	3100.68	7837.24	9775.57	11199.6	8061.5	4991.37	3307.73	12062.2	8212.56	7350.2	2615.23	4272.75	4265.28	5334.53	2669.83	6651.03	5264.5	5448.4	4402.04	2226.54	1761.93	3934.38	5319.09	5240.9	5901.18	4567.25	4970.72	5724.55	5806.19	6161.01	4626.87	1.58859	0.000603001	Up
A0A0F6BA02	Endonuclease V	nfi	4666.32	7453.49	1088.66	3580.43	7299.72	6380.07	4079.85	3931.47	2295.93	9379.28	6120.36	1588.37	6088.05	5978.21	8938.96	5157.86	1349.97	1736.2	4983.72	6205.71	4915.13	2003.99	3038.59	2464.98	4132.26	1565.15	3945.61	3491.87	3636.7	3563.23	1384.51	903.275	3045.69	3304.05	3705.51	4338.6	2219.95	4413.9	3802.58	3114.3	3871.59	3097.32	1.5869	0.00411823	Up
A0A0F6BAA5	Putative methyl-accepting chemotaxis protein	STM14_5118	389.139	181.535	340.329	22.6788	795.266	570.356	360.51	282.623	323.413	427.7	480.734	201.344	554.811	629.424	372.632	555.199	353.147	277.932		308.159	390.891	191.044		196.442	560.349	314.382	253.086	196.913	124.179	378.664	117.465		300.56	526.205	186.979	37.0041	262.018	234.48	173.564	282.253	99.4062	246.389	1.58648	0.00924519	Up
A0A0F6B6H9	Putative Zn-dependent protease	yggG	1420.47	2815.89	905.79	1547.31	2858.8	1922.6	1511.79	1482.99	488.991	3449.16	2531.86	1255.69	2569.47	3465.29	3525.17	2080.17	1432.73	1036.3	1767.7	2585.26	2032.67	1104.21	1388.42	1371.31	1347.43	816.331	1401.3	1156.69	1509.49	917.081	771.783	1146.29	1226.19	1761.36	1271.75	1414.13	996.375	1307.27	1527.22	1725.08	1486.61	1282.32	1.58516	0.000961604	Up
A0A0D6GX27	Cardiolipin synthase B	clsB	414.858	1023.39		155.09	881.31	597.236	380.041	404.309	74.7545	1151.31	953.381		538.327	752.503	652.341	701.235			566.327	564.724	613.196	179.886	143.573	395.045	294.645		383.656	173.084	431.388	420.614			218.571	609.482	377.027	558.418	441.874	384.358	673.574	396.336	495.005	386.855	1.58508	0.00900586	Up
A0A0D6I6T0	Gluconate transporter	gntT	378.865	540.203	276.989	257.438	593.614	412.819	459.381	354.281	406.55	151.918	99.5183	267.072	510.649	366.385		397.446	256.5	318.18	756.6	195.66	368.425	266.658	181.676	100.387	164.483	285.477	126.724	151.169	280.459		155.937	317.078	190.541	244.878	314.761	219.817	413.376	356.518	250.497	148.518	248.544	232.5	1.58462	0.00227439	Up
A0A0D6IR51	Cystathionine gamma-synthase	metB	573.628	1776.2	855.072	912.017	1789.77	1390.63	1339.97	890.629	362.724	1046.1	1347.62	460.698	1324.16	1177.09	1408.18	1386.85	1836.25	759.211	1680.73	932.666	1162.51	643.155	584.437	563.293	1449.3	360.568	867.795	555.7	824.828	710.48	533.907	296.664	565.431	638.594	668.167	1099.94	1086.72	565.926	1173.06	597.107	897.588	734.133	1.58351	0.000801187	Up
A0A0F6B016	Flagellar P-ring protein	flgI	249.602	217.451	645.536	487.022	635.492	651.907	487.63	538.864	362.529	824.042	505.137	947.285	450.139	429.508	214.344	252.919	615.074	422.196	634.835	259.374	491.544	352.392	194.917	383.872	242.026	689.674	150.015	246.373	165.964	254.475	249.494	793.68	215.83	357.969	272.47	185.104	649.726	207.421	280.027	189.106	138.351	310.944	1.58081	0.00556668	Up
A0A0D6FV95	4-diphosphocytidyl-2-C-methyl-D-erythritol kinase	ispE	1854.57	2728.91	538.555	454.201	2159	1678.53	1395.66	1547.31	514.892	1352	1643.63	756.861	1987.81	2247.72	896.571	1858.08	373.523	503.615	1669.57	1942.65	1405.18	560.199	721.286	1248.97	772.893	384.285	1137.13	1534.67	1383.07	874.467	555.71	614.366	1396.37	480.083	614.209	646.703	676.431	713.998	1125.88	1126.01	1217.93	889.233	1.58022	0.0053592	Up
A0A0F6B8Z2	DNA-binding transcriptional regulator TorR	torR	75.2458	322.69	368.872	87.2759	366.558	170.032	124.698	222.846	64.0601	238.633	356.305	681.657	182.754	145.598	286.401	270.175	650.983	282.857	235.014	224.45	267.855	134.853	107.001	160.626	182.893	184.636	105.435	94.3439	154.328	96.5529	132.233	410.884	106.828	227.213	143.225	271.583	239.079	174.755	205.319	70.1044	194.396	169.814	1.57734	0.0214157	Up
A0A0F6B4B2	Acetyl-coenzyme A carboxylase carboxyl transferase subunit beta	accD	1450.41	2914.15	2913.05	1891.24	2689.41	2123.08	1968.7	2102.43	1553.17	4008.64	2906.8	3397.21	2035.12	3899.24	2615.97	2361.69	3364.64	2712.62	3483.85	2054.95	2622.32	1819.88	1526.41	2056.5	1739.68	1106.36	1285.82	1683.21	2124.17	1288.93	2154.35	2621.52	1527.82	1903.51	1478.78	1512.89	1543.89	1189.92	1725.31	1415.46	1555	1662.97	1.57689	7.67303e-06	Up
A0A0F7JBF4	Cytochrome c-type biogenesis protein	nrfE_1	462.204	112.45	296.11	222.129	303.085	430.077	267.475	222.465	245.858	146.722	166.606	190.869	366.628	218.6	116.638	207.114	469.069	328.511	153.473	80.9343	250.351	148.256	146.754	171.487	160.28	266.096	88.0538	108.303	79.2047	122.69	377.531	260	251.161	98.9676		63.353	114.055		152.583	184.22	65.7772	158.821	1.57631	0.00847782	Up
A0A0D6G0B3	HTH-type transcriptional regulator GbpR	ydcI_1	558.396	1098.61	1723.76	687.418	1248.03	921.578	1065.63	756.787	1158.5	1195.37	1265.63	1376.05	808.422	1422.13	942.599	906.977	3204.46	1863.67	1777.04	743.33	1236.22	869.729	639.469	684.359	602.521	1359.18	536.851	556.876	768.317	746.96	1695.72	1251.15	555.372	703.048	458.155	528.267	1269.2	595.004	709.568	470.32	684.985	784.253	1.5763	0.00513677	Up
A0A0F6AZA0	Thioredoxin reductase	trxB	2488.05	5108.25	4510.28	3021.45	6762.23	4819.35	4211.24	3333.71	2553.05	6455.66	5696.81	5377.21	2562	7215.32	4565.24	3248.18	8604.16	3867.04	8116.28	3638.64	4807.71	2430	2572.28	2546.3	2914.09	3622.54	2351.72	2004.31	3708.56	2344.77	4829.18	2481.14	2205.9	4511.42	2592.78	4122.59	5413.69	2695.63	3385.91	2109.75	2161.51	3050.2	1.57619	0.000604221	Up
A0A0D6INU9	Transcription antitermination protein RfaH	rfaH	167.696	306.734	243.974		415.78	313.629	178.64	192.409			314.593		292.473	341.104	376.115	262.129	500.534	210.393	369.672	265.715	296.974		199.908	260.875			102.256	115.179	297.853	123.67			140.932	423.248	150.23				164.516	149.53	133.088	188.441	1.57596	0.00491309	Up
A0A0D6I8G7	Protein TusB	tusB	894.485	1416.02	1282.96	1058.83	1665.95	1231.9	1007.89	1027.54	369.372	664.759	1453.25	876.284	1144.49	1878.48	1491.33	1178.89	1577.29	1004.97	1599.56	1323.96	1207.41	670.323	614.789	1081.57	809.046	327.72	952.519	788.892	1141.34	547.188	739.68	745.77	833.968	848.262	529.744	631.917	704.761	340.135	1319.59	820.913	896.735	767.243	1.5737	6.38378e-05	Up
A0A0F6B9D5	Uridine phosphorylase	udp	13696.2	35991.8	21665.2	14099.8	19716.9	20620.9	17787.4	19206.6	14472.4	37602.4	19992.2	22774.6	21463.4	22694.2	28267.7	22191.1	29204	15084	29305.2	21328.5	22358.2	11659.8	12189.5	12069.9	19513.1	21682.6	16520.9	11529	14788.4	18746.1	11389.9	15273	13945.1	13476.6	12534.8	12885.1	9954.89	9894.13	15585.8	12870.6	18046.7	14227.8	1.57145	1.97014e-05	Up
A0A0F6B0R4	Putative outer membrane protein	STM14_1612	911.444	201.718	769.538	156.36	970.367	1058.01	640.319	539.11	928.738	736.783	484.999	223.098	738.728	770.999	553.431	1007.65	429.747	492.491	87.3607	500.185	610.054	395.619	37.0131	365.223	699.526	135.72	650.204	447.778	181.768	523.202	197.392		803.965	507.915	285.116	189.418	362.04	371.737	310.251	706.438	205.932	388.224	1.5714	0.0110231	Up
A0A0F6B6J4	Galactose/proton symporter	galP	2071.12	993.921	56.5871	880.553	1239.17	1388.35	951.527	766.586	223.797	1040.95	1047.21		1583.72	1265.32	2442.4	1556.64			1809.27	1306.44	1213.15	332.036	513.883	973.547			1282.18	1215.62	918.337		137.924		901.175	400.163	583.823	663.489	432.547	969.682	844.973	822.639	1364.06	772.255	1.57092	0.0156753	Up
A0A0F6AZ00	Uncharacterized protein	ybiS	3566.92	6314.81	2619.08	3132.44	7825.05	4478.58	4086.84	4180.31	1328.57	10978.1	6130.95	2378.95	5040.43	7066.99	7717.02	4006.35	4448.58	2553.08	6842.45	5482.98	5008.92	1736.66	3412.07	2428.12	3482.22	1830.38	3139.6	2563.42	2934.07	3318.61	1656.67	2170.16	2736.83	4566.09	3747.12	4451.43	5099.91	4433.76	4762.52	2820.01	2507.81	3189.87	1.57026	0.00283772	Up
A0A0F6B7L0	50S ribosomal protein L17	rplQ	10076.3	32552.7	10620.3	23226.7	34034.9	31409.9	16042.2	12853.7	8417.24	38456.6	27343.6	18837.7	19547.1	28070.7	26050.6	13523.8	22273.1	10497.9	28898.2	17544.3	21513.9	12687.3	13279.9	12293	29331.1	14318.2	14044.1	11094.5	15060.7	17897.8	7057.08	13533.6	8932.03	9881.22	10086.6	13030.8	17131.2	8739.22	17417.8	11137	17128.6	13704.1	1.56989	0.00155884	Up
A0A0D6H6L9	Putative glutamate--cysteine ligase 2	ybdK	1490.46	2445.73	89.0665	1090.1	2114.84	2444.39	1126.36	1510.53	230.764	1856.69	1854.09	460.916	2152.22	2695.84	2391.7	1339.97	321.178	148.284	2470.41	1684.12	1495.88	491.641	697.461	954.19	999.303	808.041	1243.28	1209.47	1060.74	985.546	337.957	175.083	965.739	1434.27	1066.88	1141.25	789.521	953.03	1119.83	1512.44	1119.26	953.247	1.56925	0.0128111	Up
A0A0D6HUV6	Transcriptional regulatory protein	dcuR	268.225	212.826	407.24	365.119	400.514	261.808	227.238	203.221	409.551	269.103	331.093	449.935	351.453	393.726	328.462	277.512	570.209	454.164	284.546	215.506	334.073	248.617	87.4765	281.979	169.062	152.068	186.362	236.091	253.676	112.095	510.131	236.735	234.335	176.014	55.5431	216.831	354.499	99.1116	244.929	200.817	201.576	212.897	1.56917	0.000404348	Up
A0A0D6FE87	D-galactose-binding periplasmic protein	mglB	7437.2	12702.7	11550.3	10637.4	13003.6	10107.5	9497.79	8154.22	9535.92	10037.6	10310.3	10757	9614.99	12055.8	11501	8971.25	22987.4	11462.6	17234.1	8894.26	11322.6	7533.57	8473.74	7073.66	7998.06	573.243	7159.59	6640.81	7099.95	7570.33	7515.87	9100.12	6390.46	9470.18	6170.03	6674.9	11752.4	6455.52	7610.41	7251.79	5831.69	7217.31	1.56882	5.22431e-05	Up
A0A0F6AZ46	Nitroreductase A	mdaA	2738.79	3807.78	1252.53	1897.01	4017.69	3761.25	2418.1	2821.99	1271.02	4171.9	3775.57	1477.45	2701.77	4819.75	3931.05	2283.42	1770.97	1397.84	4276.08	3145.9	2886.89	1110	1485.73	1985.61	2099.75	994.914	2217.17	2500.8	2505.31	1862.4	1323.95	867.809	2091.23	2393.85	1907.24	2253.96	1594.31	1761.72		2012.11	2016.75	1841.3	1.56786	0.000708963	Up
A0A0F6B056	Lipoprotein-releasing system ATP-binding protein LolD	lolD	602.927	1396.69	1131.82	884.763	2487.82	1438.08	895.455	770.473	566.699	1295.16	1806.59	1787.03	1130.2	3357.1	1534.15	1275.89	2021.79	889.339	2470.65	1218.98	1448.08	911.745	717.22	749.938	779.135	852.9	684.525	615.604	933.397	670.203	1288.16	1500.6	516.711	1261.51	1099.4	1331.18	962.007	862.678	941.091	722.528	1073.51	923.702	1.56769	0.00363348	Up
A0A0F6B0Q5	Cell division activator CedA	cedA	1007.98	1799.27	1005.45	1015.81	1985.65	1696.66	1021.29	1178.95		2124.33	1644.17	1902.54	1277.89	2058.27	2049.25	1723.24	1478.24	1195.91	2420.92	1408.1	1578.63	825.928	882.813	1307.55	793.281	409.048	975.938	687.064	1559.34	434.418	1689.23	1022.86	843.19	1307.7	1110.02	955.8	978.091	665.718	1247.09	1023.55	1437.46	1007.8	1.5664	6.29114e-05	Up
A0A0D6GUR6	ATP-dependent endonuclease	A3104_18235	752.753	1320.69	1021.62	629.839	2123.51	1681.22	1260.42	651.914	554.301	1387.31	1382.37	1118.48	911.967	2154.85	1772.22	877.58	2467.93	1086.64	2054	703.195	1295.64	626.372	639.992	608.014	845.508	916.259	764.783	425.223	629.833	597.31	837.999	1167.54	547.61	897.484	787.734	1251.79	1624.25	855.448	1089.82	730.104	707.254	827.516	1.5657	0.00229337	Up
A0A718V9D1	DNA gyrase inhibitor	sbmC	2341.84	1730.74	1755.31	1306.15	2354.25	1575.12	1885.04	1015.66	1536.16	2443.88	2426.16	1237.86	4129.57	2217.02	2281.06	1357.01	3533.04	2219.71	1680.63	2412.06	2071.91	1510.54	1507.21	1363.4	1505.61	3230.65	646.416	1199.6	958.236	1428.65	2103.72	1616.16	758.482	899.667	1100.92	952.711	1402.87	576.339	1290.42	1257.21	1182.76	1324.58	1.56421	0.00115038	Up
A0A0F6AY26	S4 RNA-binding domain-containing protein	ybcJ	587.808	665.089	693.413	1017.92	1227.52	1112	1025.87	823.109	574.647	2470.26	1420.6	2477.13	919.625	1723.37	1001.44	753.408	1332.93	806.94	2587.41	960.241	1209.04	951.016	819.707	663.72	367.938	184.219	967.427	790.751	1066.48	439.982	892.962	1356.17	560.72	1091.92	631.206	775.797	1129.21	618.052	822.158	764.073	567.99	773.075	1.56393	0.00754918	Up
A0A0F6B826	High-affinity branched-chain amino acid transport ATP-binding protein	livF	539.715	661.731	152.519	528.122	674.347	663.453	423.192	539.711	241.301	522.548	536.931	252.473	487.888	680.26	655.305	502.159	198.504	181.543	952.525	574.128	498.418	212.353	272.029	296.886	395.618	42.252	411.135	326.675	459.398	379.933		71.3567	285.844	405.794	316.996	395.081	317.357	360.607	358.581	405.541	345.838	318.909	1.56288	0.00173805	Up
A0A0F6B760	Bac_luciferase domain-containing protein	yhbW	1139.94	916.333	209.44	697.667	957.403	942.596	630.229	917.256	561.65	1596.85	1604.64	344.197	1275.41	1184.91	1008.32	950.165	762.971	601.16	1144.48	1120.5	928.307	406.078	505.166	496.95	549.574	380.626	685.298	590.675	612.905	626.819	228.496	459.37	708.796	646.937	573.656	907.461	724.651	707.136	471.606	756.481	841.845	594.026	1.56274	0.000573203	Up
A0A0D6G6X0	Choline ABC transporter permease	osmW	225.839		227.595			88.9749		293.52		451.843	448.847		656.987	937.66				240.967	481.066	446.27	409.052	134.073		309.34			188.476	267.034	302.624	373.8		211.813	198.231	144.776	306.179	273.991	124.504	345.917	281.953	260.067	465.843	261.789	1.56253	0.0325563	Up
A0A636YQ98	Flagellin (Fragment)	GYJ27_23450	822.224		595.932	855.833	1633.96	1578.65	1076.14	957.02	321.276	1971.81	1150.87	1325.21	1670.78	1078.99	869.99	497.483	715.994	595.568	1431.81	659.097	1042.56	344.041	431.318	643.817	969.624	535.31	532.22		198.653	344.025	213.417	2743.42	327.465	1219.13	386.013	351.288	1619.18	179.73	626.168	354.52		667.741	1.56132	0.0468169	Up
A0A0D6I629	Chemotaxis protein	tsr_2	1398.26	420.538	2190.28	1781.36	2755.56	2080.36	1627.89	1634.03	1213.64	2014.8	1530.33	2413.36	1326.72	1287.39	1178.24	565.54	3392.39	2189.12	1515.46	676.187	1659.57	978.876	735.887	1011.46	1200.74	1551.88	892.077	304.166	280.189	606.461	1291.35	4158.41	771.821	1029.59	537.176	466.983	2686.72	429.418	1560.11	496.928	293.588	1064.19	1.55947	0.0299712	Up
A0A5V7DSS5	O antigen biosynthesis rhamnosyltransferase RfbN (Fragment)	rfbN	593.672	1231.81	828.167	664.247	1232.9	1272.65	1074.17	493.719	519.259	1414.84	1175.7	833.936	1279.99	1155.17	1208.2	851.8	1375.73	975.638	1481.56	835.379	1024.93	422.973	508.234	401.102	728.124	470.192	640.347	416.265	501.763	584.969	411.442		390.587	747.334		1034.2	1618.59	722.796	918.025			657.309	1.55928	0.00129034	Up
A0A0D6FUB7	Alanine racemase	alr	1564.56	1900.8	3282.55	1960.49	2234.62	1747.61	2039.03	1474.63	2666.76	3252.34	1769.12	3261.66	1749.44	3728.01	1654.93	1524.76	5210.2	4134.57	2708.68	1656.89	2476.08	1849.39	1072.18	1294.1	1259.47	2514.82	1176.01	1289.49	1518.48	1325.43	2579.85	2248.58	1196.32	1329.9	1273.25	1558.65	3439.37	1222.33	1425	1022.08	1253.14	1592.39	1.55495	0.00227913	Up
A0A0F6AZ95	Translation initiation factor IF-1	infA	1857.6	6206.73	1161.83	1548.73	5386.85	3020.37	1943.69	2777.57	1825.15	4412.69	2944.73	1201.61	2012.05	4560.94	3728.05	1957.74	3190.13	1201.67	4055.25	2428.2	2871.08	1291.77	1593.25	1490.77	1476.62	827.625	2343.02	1609.74	2003.68	1150.77	1177.97	1126.08	1754.87	3990.84	1921.48	2419.69	2436.69	2345.27	2306.42	1954.76	1750.02	1848.57	1.55314	0.00716516	Up
A0A0D6FYG7	Oligopeptide ABC transporter substrate-binding protein OppA	mppA	2458.14	5521.01	2233.34	2796.61	6813.59	6767.87	5048.77	3213.01	1437.56	5671.06	5271.44	2397.3	3854.32	6547.17	7096.93	4009.15	3774.74	2354.88	8928.99	5155.7	4567.58	2391.86	2860.89	2597.79	3862.01	2318.4	3792.13	2158.95	2868.18	2548.14	2230.49	1800.83	1874.34	3141.67	2763.5	3809.08	4959.73	3768.52	3393.16	2368.4	3324.18	2941.61	1.55275	0.00193146	Up
A0A0F6B6P7	Putative permease	STM14_3791	187.562	168.854	510.694	235.562	239.838	607.892	275.423	160.078	265.865	460.653	363.747	232.263	529.683	694.959	461.986	178.083	398.475	309.412	464.369	272.732	350.907	236.304		113.597	292.972	407.533	298.921	159.552	218.462	122.227	162.149	396.398	109.188	261.431	120.062	228.907	441.584	192.316	265.018	90.9024	176.618	226.007	1.55263	0.00621935	Up
A0A0F6BA77	Chorismate pyruvate-lyase	ubiC	2775.48	2830.09	742.266	1342.24	2159.38	2843.72	1887.57	3128.44	682.979	3029.17	2060.01	853.071	1995.96	2122.64	2704.08	2507.04	1143.08	1020.59	3070.97	1747.35	2032.31	836.697	1027.38	1519.44	1153.03	506.887	1467.57	1940.36	1551.25	897.599	543.84	388.306	1604.78	1584.02	1395.67	1770.21	935.701	1429.04	1829.04	2149.03	1652.66	1309.12	1.55242	0.00189094	Up
A0A0D6HRQ9	3D-(3,5/4)-trihydroxycyclohexane-1,2-dione acylhydrolase (Decyclizing)	iolD	271.644	366.752	819.932	327.363	433.704	318.178	618.619	332.411	699.639	464.26	385.934	741.261	258.951	392.293	265.077	318.618	1568.89	1106.77	718.024	371.764	539.004	370.137	326.789	286.048	436.996	739.896	225.46	270.952	272.956	331.167	542.67	663.964	200.242	234.754	210.399	224.031	607.227	214.332	272.675	241.425	275.806	347.396	1.55155	0.0261108	Up
A0A0D6FBA0	Cell division protein DedD	dedD	334.506	698.988	1045.38	600.476	837.022	491.557	567.666	559.186	351.203	1135.5	722.042	528.124	890.471	935.743	684.274	455.89	1125.36	792.549	679.823	821.181	712.847	486.07	347.227	567.628	323.231	389.706	462.636	482.747	550.72	374.928	613.055	653.514	489.978	536.909	366.967	470.533	436.572	432.177	408.907	339.272	464.689	459.873	1.55009	6.81264e-05	Up
A0A0D6HUL4	Maltose operon periplasmic protein (MalM)	malM	2154.24	3272.19	1542.84	2373.2	3480.68	3265.7	3514.16	2341.81	2087.39	3186.72	3727.77	1835.43	2379.35	3654.92	3634.73	2811.6	2500.5	1955.76	6900.36	8155.58	3238.75	2184.63	1950.93	6611.96	1239.77	544.554	1978.84	1767.91	1780.75	1213.23	1086.18	1585.16	1875.29	2186.69	2130.64	2923.72	3283.79	2093.4	1914.55	1480.49	1963.42	2089.8	1.54979	0.0158946	Up
A0A0F6B0H3	Putative inner membrane protein	STM14_1520	3082.51	4854.76		1501.98	3141.45	1868.72	2317.99	2205.87	291.733	3192.39	2310.79	366.473	3143.73	2868.26	3881.44	4184.56			3137.9	2413.58	2633.18	725.421	703.081	2155.85	1161.58		1764.2	1896.49	2589.94	2217.14	117.993		1275.59	1613.9	2303.97	2444.48	1176.76	2190.99	2134	1288.86	2825.28	1699.2	1.54967	0.00880218	Up
A0A0F6B1K5	Putative outer membrane receptor	yncD	1080.24	1408.4	85.0587	733.64	1351.72	1213.24	1494.32	1856.39	254.529	3067	3161.88	169.978	1547.83	1663.8	1605.8	1317.63	114.203	133.808	1307.56	1322.28	1244.47	375.181	550.821	731.877	962.436		814.148	880.396	978.035	1257.24	155.714	161.269	847.512	831.513	1050.19	1046.01	632.658	1109.8	898.623	864.884	1111.72	803.159	1.54946	0.0423015	Up
A0A0F6B207	Uncharacterized protein	yciN	775.097	760.492	652.182	574.882	1372.59	1246.52	662.813	672.022	1201.04	1556.19	1591.74	720.956	481.386	1652.32	431.495	568.689	1407.16	1556.05	1051	614.229	977.443	618.861	918.62	284.651	822.316	1342.73	706.222	400.907	578.01	774.884	493.787	644.543	601.61	546.608	268.061	405.142	850.326	516.708	589.688	569.694	702.222	631.779	1.54713	0.00306543	Up
A0A0F6AWG8	30S ribosomal protein S20	rpsT	2200.32	20077.4	9008.19	3191.61	14057.6	7625.3	5244.1	6201.61	1326.53	8730.46	12214.5	11113.9	9204.63	9762.07	8992.8	6554.06	20140.6	4020.46	11796.9	8281.64	8987.24	2871.69	1805.16	5420.83	8828.79	4635.85	3050.9	2202.54	6881.05	5413.81	4140.85	7800.98	3001.88	15449.1	9476.71	9819.36	8845.76	5834.04	5976.4	2520.61	2247.56	5811.19	1.54654	0.0262597	Up
A0A0F6B8W4	Putative periplasmic protein	STM14_4587	364.714	219.207	198.116	150.97	171.496	299.552	295.63	280.395	275.441	209.698	331.426	369.312	297.92	306.58	324.222	214.492	174.259	343.104	392.188	173.064	269.589	167.604	148.01	180.927			165.427	233.669	140.007		222.191	224.68	169.272		137.112		150.91	154.682	86.6892	254.091	180.232	174.367	1.5461	0.000111078	Up
A0A0F6B6G9	Phosphoglycerate kinase	pgk	15309	30393.8	12012.2	14020	31524.9	26839.5	18919.1	18779.8	8145.76	34499.9	23253.8	21179.2	19589.5	28473.6	25340.3	18690.8	24387.8	13653.7	33989	18915.5	21895.9	8462.8	10081.1	11791.1	16314	9450.72	12722.5	10375.2	13996.1	13808.4	8384.94	16571.7	10524	17211.1	15546.9	24934.5	24436.7	15885.7	17619.2	11411.1	13809.2	14166.9	1.54557	0.000344061	Up
A0A0D6HW39	Isocitrase	aceA	17391.1	24229.7	12389.6	12423	21313.5	47264.9	17992.5	16434.9	7527.62	18979.5	18370.6	12838.5	18018.7	16750	30711	15150.1	24935.6	18101.1	20967.8	24773.2	19828.2	8415.9	13374.2	11874.6	16506.7	25482.8	15912.8	9644.05	12407.5	11451.4	8888.53	25388	8831.78	17289.5	11343.9	11765	12661.8	8672.21	4044.98	11957.2	10729.9	12832.1	1.54519	0.00296455	Up
A0A6Y4UU69	Elongation factor Tu (Fragment)	G0J71_22730	340.127	129.73	137.639	342.94	217.449	189.756	243.645	318.368	477.63	126.494	583.162	45.6653	343.706	359.548	224.197	408.521		179.789	377.401	263.067	279.412	194.099	346.505	222.431	105.168	177.749	171.538	152.142	192.046	148.502	123.748	43.2239	237.003	372.708	171.561	133.928	104.625	173.975	76.0034	326.573	145.31	180.942	1.54421	0.00939276	Up
A0A2J5WZS1	Peptide chain release factor 2	prfB	1763.53	3591.36	1622.25	1577.04	3583.21	2614.5	1743.97	2147.76	943.647	2059.44	2980.38	1996.07	2255.74	2884.06	3030.18	2325.7	3624.33	1674.18	3219.92	2596.78	2411.7	1463.38	1613.89	2145.62	1620.42	945.71	1424.4	1327.65	2425.33	1016.56	1424.75	1481.02	1228.27	2239.15	1453.62	1411.99	1744.15	1356.71	2056.79	1552.59	1320.8	1562.64	1.54335	8.02641e-05	Up
A0A0F6AXN4	HNHc domain-containing protein	yajD	800.337	1700.97	2139.62	883.065	1469.45	1115.42	1433.8	1038.58	1685.09	1737.74	1450.83	2852.72	1048.19	2642.93	1134.79	1343.27	4349.51	2560.11	2605.33	1389.69	1769.07	1092.98	958.97	701.205	1175.92	2015.81	1127.05	911.858	1079.43	1048.58	1420.69	1702.74	967.732	790.039	794.578	1174.48	2266.13	1109.63	1074.84	689.442	827.277	1146.47	1.54306	0.00629559	Up
A0A0D6HN92	Cytoplasmic protein	A3104_10860		2867.49	2212.86	1592.46	2871.54	2429.64	1927.06	2346.48	518.851	2807.84	2674.78	866.466	1955.41	3465.63	2874.73	1776.77	3633.25	2394.39	3777.51	2720.74	2405.99	896.544	1010.74	1734.1	1663.56	672	1108.33	1066.14	2810.5	1564.26	4056.46	538.654	1224.15	2187.39	1676.85	1722.94	1646.87	1283.67	1992.06	1174.91	1191.4	1561.08	1.54124	0.00271416	Up
A0A0D6FE30	PTS fructose transporter subunit EIIBC	fruA	855.905	1860.63	730.77	1622.4	1650.37	1183.72	1423.29	812.894	452.739	1014.02	1461.36	972.665	1302.38	1394.81	1534.78	1268.99	1307.71	660.689	1704.01	831.98	1202.31	777.781	503.686	941.813	550.909	741.37	1153.41	782.213	840.857	741.372	603.669	571.081	547.082	920.032	750.19	911.033	1068.37	611.112	1110.25	609.576	867.573	780.169	1.54108	0.000112654	Up
A0A0F6AXJ7	Putative inner membrane protein	STM14_0449	186.58	499.652		210.531	297.933	507.824	171.436	102.313			355.898		423.064	432.832	141.799	191.834			437.083	393.763	310.896	167.75	231.596	169.413	169.859		260.615	212.245	211.009	367.083			156.92	103.735	184.319	201.035	150.725	207.101	226.074	205.828	206.957	201.898	1.53987	0.00656464	Up
A0A0F6AYF9	Glutamate/aspartate transporter	gltL	4275.18	7753.05	6389.28	5365.58	6952.46	6498.12	5412.49	4932.09	4324.01	3702.04	5052.17	6580.88	4328.56	5695.99	4434.12	4660.4	9945.38	6658.48	8068.47	4419.23	5772.4	4653.03	3488.36	3683.72	4546.73	7504.4	2630.02	3053.3	4778.73	3982.8	5865.3	6783.88	2505.63	2644.87	2261.64	2737.39	3505.85	2274.08	3183.76	2333.12	2623.1	3751.99	1.53849	0.0001982	Up
A0A0F6B208	Putative periplasmic protease	sohB	915.486	804.511	566.048	630.324	1070.84	1133.13	955.615	738.972	577.529	976.169	909.935	648.564	894.448	1223.19	1214.34	902.851	819.454	802.896	1250.86	1104.34	906.975	587.585	499.355	689.28	595.658	570.237	794.24	654.9	794.088	426.094	562.534	583.57	640.499	559.836	411.737	591.133	573.006	422.59	588.667	628.765	625.055	589.941	1.5374	5.7674e-07	Up
A0A0D6HWD3	Malate synthase	aceB	15445	21737	6302.69	11968.9	14562.9	38176.5	13103.7	11881.2	5997.93	14002.6	13207.4	6275.89	11793.8	11965.2	19101.4	10596.3	9596.45	7650.13	21594.4	16796.3	14087.8	7518.56	11030.3	8196.27	15683	14798.4	11924.6	7273.25	9195.16	9829.8	4782.98	10591	7478.34	9859.46	8043.17	8591.18	6468.82	8934.42	3213.46	11137.6	8745.24	9164.75	1.53717	0.00805364	Up
A0A0F6B6Y5	Putative signal transduction protein	ygiM	1540.79	3176.09	2418.9	2123	2496.99	2145.3	2036.46	2027.5	1221.16	3356.66	2330.2	2571.63	2747.63	3766.85	2308.38	2207.48	2844.95	1983.32	2967.48	2456.27	2436.35	959.255	1248.49	1698.87	1635.85	1216.54	1651.33	1431.49	1808.08	1065.94	1056.59	2369.96	1696.8	2238.11	1803.65	1283.25	2470.04	1641.86	1452.6	1501.78	1481.75	1585.61	1.53654	6.72937e-06	Up
A0A0F6B4V3	2Fe-2S ferredoxin	fdx	663.293	2078.88	1621.02	875.025	2525.92	1323.52	1424.71	1110.78	736.646	1172.5	1883.71	1197.58	1153.47	1770.05	1336.01	1229.84	4550.94	2007.99	2262.27	1228.42	1607.63	799.076	1139.47	787.699	1038.79	909.453	936.701	729.185	1045.13	428.862	1277.65	1125.92	862.637	1086.4	686.16	1092.9	2456.58	838.356	1878.55	940.869	868.714	1046.46	1.53626	0.0128098	Up
A0A0F6B2L9	High-affinity zinc uptake system protein ZnuA	znuA	940.941	1479.63	508.921	846.212	1199.62	1195.12	799.789	678.275	511.754	1516.83	867.628	714.449	869.647	1644.37	1616.62	1011.13	1166.43	515.579	1432.76	1025.31	1027.05	481.473	381.235	632.122	923.006	488.872	670.577	532.419	700.569	614.663	363.551	495.381	541.891	836.286	674.991	820.538	525.216	726.92	1133.59	697.982	1136.89	668.909	1.53541	0.00058442	Up
A0A0F6AX13	Periplasmic serine endoprotease DegP-like	htrA	1974.66	3561.37	3055.51	2068.93	2887.92	2288.64	2548.1	2443.61	1951.32	4249.57	2041	2670.62	2463.69	2259.06	2780.29	2619.58	4034.29	2557.07	2591.49	3858.67	2745.27	1899.46	1953.24	1723.65	2106.26	2348.95	1949.27	1877.92	1633.5	1735.21	1412.39	1936.69	1612.46	1649.68	1537.7	1537.03	1556.51	1363.69	2360.95	1850.17	1774.62	1790.97	1.53284	1.069e-06	Up
A0A0F6AX29	Chaperone protein Skp	hlpA	6166.55	11590.3	9929.03	12130.6	11863.3	9513.86	9355.05	7027.05	4892.44	9228.66	7969.66	8135.81	8699.54	8651.13	13530.8	8239.89	11090.7	8326.17	14119.1	9295.07	9487.73	4007	4802.34	8102.63	6625.94	6752.85	4888.83	6268.31	6475.57	7070.41	7185.61	9331.84	5239.05	9485.89	5798.82	5380.54	5478.5	3772	6825.83	6774.82	3800.27	6203.35	1.52945	8.04406e-06	Up
A0A0D6IQR4	ATP-dependent protease ATPase subunit HslU	hslU	3580.37	7422.24	4270.44	5337.52	9088.89	6182.65	5417.96	4329.69	3056.37	9204.52	6591.62	6474.91	4943.77	9315.14	8281.59	4798.7	7592.92	4316.05	9287.95	6074.9	6278.41	2842.71	2770.41	4205.82	4827.64	4392.6	3648.37	3016.01	4191.63	4508.43	3398.67	3673.05	2600.56	4403.42	4529.74	5397.51	7642.39	4380.21	4942.53	2963.79	3848	4109.17	1.5279	0.000161686	Up
A0A0F6B1K2	Putative outer membrane lipoprotein	STM14_1917	103.877	109.633	71.7257	95.5659	144.599	89.3082	80.0544	76.3816	73.6507	63.5882	73.1443		85.8038	92.5013	169.163	89.9923	63.66	58.8667	61.0393	98.0313	89.5045	36.2203	120.442	37.7597			51.0287	49.7107	108.008		59.851	34.5431	40.4003	95.1585	48.5158	57.1872	62.1912	58.0088	29.4256	59.9469	47.5966	58.5879	1.5277	0.001662	Up
A0A0F6BAM2	N-acetylmuramoyl-L-alanine amidase	amiB	136.141	117.812	186.406	213.885	168.27	140.551		195.85	192.139		190.289		251.967	225.965	148.395	292.209	87.5841	123.111	85.0804	125.241	169.464		106.416	81.0294	91.211			118.835	74.3485		183.348	114.59	151.858	100.463					137.118	99.476	73.656	111.029	1.52631	0.00362836	Up
A0A0D6HMT3	Chemotaxis protein	tsr	1084.36	339.948	885.004	1615.48	2081.62	1698.2	1011.61	1149.65	1009.3	982.218	1322.89	1469.54	958.935	1247.98	699.879	582.336	1735.89	933.202	1682.36	614.278	1155.23	745.872	1004.22	835.872	847.195	1039.82	578.652	381.353	339.64	632.644	609.169	1641.01	766.725	833.294	555.573	436.113	1228.56	406.81	1305.95	581.531	375.988	757.3	1.52546	0.00334678	Up
A0A0D6HII3	RNA polymerase-associated protein RapA	rapA	834.99	1101.51	698.054	830.914	1507.28	1147.7	894.238	714.4	525.988	1522.5	957.156	756.273	915.702	1323.34	1530.7	811.073	1067.54	562.722	1498.83	907.031	1005.4	536.174	623.698	685.624	738.335	710.451	653.552	678.419	643.878	746.952	507.838	424.512	712.999	694.748	675.617	652.503	741.767	681.503	815.117	576.542	689.785	659.501	1.52448	4.25914e-05	Up
A0A0D6FLG5	Flagellar motor switch protein FliM	fliM	471.366	245.359	574.665	702.951	1136.99	1014.51	721.358	664.147	385.869	711.678	631.476	711.469	528.174	635.899	577.266	308.362	1000.19	489.826	951.335	360.962	641.192	310.01	377.475	335.964	614.748	543.576	321.162	241.895	229.209	394.664	209.665	1035.38	409.403	469.425	325.721	297.345	784.101	288.775	630.909	304.538	296.131	421.005	1.52301	0.00382128	Up
A0A631REX0	TonB-dependent siderophore receptor	B8Y16_14590	1375.7	1720.41	742.553	2411.29	1055.99	2128.67	1681.06	1579.52	565.689	3200.15	806.783	198.601	859.035	4268.21	3220	664.203	1718.86	798.57	4508.92	808.535	1715.64	1694.75	1567.24	1561.1	828.774	518.31	784.01	1284.81	1052.03	1906.86	1053.82	1442.53	1324.09	846.249	935.065	1338.89	937.664	1307.25	506.473	883.457	766.8	1127.01	1.52229	0.0488149	Up
A0A0D6FFR3	Probable lipid kinase YegS	yegS	5952.97	9682.36	618.853	4128.46	10307.2	9455.39	5468.16	6207.49	1339.08	9245.15	7361.46	1441.54	7319.85	12284.7	11451.9	6551.21	1517.35	1096.48	9532.49	8959.85	6496.1	2363.89	3240.45	5254.34	4999.3	1225.34	5431.96	4170.37	4892.54	3954.8	757.56	585.289	4586.66	6006.66	5425.85	6964.66	3823.16	4823.32	5270.14	6286.51	5309.92	4268.64	1.52182	0.0209793	Up
A0A718YDX9	Enolase	eno	22544.5	18574.8	8890.1	2880.85	16423.3	20037.6	15792.7	19331.2	9181.01	16126.3	20656.1	13067	18155.1	26285.4	20507.6	4358.87	7872.21	10031.2	26461	19101.3	15813.9	11642.5	15275.2	2297.69	5413.3	198.388	4451.5	2364.27	18855	2640.96	8427.04	3361.35	17092.5	17629	17398.2	19742.8	14661.5	21275.3	5061.11	16529	3853.63	10408.5	1.51933	0.0189071	Up
A0A0F6B4H0	Putative transcriptional regulator	yfeR	295.337	477.588	66.6635	242.583	465.653	847.465	357.085	291.705	200.213	649.651	113.707		320.031	504.317	707.643	327.045	267.172	187.889	528.663	398.197	381.506	119.109	86.6635	175.714	701.977	259.565	325.632	70.7483	224.732	484.254	146.59	142.793	201.746	113.844	329.569	394.547	85.6809	461.536	369.875	273.03	57.0337	251.232	1.51854	0.0356195	Up
A0A0D6HG52	3-methyl-2-oxobutanoate hydroxymethyltransferase	panB	652.196	1147.36	977.656	714.988	1218.7	877.989	1036.05	791.487	490.223	2060.5	856.274	1454.61	746.158	862.379	1040.21	732.708	1944.21	1017.45	1076.65	878.058	1028.79	594.418	403.343	559.852	827.46	456.84	671.031	546.415	762.273	685.906	510.094	1172.46	566.714	846.087	745.808	670.921	834.106	605.388	908.386	559.297	633.309	678.006	1.51738	0.000902958	Up
A0A0F6B466	NADH-quinone oxidoreductase subunit B	nuoB	2533.25	3387.69	1983.07	2230.75	2797.16	2673.01	2192.5	2573.22	2164.62	2468.49	2476.08	2289.96	2954.53	1974.39	2748.16	2564.53	5415.35	3524.66	2671.9	2932.28	2727.78	2113.85	1690.1	1961.48	1946.89	2607.61	1607.72	1505.63	2460.47	1668.97	1391.81	1364.39	1308.89	2165.33	1662.33	1704.61	2187.77	1498.34	2307.95	1410.69	1449.82	1800.73	1.51482	1.91763e-05	Up
A0A0F6BAX1	Putative PTS system EIIA component	STM14_5339	262.138	280.398	252.993	216.898	258.264	247.967	220.477	197.507	281.868	283.392	235.309	353.252	258.984	274.864	261.322	275.966	266.093	206.404	295.407	223.401	257.645	185.687	116.566	144.114	212.117	197.025	142.146	174.708	157.589	223.286	158.336	271.225	133.735	139.167	131.401	176.103	214.749	119.598	166.737	186.724	150.655	170.083	1.51482	7.73559e-09	Up
A0A0D6I3Y9	Serine acetyltransferase	cysE	1277.02	2000	1785.31	1579.38	2714.27	2247.79	1825.09	1447.29	1521.25	4165	1758.98	2730.55	1380.07	2848.13	1793.1	1472.84	3047.97	1886.26	3761	1401.01	2132.12	1372.92	1524.48	1155.94	1527.45	1765.74	1550.35	1137.27	1147.98	1328.53	1699.96	1815.85	1220.73	1009.17	988.052	1504.15	1875.46	1177.26	1585.42	1300.84	1463.18	1407.54	1.51479	0.000578954	Up
A0A0D6IB60	Ribosomal RNA large subunit methyltransferase E	rlmE	943.693	1100.64	550.243	801.204	1402.5	1131.6	995.947	1021.35	907.979	1297.04	823.489	1035.04	593.571	847.668	1027.91	907.738	1287.03	897.187	1561.51	1118.61	1012.6	589.266	594.877	517.869	627.508	495.126	516.148	823.922	723.695	506.65	551.95	693.271	746.298	868.154	674.238	866.775	872.692	724.337	693.423	573.317	726.839	669.318	1.51288	2.77018e-06	Up
A0A0D6HNC8	AAA family ATPase	dnaC	377.399	658.742	455.128	436.151	578.245	542.443	453.769	409.566	364.896	341.086	471.226	467.562	358.053	808.81	468.553	328.174	601.184	386.188	927.991	443.578	493.937	263.857	272.973	319.818	329.444	385.563	314.434	260.408	327.869	319.518	257.786	536.244	275.163	384.58	284.984	299.609	510.273	288.923	338.298	284.971	287.893	327.13	1.50991	0.000119537	Up
A0A0F6BB02	DNA polymerase III subunit chi	holC	543.387	1304.3	774.969	572.888	456.951	821.354	697.438	819.582	503.344	1078.73	897.437	696.203	754.668	1087.43	946.193	820.669	1468.55	769.886	1142.34	887.384	852.185	461.04	537.956	586.014	537.555	659.6	542.162	510.18	688.009	379.36	529.28	748.931	523.169	721.906	479.525	574.333	598.742	427.304	691.467	479.404	612.737	564.434	1.5098	4.91727e-05	Up
A0A0D6IE82	DUF2884 domain-containing protein	A3104_07395	1564.93	4185.21	1365.01	1750.68	3176.92	2453.43	1903.85	1802.2	1475.54	3620.17	2270.85	1735.8	2424.66	2735.01	4160.63	1711.97	2577.57	1587.34	3237.82	2615.11	2417.74	1248.91	1434.93	1134.37	1216.37	1493.9	1826.48	1840.71	1717.21	1178.19	1312.56	1844.9	1422.43	1849.35	1462.57	1633.57	1739.76	1760.83	2189.92	2003.42	1787.94	1604.92	1.50646	0.000338452	Up
A0A0F6AZC6	3-phosphoshikimate 1-carboxyvinyltransferase	aroA	1468.85	2068.77	1524.11	1139.42	2131.55	2362.44	1277.33	1259.32	799.461	2509.48	2485.73	1828.44	1822.74	2561.36	2467.34	1678.76	1774.89	1188.65	2481.64	1593.11	1821.17	792.291	774.439	969.33	1657.1	949.309	1386.24	870.505	1192.59	1171.38	970.159	1105.34	838.72	1108.85	1216.45	1590.47	2206.06	1456.32	1654.84	801.237	1471.97	1209.18	1.50612	0.000180068	Up
A0A0F6B579	Uracil-DNA glycosylase	ung	946.529	1991.59	1570.61	760.17	1526.25	1437.57	1465.41	1086.99	1067.05	1474.58	1334.97	1150.38	2050.88	1675.07	2000.61	1161.3	1504.43	1356.69	1352.27	1267.85	1409.06	941.234	616.23	742.272	1163.21	1200.03	1081.25	798.274	830.272	966.378	774.612	1193.66	776.867	1137.8	967.386	950.273	1048.14	803.219	923.408	757.532	1046.12	935.908	1.50555	2.59178e-06	Up
A0A0D6IBC0	Ribosome-binding factor A	rbfA	635.915	1822.46	807.265	764.618	1227.66	730.626	780.137	983.856	522.608	2153.27	765.462	1258.38	1047.07	863.206	1040.24	790.371	1453.32	723.809	1055.42	899.415	1016.26	440.317	491.736	698.239	674.105	616.359	586.229	564.585	956.668	725.192	636.875	823.302	650.55	1221.9	713.514	748.264	645.35	504.35	738.437	548.594	530.635	675.76	1.50387	0.00139564	Up
A0A0D6H4M5	Deaminated glutathione amidase	ybeM	1429.84	2102.27	259.805	835.428	1250.14	1576.19	953.418	1260.48	388.477	1561.89	1051.88	491.993	846.723	1226.03	2074.56	971.186	390.078	305.796	2185.45	1299.98	1123.08	858.133	671.362	759.685	794.129	445.769	804.133	558.162	1029.1	607.105	177.69	249.984	534.033	706.268	701.1	1081.01	874.296	1095.29	1055	962.756	995.287	748.014	1.50142	0.0136357	Up
A0A0F6B1A6	UPF0482 protein YnfB	ynfB	5800.81	5024.81	8469.48	5018.34	6061.91	6102.8	5300.99	5247.29	2338.9	8263.39	6559.31	4974.6	5728.59	6457.39	6967.59	6023.27	7975.63	7810.5	5806.86	6428.64	6118.06	4202.18	4308.86	4813.78	1449.84	1519.65	4752.46	5325.78	4331.36	1040.76	9160.75	4281.49	5572.57	4576.18	3106.47	3111.27	2912.66	2628.92	5475.1	5281.7	3659.72	4075.58	1.50115	0.000298094	Up
A0A0F6B9W6	HTH-type transcriptional repressor FabR	yijC	453.978	962.319	649.713	311	1031.03	566.467	561.767	579.219	278.511	784.153	742.182	1332.31	934.601	736.615	699.631	522.812	1594.25	353.766	640.267	1037.61	738.61	285.404	694.561	220.825	737.792	468.7	390.891	207.365	540.098	281.535	253.357	679.288	281.45	264.201	526.015	595.633	769.397	601.47	1084.58	274.791	687.557	492.246	1.50049	0.0107816	Up
A0A0D6G724	ATP-dependent dethiobiotin synthetase BioD	bioD	448.089	470.634	440.208	691.162	544.133	446.298	278.072	395.668	731.093	282.443	404.781	596.346	692.906	469.248	539.951	815.047	496.293	395.099	402.583	487.699	501.388	707.211	673.347	871.384	740.723	595.257	535.298	869.288	750.619	1225.74	826.648	550.955	1038.39	516.318	772.114	585.158	731.637	900.75	598.582	634.965	921.59	752.299	0.666474	2.16537e-05	Down
A0A0F6AXP9	Exodeoxyribonuclease 7 small subunit	xseB	494.306	268.798	328.928	511.061	264.9	276.329	283.859	596.456	1003.96	147.287	340.452	80.0449	287.614	565.066	167.569	455.711	234.298	266.265	576.651	328.418	373.899	508.706	583.152	747.967	403.101	1123.27	452.568	668.783	508.296	633.727	628.899	136.622	701.444	641.981	417.063	322.785	508.31	567.006	338.298	796.058	539.834	561.394	0.666019	0.00688998	Down
A0A0D6IR06	Choline trimethylamine-lyase	pflD	67.0898	113.26	141.681	219.54	149.47	63.4672	82.6559	83.6093	108.562		256.991		123.633	396.615	103.743	90.1791	151.795	135.817	233.863	75.1164	144.283	200.311	174.252	199.207	95.2376		200.142	239.508	256.783	348.099	155.894		176.08	215.324		295.723	232.091	300.897	232.031	84.7067	287.59	217.287	0.664019	0.00916353	Down
A0A0F6B0G2	Putative molecular chaperone	STM14_1509	256.052	225.224	980.308	200.16	98.6971	221.027	139.063	130.354	544.067	465.081	203.441	648.733	174.085	172.744	207.853	175.354	271.473	396.09	281.617	156.887	297.416	703.407	247.001	466.552	395.143	479.131	164.332	231.178	217.923	307.01	444.023	406.991	352.562	383.066	679.059	592.022	557.006	792.39	466.441	550.342	536.375	448.598	0.662989	0.0185321	Down
A0A0D6FMK2	UPF0149 family protein	yecA	2071.87	1443.12	3120.34	2558.53	1265.32	1514.58	2120.22	1915.1	4553.5	661.477	2185.25	3317.76	1531.16	2603.21	1127.7	2286.03	2789.96	3791.46	1853.34	1004.11	2185.7	4518.53	3138.78	2748.47	3443.4	6695.15	2460.51	3341.23	2799.75	3748.32	4357.26	4975.99	4157.1	2635.18	2474.33	1527.5	3643.53	2310.24	1984.39	2663.68	2492.55	3305.79	0.661173	0.00255062	Down
A0A0D6G1G4	Putative epimerase LsrE	rpe_1	281.63	287.642	335.686	335.806	301.586	390.735	352.489	346.1	260.239	147.174	338.596	207.423	367.667	252.266	423.771	319.652	302.172	359.24	410.313	281.01	315.06	630.872	430.641	351.771	497.817	301.246	447.661	257.953	202.37	497.55	223.582	495.808	503.814	713.622	696.333	352.492	699.972	941.38	387.738	498.797	406.252	476.883	0.660664	0.000782869	Down
A0A0F6B9L5	Putative branched-chain amino acid permease	STM14_4860	449.269	373.491	387.265	525.398	366.262		347.672	65.1704	503.983		297.018			332.821	351.627		426.632	817.149	533.488		412.66	468.862	185.505	497.607					496.011		859.913	878.177		637.404	812.918	389.547	1271.71	724.2	493.7		417.482	625.618	0.659604	0.023005	Down
A0A0F6AZ44	Glutaredoxin 1	grxA	572.161	1010.1	2200.04	1311.17	1211.63	688.282	1140.52	801.164	1782.3	1114.13	1126.85	2445.1	1370.36	1652.79	717.889	1021.74	1694.25	2058.47	1011.91	674.517	1280.27	2219.4	1997.7	1583.3	1536.91	2626.46	940.196	1615.89	1315.01	1866.81	3174.73	3122.32	1701.54	1509.81	1751.27	1976	4463.43	1751.75	1344.47	948.372	1568.41	1950.69	0.656316	0.00462342	Down
A0A0D6HAE2	Protein yaiA	yaiA	1938.65	2127.93	848.936	2065.24	3451.46	1460.14	1507.27	3639.88	788.542	4728.44	3242.78	185.185	1074.26	1122.48	3017.07	1195.25	968.2	480.166	1412.3	3150.86	1920.25	2246.64	2658.43	5437.27	5633.86	854.69	2479.64	2647.37	5563.08	3511.62	689.647	186.737	1871.81	3966.48	2738.33	2956.29	1196.31	3400.66	4030.6	2503.29	4017.35	2929.51	0.655487	0.0290829	Down
A0A0D6FZ57	Murein peptide amidase A	mpaA	369.745	232.958	190.53	262.318	61.0815	141.859	166.661	306.546	585.451	147.609	113.479	194.107	199.437	90.4258	136.414	173.976	131.51	221.194	71.6481	238.237	201.759	290.791	363.387	463.308	242.718	960.771	256.897	394.483	283.6	365.047	470.444	206.953	431.553	124.452	167.476	90.5152	117.594	132.062	196.051	401.428	217.924	308.873	0.653212	0.0424152	Down
A0A736E092	Elongation factor Tu (Fragment)	tuf	615.166		462.939	850.182		210.881	238.987	662.643	1640.26	347.918	524.499	1549.24	358.739	228.434		441.178		513.101	172.061	266.513	567.672	1259.5	949.441	1102.04	680.918	1548.65	516.904	747.331	467.145	969.936	977.379	1428.08	935.995	702.894	701.375	437.264	599.272	865.099	661.621	1100.63	773.086	871.228	0.651576	0.02029	Down
A0A444A3C3	Copper response regulator transcription factor PcoR	pcoR	489.653	225.798	417.861	568.578	346.3	243.662	238.988	417.36	900.36	216.099	336.828	362.613	285.24	313.001	398.189	229.011	418.217	711.649	240.61	244.629	380.232	562.763	662.754	344.214	604.76	1158.04	399.783	742.06	290.435	761.593	417.298	1087.48	684.008	598.39	480.002	540.658	302.268	437.215		575.069	465.186	584.946	0.65003	0.00385955	Down
A0A0F6AWB9	Homoserine kinase	thrB	904.497	756.357	790.975	731.23	725.906	441.252	557.719	433.452	597.208	787.133	403.453	1476.19	1128.77	426.439	792.906	758.199	1461.35	931.34	27.0425	1047.65	758.953	849.045	1338.82	921.943	1214.95	1696.58	584.508	983.666	918.44	1139.97	1565.11	2808.19	1241.73	1957.68	1721.89	881.915	562.433	684.174	686.029	866.601	764.112	1169.39	0.649017	0.00808701	Down
A0A0D6HVL6	Acetyltransferase	yjaB_1	340.833	189.039	121.45	189.424	225.263	224.025	191.521	445.145	532.209	244.264	177.329	391.229	258.209	150.795	244.433	365.914	115.297	230.039	163.021	323.451	256.145	378.327	288.231	294.143	314.965	454.152	354.891	315.358	291.358	353.94	203.984	451.777	447.56	850.695	639.197	407.628	197.867	563.324	289.064	338.873	469.293	395.231	0.648088	0.00222501	Down
A0A0F6B6V5	DNA-binding transcriptional regulator QseB	ygiX	352.09	298.548	481.591	468.793	147.101	326.907	353.387	363.521	600.039	296.828	365.095	343.444	266.763	494.753	188.195	393.662	560.496	653.473	280.047	325.951	378.034	643.423	578.081	528.111	449.797	1758.56	445.773	531.244	346.375	766.708	721.519	896.626	501.903	483.658	446.329	409.34	535.495	353.846	408.642	515.415	381.943	585.14	0.646058	0.00905916	Down
A0A0D6HI70	3-isopropylmalate dehydratase small subunit	leuD	423.215		465.557	490.629	356.067			248.921	485.455		459.474	397.169	381.579	431.328	111.111	344.893	342.546	440.255		373.738	383.462	437.596	782.025	387.419	417.71	829.431	432.234	630.097	333.657	555.584	681.347	1090.99	509.124	343.575		616.257	1410.45		445.122	344.42	453.359	594.467	0.645053	0.0104477	Down
A0A0F6AXT0	Transcriptional regulator HU subunit beta	hupB	6759.59	2750.53	5690.52	8640.11	3096.95	3633.26	4338.53	6825.1	12699.2	5997.78	5070.48	7054.77	2181.14	6635.08	4591.29	3773.65	4921.74	7253.54	5539.45	3496.22	5547.45	9861.99	10095.8	7175.63	11501.5	12452.1	6153.68	9845.65	8085.06	16903.1	10205.2	3989.11	11158.4	8151.53	4937.27	4411.39	10180.4	7147.53	4806.28	8355.18	6778.6	8609.76	0.644321	0.00138664	Down
A0A0D6G3R6	Plasmid stabilization protein	A3104_02460	601.147	257.255	374.266	556.641	200.087	333.813	341.978	549.14	831.814	149.894	332.524	250.873	422.352	274.047	342.417	409.613	170.305	458.099	321.508	434.208	380.599	542.976	755.353	649.192	539.454	1037.12	521.85	778.465	507.953	821.573	642.429	374.769	687.138	595.615	542.296	325.961	271.637	630.636	372.47	631.36	585.928	590.709	0.644309	0.000427308	Down
A0A0D6IBV2	DnaA initiator-associating protein DiaA	diaA	311.703	175.731	210.211	250.314	188.927	273.02	189.838	268.866	557.759	306.351	101.05	340.274	225.46	72.0785	146.981	168.087	218.418	310.871	126.557	196.801	231.965	385.792	499.727	339.867	255.476	1241.72	205.356	356.195	204.531	591.335	394.756	587.916	403.34	135.487	260.375	177.476	172.96	226.452	214.816	340.293	206.597	360.023	0.644305	0.0394845	Down
A0A0F7DIV6	Uncharacterized protein	A3S30_11830	142.864	79.5123	348.852		101.888	76.9717	132.797	142.59	486.016	276.981		591.809	118.089	214.524	74.3425	134.766	111.873	289.07	137.804	106.626	198.188	302.307	331.829	228.835	147.903	912.695	196.63	288.06	185.597	293.124	355.248	463.146	301.445	140.28	252.076	197.918	608.235	233.923		277.645	180.69	310.399	0.638492	0.0488054	Down
A0A0D6HI36	Transcriptional regulator MraZ	mraZ	409.644	210.409	268.241	170.924	206.518	311.821	292.526	302.227	439.812	309.522	208.377	361.472	244.255	219.191	160.337	178.155	259.732	326.71	364.283	189.618	271.689	417.067	612.288	352.868	261.166	591.581	422.592	503.586	316.92	338.617	593.343	596.356	508.397	295.845	380.7	450.105	372.215	445.764	281.559	450.436	354.875	427.314	0.635806	1.07809e-05	Down
A0A0F6B400	Transcriptional regulatory protein RcsB	rcsB	3304.76	4384.54	3431.68	3178.98	4235.14	1675.23	2726.73	3625.37	3312.94	1417.52	1853.65	1196.13	4173.96	3029.91	850.286	1833.55	4099.49	2034.67	2468.43	2490.36	2766.17	3520.58	4789.01	4760	7135.24	14175.6	1978.12	5772.68	3509.88	7388.18	6076.6	1922.58	4427.62	3054.78	2497.15	1999.34	3609.87	2091.33	2303.23	3838.08	2721.18	4378.55	0.631753	0.0234782	Down
A0A0D6FF84	HTH-type transcriptional regulator MlrA	mlrA	543.931	412.866	37.9368	474.798	372.764	785.681	418.659	405.848	524.141	575.143	702.684		409.896	537.961	668.837	483.61	50.5953		815.561	341.916	475.713	646.231	1020.3	974.461	822.37	219.388	807.333	850.927	1097.43	957.165	163.447	68.4879	954.226	1059.16	899.504	585.255	547.666	633.469	795.083	1027.23	945.709	753.742	0.631135	0.00253764	Down
A0A0D6FJE5	Cobalt-precorrin-5B C(1)-methyltransferase	cbiD	85.0181		236.769	219.974	51.8427				348.509		124.707	313.381		93.919		74.031	165.879	275.052	66.2511	50.6255	161.997	471.829	196.513	264.201			83.3005	277.475	242.452	248.444	291.911	352.701	212.171		246.954	261.534	391.132	268.133	180.238	140.966	275.359	259.136	0.625142	0.011191	Down
A0A0H3NE85	Glutamine--tRNA ligase	glnS	508.766	201.596		474.241	120.953	321.957	326.907	472.72	1123.91		401.941			508.697	186.018		147.07	378.885		304.668	391.309	866.056	698.131	581.725		1353.34	565.439	611.333	638.175	723.289			680.537	458.945	449.12	374.956	420.273	595.936	447.211	651.365	528.201	626.119	0.624975	0.0101562	Down
A0A0F6B2C9	Putative translation initiation inhibitor	yoaB	10377.1	8556.79	12963.9	10699.5	2568.93	3000.28	4016.56	7980.09	5683.88	5497.32	2832.05	10269.8	8288.95	3214.57	4310.43	6733.76	6761.68	10561.4	3592.41	6366.94	6713.82	11108.1	9310.08	6931.66	10227.9	22359	6794.41	12901.5	10805.2	15897.1	14029.9	17330	11232.3	9248.64	10680	6319.71	4615.52	6699.9	5213.81	12457.3	11260	10771.1	0.623317	0.00171915	Down
A0A0F6B846	Sulfur carrier protein TusA	yhhP	266.381	228.48	309.631	169.476	248.523	226.616	185.858	395.27	251.135	324.878	541.307	608.493	368.813	551.278	44.7948	444.2	329.778	388.035	317.939	240.585	322.074	295.34	670.169	401.215	557.914	536.761	481.954	877.728	552.281	596.313	432.6	533.361	559.626	483.002	991.176	360.333	318.874	428.369	348.424	530.551	393.57	517.478	0.622391	0.000357489	Down
A0A0F6B4V6	Iron-binding protein IscA	iscA	688.124	393.966	1301.57	964.543	434.121	342.031	616.448	710.626	2485.68	239.816	818.05	739.987	756.599	508.463	245.163	762.511	1368.77	1577.39	375.677	465.64	789.758	972.742	992.379	1252.1	882.426	4060.29	607.878	1421.42	851.132	3155.94	1630.85	1143.4	1413.67	1358.17	827.828	652.239	1034.94	726.195	864.818	765.325	772.068	1269.29	0.622204	0.041755	Down
A0A718Y4A5	Ribosomal RNA small subunit methyltransferase G	rsmG	87.3479		87.752	96.3462	41.2354	95.7593	86.3034	189.627	226.4		137.025	205.087	38.6987	142.055	54.0648	118.416		84.0538	118.421		113.037	137.617	151.221	212.764	152.922	352.364	180.182	158.243	137.886	209.239	175.244	394.124	213.023	133.282	175.413	110.151	146.139	155.071	127.354	167.073	144.512	181.691	0.622138	0.00338441	Down
A0A0F6B4P4	Glycine cleavage system transcriptional repressor	gcvR	182.287	122.989	174.892	164.434	113.025	96.2191	134.486	130.5	195.362	188.845	61.5756	176.564	105.943	137.355	105.825	111.054	211.233	166.922	77.4352	135.133	139.604	198.96	216.599	200.411	352.362	489.485	136.341	185.64	173.086	672.909	229.669	221.28	216.99	193.896	188.385	105.095	140.834	117.185	130.043	190.869	131.87	224.595	0.62158	0.0112973	Down
A0A0D6H745	HTH-type transcriptional regulator BetI	betI	565.948	397.111	506.368	583.518	279.642	273.214	387.132	154.139	785.109		575.839	738.503	436.047	396.965	354.225	328.308	455.589	550.415	431.433	382.172	451.667	803.307	757.728	576.559	581.194	2066.84	424.315	1151.54	397.479	1168.3	1054.45	884.14	757.727	625.693	884.341	291.619	350.809	483.543	252.947	630.921	480.663	731.206	0.617702	0.00908766	Down
A0A0D6I6M4	AAA family ATPase	norR_4	128.273	66.8611	76.0329	137.118	106.138	123.224	165.319	131.954	169.351	269.39	80.528	261.175	65.7873	48.3867	56.3041	59.248	130.561	138.354	114.239	73.7981	120.102	300.157	216.197	101.555	97.2404	274.586	164.37	141.612	21.3072	231.289	182.258	338.14	127.976	133.879	194.401	275.728	131.988	311.754	209.352	217.901	223.662	194.768	0.616643	0.00229107	Down
A0A0D6IBS4	Propionate kinase	tdcD	445.562	221.322	479.068	613.846	406.655	434.478	451.268	362.36	1834.31	633.974	446.402	1119.37	472.426	392.256	214.103	614.493	478.396	355.548	622.133	314.068	545.602	1568.61	412.205	980.53	552.499	411.026	480.938	1048.86	748.078	1396.43	1429.22	967.161	729.57	585.802	1293.35	1234.39	572.444	1313.85	444.51	506.458	1077.39	887.666	0.614647	0.00630192	Down
A0A5Y0P6H4	Uncharacterized protein	G0089_21005	191.2	107.994	212.075	241.573	157.255	205.944	159.348	168.567	389.159	318.227	221.667	258.93	174.66	290.495	199.25	153.404	208.16	198.809	340.643	172.974	218.517	356.515	296.825	347.94	249.765	508.493	232.164	355.617	340.115	425.238	444.448	252.519	362.284	370.785	436.416	396.446	603.292	483.841	103.477	300.916	256.789	356.194	0.613476	3.91498e-05	Down
A0A0D6G3E3	Nitrate/nitrite transporter	narU	1053.93	875.181	409.633	1516.48	302.357	282.306	784.013	1005.43	461.461	260.151	264.044	571.848	1572.16	407.841	673.817	642.026			116.292	1177.06	687.558	533.251	1321.5	1326.4	762.3		852.542	1658.4	1749.78	1095.69			1210.98	1333.4	1528.88	400.203		685.644	1264.01	1395.39	986.543	1131.56	0.607621	0.00403468	Down
A0A611B2H7	Glutamate--cysteine ligase	gshA	1756.86	799.142	1664.45	1878.29	676.511	963.672	742.183	2681.24	2761.72	282.626	1438.75	903.056	1037.61	1239.54	843.9	1311.48	532.284	901.196	1105.29	955.891	1223.79	2095.64	1951.63	2882.72	2291.63	2339.97	1294.43	2887.85	2214.55	2338.18	1911.74	1131.43	3137.05	2470.56	2151.67	1006.1	1022.36	1480.28		1629.09	2043.09	2014.74	0.607417	0.000441651	Down
A0A0D6H7W6	N5-carboxyaminoimidazole ribonucleotide mutase	purE	1502.76	544.166	1555.42	1650.44	422.579	458.314	913.757	730.092	2665.11	349.581	387.642	759.015	1121.24	97.4232	760.415	921.571	1015.79	1493.78	239.259	898.415	924.339	1490.52	2134.18	1882.26	1398.96	3042.64	1076.06	2178.29	1000.82	2034.98	2033.97	1550.79	2377.32	951.544	1026.92	700.183	471.093	713.195	967.191	2000.16	1442.59	1523.68	0.606648	0.00540588	Down
A0A0D6I5B7	Universal stress protein	uspA	5720.1	3606.05	7878.21	4682.76	1021.79	638.64	3819.04	3825.44	8687.55	8141.89	659.15	5661.33	4426.59	769.936	2136.59	1859.14	5886.9	4637.95	549.7	4257.78	3943.33	6370.53	6984.4	5518.12	5779	17480.6	3094.95	7206.71	5291.9	6617.86	10540	20243.9	4939.32	5750.72	8225.13	2476.16	961.854	1810.22	3496.91	6018.44	2610.18	6570.85	0.600124	0.0378402	Down
A0A0F6B180	Putative transport protein	tqsA	38.9511		38.2896	38.1202	75.7055	91.7752	80.0684	38.59	127.874	108.974	59.3825	78.3835	26.1987	17.3103		36.2805	32.9746	43.1045			58.2489	168.223	56.9458	67.6929	93.9248	64.4928	90.1254	103.641	28.593	145.023	110.553	114.87	75.3449	54.8503	103.963	127.753	80.0832	130.594	99.7562	89.1654	142.022	97.3808	0.598156	0.00140664	Down
A0A0F6B828	Leucine/isoleucine/valine transporter permease subunit	livM	166.637	65.0958		167.53		30.3542	46.7728	84.805	98.1038		54.3909		102.512		41.3268	83.5558		32.3599	16.5117	67.1692	75.509	138.79	97.8519	212.18	101.506	157.399	112.084	193.978	168.978	219.58	92.9304		190.165	104.278	94.6574	84.4696	51.4075	82.0721	93.3104	146.3	67.9616	126.837	0.595324	0.00560251	Down
A0A0D6IR10	Glycerol dehydrogenase	gldA	2232.44	3297.18	5600.84	2588.81	1832.18	1130.61	2309.41	2705.66	2642.9	1318.51	1234.64	2460.8	3468.39	1443.67	2016.98	1980.22	6022.45	3878.66	1142.62	2766.27	2603.66	3871.72	4827.43	4281.3	5278.45	9105.15	1597.02	4441.99	4326.11	7742.31	8996.51	5761.94	3947	5690.4	5359.63	2051.19	1448.15	1581.62	2429.51	2825.4	2221.01	4389.19	0.593199	0.00491309	Down
A0A631R8B4	Aldehyde dehydrogenase family protein	B8Y16_03355	732.126	1187.13	198.927	914.057	425.989	961.933	742.255	1602.16	571.923	1749.57	404.646	592.497	831.698	548.433	452.783	654.786			750.215	426.979	763.784	706.35	833.654	582.941	1785.81	352.15	1867.12	1656.52	660.639	1922.65	276.793	575.192	924.036	2006.33	1968.61	2194.83	2036.41	1873.76	1038.5	942.662	1569.71	1288.73	0.592662	0.00571684	Down
A0A0F6B7R0	Putative hydrolase	yheT	479.548	309.746	429.132	480.391	275.87	364.344	376.625	283.116	638.601	140.674	373.128	259.641	516.064	440.004	257.858	649.735	344.538	447.866	289.67	276.17	381.636	664.558	649.664	435.559	587.049	813.666	368.721	527.954	480.755	1004.35	1072.13	1592.15	611.442	559.036	376.536	507.868	565.421	618.759	344.175	588.357	614.135	649.114	0.587934	0.000572361	Down
A0A0F6B8R5	Putative inner membrane protein	slsA	560.749	831.615	1424.95	444.733	1291.19	999.921	1217.02	1365.64	1904.18	195.816	212.561		930.638	1401.15	1201.4	1430.18	871.669	248.862	117.03	351.108	894.759	321.997	1706.02	1649.51	2064.83	1627.37	1034.05	1236.81	1421.31	1576.61	107.295	3016.41	1449.79	953.179	1703.88	1653.01	2572.51	1681.2	1394.81	1223.36	2175.6	1528.48	0.585393	0.00224258	Down
A0A0F6B1F3	PhoPQ-regulated protein	pqaA	134.85	83.4329	225.56	176.728	110.11	140.445	101.569	149.723	390.097	53.4914	78.5789	99.4757	134.769	59.8143	64.6833	131.706	192.416	208.365	102.617	121.862	138.015	289.554	139.631	254.182	328.613	376.674	223.092	145.607	124.989	374.097	228.091	231.674	186.894	304.454	207.574	164.728	255.504	109.052	214.166	320.243	247.701	236.326	0.584001	0.00027791	Down
A0A0D6H6Z5	4'-phosphopantetheinyl transferase EntD	entD	55.11	54.5104	64.4418	148.867		37.8717		69.3497	115.579		53.2227		80.5533	77.7849		47.3499		27.8958		34.4274	66.6895	96.9474	85.8863	132.497	128.526	141.104	60.0022	198.76	136.57	221.986	179.009		164.974	77.1473	42.5298		88.5564	63.4118	68.9712	86.1434	93.6613	114.816	0.580839	0.00613648	Down
A0A0F6B5H4	Outer membrane receptor FepA	iroN	343.907	183.334	185.396	441.127	366.349	453.963	235.78	278.979	218.822	945.826	314.561	215.63	324.549	409.957	613.349	237.776	171.713	108.379	436.658	263.244	337.465	217.642	354.596	429.279	406.267	310.269	404.142	932.147	779.422	667.07	220.858	278.519	659.883	847.524	731.857	1209.68	952.252	1043.62	234.391	581.458	423.797	584.234	0.57762	0.00356466	Down
A0A0F6B7F2	Arginine repressor	argR	435.671	210.288	233.562	425.585	81.8332	135.156	229.634	437.839	717.419	231.749	217.233	138.544	289.134	252.577	252.705	359.954	229.314	425.419	220.484	282.269	290.318	565.24	688.192	646.576	372.82	862.28	477.086	645.809	551.39	686.651	483.596	413.807	613.773	437.54	352.504	225.518	320.896	349.183	303.429	702.765	413.816	505.643	0.574157	9.22608e-05	Down
A0A0D6IDS2	Cupin domain-containing protein	A3104_07295	798.369	659.449	1764.7	2247.06	393.66	448.738	1406.89	638.711	2659.61	412.607	597.686	1229.82	1140	389.389	638.827	1014.39	838.482	1925.99		1481.79	1088.75	3351.34	2655.94	3045.02	948.673	4743.79	935.309	2659.74	1670.38	1909.5	3891.37	2386.73	1971.76	1176.04	983.029	523.463	699.035	753.766	893.65	1769.49	1071.4	1901.97	0.57243	0.0124617	Down
A0A701JYH7	Outer membrane protein assembly factor BamA	bamA	648.215	324.138	495.79	721.543		38.2237	1017.3	664.859	1559.71	1208.02	705.988	860.881	834.016	773.378	24.6354	1115.21	413.276	584.989	697.453	493.379	693.737	793.755	1504.5	2223.99	1318.43	2008.77	1276.66	773.841	634.768	1605.29	859.093	2830.08	959.202	1127.56	1023.91	449.729	613.64	713.323	650.604	1691.56	1280.73	1216.97	0.570052	0.00294857	Down
A0A0D6G1S8	DUF2526 domain-containing protein	ydcY	1231.75	186.509	51.9996	85.0224	526.288	901.249	915.455	704.505	809.429	2232.68	867.205	1390.91	121.665	131.571	223.396	612.349	837.736	593.001	1372.63	781.555	728.845	1628.77	1185.16	1565.09			1027.24	2214.79	455.041		2191.94	1351.84	1719.5	932.751	725.409	957.527	1847.07	1405.03	802.465	1174.89	622.319	1282.75	0.568188	0.00354888	Down
A0A634A0H6	2-hydroxy-3-oxopropionate reductase	garR	568.9	231.575	1307.11	1396.17	367.019	458.336	478.981	495.563	2796.09	604.978	469.105	1598.59	277.44	368.772	287.503	334.253	456.639	1495.65	568.219	294.935	742.792	1811.56	1927.43	875.335	868.786	3620.59	559.034	1047.37	578.36	1104.58	2210.92	2686.6	1063.42	1162.13	1010.88	609.756	661.915	1092.36		1054.86	918.365	1308.64	0.567604	0.0204082	Down
A0A0D6IIQ0	Sorbitol-6-phosphate 2-dehydrogenase	srlD	260.044	85.3965	188.861	258.281	97.5011		122.858	177.087	183.762		116.579	81.1766	153.12	106.468	120.301	137.976	215.853	218.234	93.4043	53.3156	148.345	262.346	160.192	156.941	289.909	229.872	184.46	346.995	258.421	407.475	598.024	366.484	218.877	227.495	288.572	256.061	261.386	180.904	198.682	223.741	152.641	263.474	0.563036	0.00025369	Down
A0A0D6I4A0	Guanylate kinase	gmk	2038.4	2582.04	1991.19	480.098	1682.67	3079.6	1333.34	1418.81	2196.83	1360.74	2238.67	1267.13	2933.12	1507.19	754.086	2205.81	2337.04	1996.89	2028.89	1681.28	1855.69	3422.27	2672.13	2549.89	3442.15	2237.2	2396.73	3205.58	4671.04	4584.94	2660.12	2621.56	3131.82	4796.48	4484.53	5257.81	4880.28	2745.75	2506.87	1870.26	2372.03	3325.47	0.558023	5.48753e-06	Down
A0A0F7JD42	Aminodeoxychorismate synthase component 2	pabA	250.502	146.006	222.203	260.64	124.874	153.939	200.131	173.946	357.891	192.834	142.67	269.816	197.749	123.353	180.176	213.918	172.326	269.088	154.929	212.012	200.95	412.098	321.465	293.473	366	808.388	225.582	307.964	300.471	507.89	345.313	409.014	530.044	346.262	348.38	289.216	248.904	275.911	257.561	294.484	317.447	360.293	0.55774	1.56398e-05	Down
A0A0D6HQ70	Putative transcriptional regulator	ytfJ	9213.12	2449.21	3251.27	4164.14	2091.9	3515.77	3336.21	4551.03	7771.08	2316.33	3867.6	1342.78	3973.77	1918.22	2931.62	4148.58	2178.59	3128.84	2282.07	2973.87	3570.3	9644.53	6774.66	6795.16	6967.07	10705.1	6246.04	6422.06	5463.91	12236.4	5754.44	3052.15	7089	3763.8	5409.98	2560.37	1780.63	4568.29	4991.19	11906.2	5899.73	6401.54	0.557726	0.000729811	Down
A0A0F6B7Q8	Uncharacterized protein	STM14_4166	488.882	408.658	514.893	455.325	220.135	319.669	449.929	310.093	979.257	434.507	260.247	845.982	238.68	240.466	187.548	484.155	131.102	359.13	198.847	361.84	394.467	758.312	530.602	923.355	411.044	2213.95	291.658	896.691	568.77	503.163	1035.73	1482.11	519.889	674.853	666.081	473.606	320.734	383.674	376.593	532.814	583.4	707.351	0.557668	0.00811311	Down
A0A611V475	Aldehyde-alcohol dehydrogenase	adhE	52.5003		55.4087	103.479	104.845	138.675	126.2	167.307	132.448		87.4352			76.4089		118.113			169.368	64.798	107.46	208.634	184.576	15.6737	605.613		192.622	50.7157		184.76	46.2632		154.175	214.233	245.941	146.181	72.0818	255.38	200.772	236.686	295.586	194.7	0.551929	0.0299695	Down
A0A0F6B4Z7	Holo-[acyl-carrier-protein] synthase	acpS	453.329	425.092	513.246	805.62	233.806	352.772	288.58	341.341	638.552	114.254	249.49	140.143	497.916	189.027	324.465	441.713	356.885	452.062	160.521	280.964	362.989	965.032	689.631	645.566	685.728	1496.27	439.779	1060.29	489.196	1367.65	684.047	365.502	587.104	537.841	455.755	426.05	285.908	491.905	394.473	578.021	607.187	662.646	0.547787	0.00076819	Down
A0A0F6B228	Acyl-CoA thioester hydrolase YciA	yciA	61.8978		107.427	50.3132			99.6899	94.5804	105.832	272.741		84.0775					69.6727	59.6858		52.4241	96.2129	304.73	251.728	171.493	172.114	257.128	110.281	112.925	104.834		170.51	473.896	152.892	89.512	132.555	104.064	162.932	145.95	77.0031	198.381	168.684	176.927	0.5438	0.0167549	Down
A0A0F6B768	30S ribosomal protein S15	rpsO	2086.29	991.296	1766.02	1247.65	409.685	306.064	1172.74	1083.29	1699.12	1427.75	625.602	2082.8	3043.67	148.885	706.395	1554.34	356.075	270.829	131.592	3150.58	1213.03	1564.5	1297.02	1746.35	5145.16	3928.06	1571.85	1311.02	2557.45	5633.37	1531.77	2313.13	2279.8	6316.42	2666.53	1112.31	90.417	981.429	217.644	2157.59	1030.36	2272.61	0.533763	0.0193524	Down
A0A0D6INU8	Trk system potassium uptake protein	trkH	251.338		111.098	202.585	108.294	83.2145	80.9566		353.547	206.048	118.385	198.631			120.987	67.1962	117.798	102.335	132.611	132.844	149.242	402.888	262.792	275.573	324	469.101	240.858	364.691	136.739	424.601	251.703	156.19	223.752	143.101	160.737	235.165	168.295	391.658	309.569	318.121	340.877	280.021	0.532967	0.000118541	Down
A0A0D6HIB4	Polysaccharide deacetylase	yadE	267.204	196.215	312.26	253.662	160.004	200.771	214.72	198.518	312.872	104.487	155.048	355.448	275.905	186.279	178.684	184.031	208.927	280.854	360.88	262.564	233.467	508.979	414.367	309.925	436.489	774.587	217.68	351.621	247.565	590.571	471.149	1542.15	347.837	411.893	485.208	284.544	196.562	298.811	293.638	336.72	241.13	438.071	0.532942	0.00449638	Down
A0A0D6HJ82	Uncharacterized protein	A3104_13935	138.425	39.6974	128.071	129.961	74.1658	105.303	116.251	72.4099	222.504	95.5883	71.5978	125.465	108.963	106.504	122.967	96.7624	104.991	114.709	52.6914	35.1811	103.11	247.562	143.243	135.236	387.368	328.616	160.693	202.129	110.768	412.927	131.696	363.052	178.486	105.218	147.349	117.724	71.1493	149.386	149.161	188.019	160.902	194.534	0.530037	0.000527301	Down
A0A0D6HL65	L-carnitine/gamma-butyrobetaine antiporter	caiT	174.509	221.243	310.993	473.711	211.718	105.952	299.88	458.369	533.058		149.134	273.983	200.417	4.4095	36.4957	264.183	191.877	408.45		157.919	248.683	541.92	464.689	476.021	469.598	582.348	343.103	503.207	446.055	568.507	448.5	759.7	357.021	753.7	376.888	434.877	386.603	398.03	329.674	348.839	475.347	473.231	0.525501	8.9963e-06	Down
A0A616GB96	Elongation factor Tu (Fragment)	GNB92_004554	5201.55	1295.55	5743.19	8717.53	1649.75	2462.2	4731.61	3084.96	9097.25	6027.91	1130.83	6372.97	4265.85	1971.53	2278.48	2311.79	1171.64	4090.21	1789.32	3608.06	3850.11	6983.73	8732.08	5070.4	8943.62	16048.3	5369.51	8591.31	5490.67	16709.3	12099.6	13963.4	8280.25	3235.32	7224.76	2039.95	1398.96	2681.34	4195.23	7255.17	4716.13	7451.46	0.516692	0.00269232	Down
A0A5Y4VGL8	Phage tail tape measure protein	FQX78_20990	96.0011			83.719	43.1036	92.3995	54.2553	27.6374	275.97		53.1515		57.2723	157.096	88.5916	30.7976		93.3225	77.0366		87.8824	216.668	265.346		174.356	212.954	129.056	229.74	20.0723	252.082	101.015		207.325					162.508	32.0563	219.467	161.528	170.298	0.516051	0.0045153	Down
A0A5W0WXM3	Periplasmic serine endoprotease DegP-like	degQ	1044.62	691.703	681.325	1013.58	644.983	992.143	847.634	1120.77	1863.67		677.349		500.965	662.559	343.764	608.422	321.826	678.667	1057.07	567.299	795.463	1528.14	1653.46	1884.5	1336.11	3096.42	1503.54	1450.36	1348.35	2380.68	1304.74		1802.77	1328.95	1081.16	1020.93	1123.85	1167	1255.9	1814.71	1449.8	1554.28	0.511788	6.45885e-06	Down
A0A0D6IJ72	Antimicrobial resistance protein Mig-14	mig-14	158.348	91.179	420.902	210.723	285.196	156.583	253.045	138.514	943.37	241.786	222.155	220.388	191.727	384.862	97.626	165.713	214.064	301.631	128.083	123.782	247.484	833.01	207.7	533.395	375.939	661.153	324.445	541.763	220.415	569.388	1116.84	606.906	809.482	263.592	343.191	332.398	511.547	361.169	388.018	346.118	353.863	485.016	0.510259	0.000977758	Down
A0A0F7J2Z1	Transcriptional activator NhaR	nhaR	686.457	557.866	486.456	477.421	540.613	599.42	729.056	642.734	983.245	431.256	701.786	272.476	716.324	552.146	498.116	573.904	396.793	395.003	404.788	531.083	558.847	1315.29	1287.05	1214.28	1184.33	1231.63	964.774	1206.75	960.188	1894.37	1034.06	616.092	1428.7	941.329	1008.81	744.933	613.423	875.004	1144.81	1325.08	1003.45	1099.72	0.508173	1.19925e-08	Down
A0A0D6HK05	Non-specific ribonucleoside hydrolase RihC	rihC	554.554	197.334	479.396	524.105	162.556	130.284	192.882		1008.62		202.831	561.828	221.781	163.993	329.25	267.176	197.305	411.533	304.889	258.575	342.716	859.255	782.798	902.153	338.06	1932.43	513.482	769.531	448.405	734.602	976.661	976.264	726.058	526.416	544.953	307.67	327.261	419.679	310.328	824.162	483.807	685.199	0.50017	0.00159685	Down
A0A0F6BAW2	Soluble cytochrome b562	cybC	16328	9399.31	9153.57	10808.9	2277.05	992.07	5044.15	11751.6	9966.13	956.64	1207.25	3153.07	11524.4	1976.9	1892.09	3634.2	6628.94	7845.15	929.631	13564.8	6451.69	7260.88	9064.87	16946.3	20837.4	35720	3749.52	11938.5	17096.2	24019	15052.1	16807.8	10396.2	18080.8	15808	3855.51	686.894	4421.71	4365.5	15415.3	6908.31	12921.5	0.499297	0.00510342	Down
A0A0F6AZ48	Putative cytoplasmic protein	ybjN	265.15		174.654	301.157	34.8834				266.026	310.996	296.164	185.217	207.285	249.555			84.0517	159.063			211.184	394.668	329.708	456.299	381.12	252.096	283.573	406.76	370.347	602.063	591.735	345.954	491.004	389.34	544.805	513.824	507.194	559.636	379.86	277.348	417.741	424.754	0.49719	1.74356e-06	Down
A0A0D6HGC0	Glyoxalase/Bleomycin resistance protein/Dioxygenase superfamily protein	A3104_24120	2769.12	1190.18		2205.48	560.962	499.561	621.138	2078.09	2850.58	192.68	435.546	1281	858.679		1153.75	826.161	1478.79	1094.62		865.487	1233.05	3170.26	1711.2	3823.38	2973.42	3005.31	1852.15	3861.79	2432.15	3715.84	3926.3	1898.08	4057.78	1611.81	2742.28	967.413	234.789	1059.1	2501.94	2018.87	2135.55	2484.97	0.496202	0.000399435	Down
A0A774MXA8	3-oxoacyl-[acyl-carrier-protein] synthase 2 (Fragment)	fabF	386.07		198.186	440.021		95.8236	56.5554	191.597	871.058		111.353	147.042	191.654		73.4456	225.518		213.121		73.6814	233.938	666.547	551.417	536.621	236.492	961.011	328.367	589.789	182.493	686.833	875.972	847.827	575.831	286.371	397.531	264.783	79.0861	491.564	178.74	609.052	473.873	491.01	0.476442	0.00356294	Down
A0A0F6B449	N-acetyltransferase domain-containing protein	elaA	2596.72	1103.22	2906.82	2017.15	1992.47	1025.57	1433.05	1538.85	3277.97	862.609	1265.21	1827.37	1785.09	973.836	1565.36	1595.55	1662.51	2201.64	564.198	1183.76	1668.95	3175.83	2889.88	3371.77	5597.29	6017.85	1722.76	7013	4076.74	7143.26	3154.56	4369.15	4168.05	2152.03	2513.79	1365.36	1344.59	1826.1	3922.51	3719.44	1604.49	3557.42	0.469145	7.929e-05	Down
A0A3Y4QLE7	Cell division protein FtsZ	ftsZ	331.827	223.909	279.864	273.97	400.988	330.939	431.345	322.832	841.964	650.665	233.647	466.734		438.537		205.967	135.828	234.288	297.255	189.265	349.435	891.649	968.396	332.565	1024.08	1558.76	629.587	1061.78	361.789	1183.9	662.018	661.596	933.21	323.095	591.58	784.194	663.105	652.924	399.262	708.728	564.473	747.835	0.467262	2.93397e-05	Down
A0A3Z1VBQ7	tRNA-dihydrouridine(20/20a) synthase	dusA	153.784	89.3957	105.128	184.722	139.527	138.991	89.1527	150.369	251.77		93.7173	96.2369	133.181	80.9628	118.628	97.6168	47.8009	164.997	79.992	131.925	123.574	343.431	301.579	357.244	243.983	789.045	160.971	267.874	287.409	295.006	446.992	245.826	248.332	157.34	157.565	220.654	178.096	160.244	122.133	155.197	161.603	265.026	0.466269	0.00033848	Down
A0A0F6B2T4	Putative ABC-type amino acid transporter permease component	yecS	442.96			203.895	47.3466	111.533		155.324	322.57				133.191	183.003	54.9016	133.978	59.0886	102.534	165.904		162.787	396.381	299.11	566.605	158.587	833.642	254.713	491.347	291.633	538.046	305.683		278.559	201.489	307.867	197.497			150.543	450.312	244.365	350.963	0.463829	0.00238832	Down
A0A0D6H0R6	DUF2517 domain-containing protein	A3104_00200	284.234	320.392	186.418	428.3	246.082		220.419	347.909	520.474	398.259	540.67	350.837	292.602	589.384	277.08	189.344	160.009	255.508	450.234	282.891	333.739	452.431	534.447	821.643			592.694	1438.65	597.975	1114.37	556.971	269.277	1228.33	901.233	888.185	850.834	807.612	538.096	840.069	459.141	749.531	757.86	0.440371	1.67968e-06	Down
A0A0F6B7W3	Ferrous iron transport protein A	feoA			694.237	3124.34	600.504	253.699	180.157	137.624	2158.8	754.45	504.296	1766.6	602.594	1151.54		558.327	298.344	556.241	158.787	136.94	802.205	2315.25	829.274	1638.57	1624.71	1724.64	920.129	2483.95	1557.08	3505.39	2583.46	3428.04	2988.8	894.064	1818.56	1261.76	1644.87	2770.07	696.319	744.594	1486.96	1845.82	0.434605	0.000715758	Down
A0A0D6IGD0	HAAAP family serine/threonine permease	sdaC	105.232		906.45	469.166	144.689	101.799	149.171	130.823	980.168	212.568	209.384	904.993	218.181	373.643	113.451	209.208	605.759	774.542	240.926	221.265	372.18	1087.62	133.899	890.959	456.283	1112.89	181.981	407.458	611.566	634.798	3011.98	2045.32	487.058	378.129	516.475	525.745	2989.26	500.788	611.527	228.867	455.98	863.428	0.431049	0.0218678	Down
A0A0D6HV87	Membrane protein	A3104_12705	661.793	541.008	979.401	878.721	287.451	488.4	887.476	399.764	1558.72		418.13	196.524	1204.46	266.387	459.585	371.79	649.163	803.305	196.893	747.176	631.376	1713.67	1333.44	2372.4	1681.85	3283.38	1063.67	929.74	788.644	2862.09	2634.05	645.089	1588.5	1622.25	1766.9	1128.72	338.733	577.023	768.69	1402.41	1411.48	1495.64	0.422145	0.000104192	Down
A0A1W5YSZ4	6-phosphogluconate dehydrogenase (Fragment)	gnd	3250.28		1382.91	4115.81			135.317	862.192	8532.47	812.307	170.818	1310.91	687.9	81.0488	87.398	277.258	56.3982	2694.25	89.1519	151.833	1452.84	4936.47	4353	4351.46	1884.79	5085.94	2191.22	5065.97	3045.68	7088.63	4262.52	1592.99	5086.55	3209.37	2750.69	1028.38	279.182	3765.27	1052.49	3621.25	4290.75	3447.13	0.421463	0.00388481	Down
A0A0F6B5N2	Translational regulator CsrA	csrA	824.274	612.013	288.558	796.319	233.556	216.768	354.31	737.02	1350.96	377.171	309.991	383.683	639.174	234.199	238.707	388.9	256.289	304.202	233.381	264.561	452.202	1353.42	1452.36	1836.66	765.842	5161.56	926.915	1791.74	2033.35	880.429	810.94	349.304	600.422	433.678	1344.94	449.131	174.051	323.757	221.717	1020.43	431.424	1118.1	0.404436	0.0131364	Down
A0A2J0RH61	Biofilm-associated protein BapA	bapA	275.853	129.618	49.6974	127.455	228.092	359.384	175.044	171.924	81.0203	150.55	184.725		134.353	138.286	249.68	138.903			158.403	115.45	168.731	124.885	165.091	585.202	211.918		353.26	419.614	552.04	508.579	62.657		488.118	454.571	629.18	537.528	221.358	651.003	358.938	638.741	615.341	421.001	0.400786	1.52144e-05	Down
A0A0F6AYN0	Citrate synthase	gltA	4497.32	2142.85	4582.65	2571.5	303.99	615.742	1101.83	1734.28	16877.4	1113.69	1445.76	7875.79	1002.24	773.636	453.575	1623.33	2130.3	3722.83	1046.9	659.962	2813.78	14141.9	6085.77	10888.3	1477.29	45949.2	4286.92	10420.8	4608.29	5455.01	16546.1	7502.61	3400.15	3745.6	4875.99	2483.99	2119.35	2708.14	506.381	6835.69	3667.56	7885.25	0.356841	0.0388614	Down
A0A0D6FB81	Alanine/ornithine racemase family PLP-dependent enzyme	orr	918.008		320.707	1200.75	28.2643	59.3085	504.125		1115.68		57.8561	104.754				35.0077	444.437	726.347	38.7655	490.218	431.73	1657.54	658.663	3989.17	999.943	1780.28	906.17	1848.73	1506.11		1120.99	203.044	1767.77	1130	43.4112		101.438			1189.7	897.371	1237.52	0.348867	0.00615778	Down
A0A737Q2H1	Arginine repressor	argR	134.846		125.512	241.077		83.0988	79.9491	198.865	634.143	234.28	81.2847	400.021	53.6931		23.0903	88.7412	26.1876	62.6766	30.3008		156.11	484.697	399.236	385.512	494.23	1040.79	240.541	515.699	177.822	1062.51	635.815	389.254	825.557	324.095	280.606	166.785	219.494	307.047	217.178	565.128	222.956	447.748	0.348657	0.000519128	Down
A0A3V4WLB5	Glycine dehydrogenase (decarboxylating)	gcvP			1397.24	862.635		301.958		636.689	56.9894	413.996	665.331	922.32	645.33	532.969	152.219	905.044		783.579		175.116	603.672	1883.53	1127.35	2438.97	1236.15	3033.41	1123.88	2100.74	1454.4		4511.9	1815.08	2520.28	1147.6	1340.04	825.996	1563.88	1218.52	1378.9	1262.88	1149.07	1743.82	0.346178	8.13493e-05	Down
A0A0D6H031	Endonuclease 8	nei	18.2435	25.608	25.2705	20.7399		24.1793	16.3756	24.6873	86.891		37.4568	129.152	32.1473		28.1999	37.1723	31.5291		12.3542		36.6671	49.8866		84.1228		22.3406	70.7244	54.2354	27.6068		90.1813		124.109	301.735	179.382	246.65	213.88	134.213	25.1283	56.1391	32.354	107.043	0.342546	0.00573685	Down
A0A0F6B471	NADH dehydrogenase transcriptional repressor	lrhA	181.911	60.4697	183.784	108.657	119.215	103.443	198.423	117.166	478.991	13.4451	133.833	68.3988	115.362	134.074	117.575	98.4056	158.109	223.33	96.0612	169.019	143.984	441.239	388.985	432.884	406.439	1557.32	385.155	295.104	269.233	506.598	379.215	211.395	465.952	188.225	155.843	147.968	873.142	225.769	449.374	426.78	202.445	420.453	0.342449	0.00055542	Down
A0A0F6BAK2	Entericidin B membrane lipoprotein	ecnB	20995	5220.77	2044.14	6354.92	6329.62	7460.01	5341.3	6458.29	4308.12	6712.52	28845.9	24469	6075.55	7143.03	9213.88	6209.82	1784.12	2557.13	8335.06	7106.27	8648.22	26081.1	5031.65	3256.85	60192	4405.6	5750.52	5567.23	3891.56	110572	4471.13	4214.03	6112.17	24768.8	59973.4	66832.4	58444.3	33569.2	20892.7	6008.56	6240.58	25813.8	0.335023	0.0175588	Down
A0A0F6B7I1	DNA-binding protein Fis	fis	382.407		59.5201		108.14	246.624	174.138			284.138	267.546	125.756	254.707	258.212	125.672	114.522	172.514			181.017	196.78	1007.63	486.661	693.205	533.918	649.284	437.544	712.229		1769.27	420.324	1037.7	773.791	235.933	433.659	436.079	806.187	416.617	279.412	351.163	479.555	629.482	0.312606	0.000108693	Down
A0A0D6F9Q4	ATP-binding protein	apxIB	242.007	139.676			317.255	334.322	144.063	140.066	28.825	202.245	220.826		196.555	217.215	194.003	177.838			72.3675	99.587	181.79	378.268	344.172	774.276	489.749		609.43	761.456	541.881	720.248	12.726		789.821	914.548	622.811	773.934	454.835	896.827	366.699	660.048	619.436	596.176	0.304927	1.78331e-07	Down
A0A0H3NJN9	Phospholipase A1	pldA	340.088	3.81069	73.834	88.5148			35.0486	93.372	855.495	48.8048		116.05			16.1074		53.4444	54.5971		22.6194	138.599	667.075	363.609	796.457		1445.17	106.15	742.437	460.281	683.449	1488.59	225.262	480.642	330.52	126.673	10.553		55.3127		697.493	52.444	513.654	0.26983	0.0101326	Down
A0A0E3N5Y9	Integrase family protein (Fragment)	sul1			374.546	338.202	264.447			27.443	574.731		204.676	59.271	504.974	261.841	1327.51				524.943	703.418	430.501					10065.1	3431.1	1814.07	432.514	4346.77	3691.08				59.6989		1207.76		469.536	11.9619	466.628	2363.29	0.182162	0.0371055	Down
A0A0D6IF72	Fimbrial protein	ybgD	62.2638		241.57	58.2423			309.484	79.8437	530.658				10.6297	27.4166	22.1425	31.8794	232.363	297.906			158.7	1607.14	543.01	949.768	957.385	5352.33	765.483	783.474	1155.4	1330.33	3584.76	1132.13	1191.25	748.408	386.437	484.367	1129.17	718.003	87.0966	1213.5	291.54	1220.55	0.130023	0.00525304	Down
A0A0C5PRS5	2-hydroxyacid dehydrogenase	rhuM	944.398	1089.41	931.773	941.633	1283.77	1034.98	892.514	862.541	834.509	1124.09	956.768	705.84	871.901	1220.36	1358.97	899.755	1132.42	901.081	1446.34	958.669	1019.59	773.823	933.274	859.909	752.186	955.904	741.943	865.024	806.548	813.809	813.261	676.67	774.967	807.56	764.205	704.691	795.797	705.997	887.1	930.42	775.913	806.95	1.26351	4.24145e-05	Not_Sig
A0A0C5Q235	Lipoprotein	prgK	558.596	211.642	567.112	52.8466	741.851	834.567	596.309	453.566	748.417	598.154	595.38	136.854	704.495	476.673	521.852	569.799	466.193	370.887		361.484	503.509	374.434	86.2668	344.534	509.025	484.221	452.222	373.461	159.978	435.887	142.71		484.065	554.976	277.205	164.899	464.479	290.378	355.821	488.438	141.283	346.541	1.45296	0.0106043	Not_Sig
A0A0D6F969	Purine nucleoside phosphorylase	pgeF	1614.56	2161.53	843.649	1103.53	1533.93	1440.06	1104.65	1282.14	1220.62	2094.08	1301.54	935.472	1340.23	1193.35	1689.11	1342	1232.35	928.642	1451.93	1648.65	1373.1	989.469	1139.22	1285.61	1117.68	1392.63	1256.19	1254.29	1238.55	1302.73	721.774	1450.14	1145.63	1263.14	1210.83	1236.95	952.22	1305.43	1243	1246.49	1077.03	1191.45	1.15246	0.0417682	Not_Sig
A0A0D6F9E2	HTH-type transcriptional regulator MurR	yfhH_2	458.86	569.683	685.57		567.584	190.761	493.879		284.248		382.671	431.504	374.842	481.101	413.554	397.294	728.17	643.693	617.451		482.554	185.346	266.973	327.215			292.235	356.479	342.478		428.591	725.619					539.061	8.68629	327.556		297.731	341.498	1.41305	0.0287494	Not_Sig
A0A0D6F9G9	Inositol-1-monophosphatase	suhB	1187.73	2251.57	1346.26	1222.03	2343.06	1577.8	1304.96	1565.58	1006.01	3919.86	1701.59	2161.8	1492.66	1952.93	1816.07	1550.18	1970.44	988.504	1868.99	1525.19	1737.66	1040.65	1023.79	1403.64	1138.87	1080.31	1094.66	1230.14	1517.99	1320.56	745.554	1726.09	975.68	1968.4	1405.35	2206.29	1813.23	1174.89	1271.17	1136.41	1188.23	1323.1	1.31333	0.0166322	Not_Sig
A0A0D6F9J1	GTPase Era	era	779.423	1278.66	687.251	610.088	1227.8	2441.8	681.334	950.504	722.907	436.145	1151.02	850.053	1440.77	1446.02	526.673	993.224	753.982	537.586	1414.93	934.314	993.224	819.787	739.538	1035.89	748.82	766.61	819.95	650.307	839.968	575.885	769.249	1040.59	732.552	687.442	707.117	736.043	444.084	436.677	1094.13	739.762	811.096	759.774	1.30726	0.0417027	Not_Sig
A0A0D6F9J7	Histidine--tRNA ligase	hisS	4007.97	5254.95	3866.61	4029.2	5775.97	4810.79	3699.49	3320.09	3108.02	6282.94	5085.47	4163.98	3958.47	5935.88	5451.97	3803.12	5217.87	4801.02	7228.45	4003.44	4690.28	2837.33	3563.46	2605.74	4815.96	5843.25	3367.09	2983.29	3177.59	6078.4	3364.92	3799.99	2818.45	3877.07	3702.49	3840.62	5644.36	4017.9	3261.03	2915.1	3567.81	3804.09	1.23296	0.0111145	Not_Sig
A0A0D6F9K8	Exodeoxyribonuclease 7 large subunit	xseA	371.281	410.898	296.02	358.554	437.333	378.286	336.131	276.513	297.732	426.565	397.887	397.809	408.778	438.236	409.658	374.793	416.781	367.797	465.611	390.519	382.859	401.941	321.191	344.448	357.251	380.637	335.317	246.941	325.654	276.427	296.36	437.554	306.967	306.385	301.034	319.749	404.255	284.858	323.99	272.939	349.085	329.649	1.16141	0.00154784	Not_Sig
A0A0D6F9R3	tRNA1(Val) (adenine(37)-N6)-methyltransferase	trmN	273.061	197.947	229.568	287.49	155.974	189.415	208.649	248.512	247.397	106.98	218.138	234.775	227.357	195.449	249.938	223.929	217.73	288.212	160.836	237.778	219.957	213.352	234.887	310.958	315.332	441.333	189.891	333.35	244.901	309.725	326.024	219.975	240.262	199.345	248.4	207.636	203.029	263.097	217.816	232.969	285.978	261.913	0.839808	0.0189484	Not_Sig
A0A0D6F9S9	4-hydroxy-tetrahydrodipicolinate synthase	dapA	1693.96	4343.66	3362.48	2255.29	5653.29	3510.96	2927.25	2284.03	1641.1	4177.87	4857.1	3759.04	2927.63	6443.74	3565.84	2628.89	7997.51	3357.74	5026.63	2725.68	3756.98	2184.54	1751.52	2422.46	1844.1	2243.52	2255.01	1924.85	2968.55	1493.09	2709.6	2905.68	1975.62	3798.07	2377.5	2939.23	6103.36	1919.39	3190.81	1574.36	2065.36	2532.33	1.48361	0.00674941	Not_Sig
A0A0D6FA26	CadC family transcriptional regulator	cadC	565.667	974.59	435.403	552.957	1038.15	1005.95	701.773	561.587	379.586	903.036	932.684	364.055	815.967	847.804	986.762	789.565	462.161	477.751	1232.4	789.723	740.878	313.437	398.871	424.633	593.332	340.696	519.083	453.551	625.87	414.838	321.243	603.446	409.437	604.429	487.472	598.897	633.362	566.441	646.001	377.543	551.318	494.195	1.49916	0.000294163	Not_Sig
A0A0D6FA57	Cytoskeleton protein RodZ	rodZ	6509.33	8186.78	4888.77	6051.91	8428.87	9433.23	6028.56	5823.24	4110.08	9414.8	8943.81	7020.11	6916.8	9691.3	9611.78	5605.12	6118.44	5749.77	11240.1	7443.07	7360.79	3873.23	4832.15	5536.21	6576.86	5783.89	5698.9	4054.57	5412.73	5377.07	4215.8	6537.1	5191.58	6652.97	6336.79	6339.35	8376.88	6046.37	5614.4	6183.14	6517.83	5757.89	1.27838	0.00214385	Not_Sig
A0A0D6FA64	Outer membrane protein assembly factor BamD	bamD	4709.29	6328.32	5232.29	4418.55	7688.53	6424	5087.65	5227.04	5552.83	6902.19	5580.61	5108	5409.64	6833.93	5920.77	6132.99	8929.65	6597.37	7296.21	6772	6107.59	5013.33	6213.86	5265.78	3943.49	6448.21	5140.44	5159.99	5084.77	4091.3	5308.85	6477.53	5497.76	4851.99	5111.85	5232.8	5873.93	5436.5	5279.58	5876.34	4810.68	5305.95	1.15108	0.00838856	Not_Sig
A0A0D6FA84	DUF3820 family protein	A3104_16975	582.184	818.514	460.247	601.955	682.697	924.594	457.221	589.034	340.653	967.4	857.248	316.06	748.674	1139.52	668.457	511.137	632.488	492.204	1186.56	815.71	689.628	402.97	482.19	324.15	594.441	307.352	428.714	366.224	449.855	416.954	296.72	313.281	446.862	736.638	472.183	961.108	631.262	795.203	604.842	527.024	558.467	505.822	1.36338	0.00919429	Not_Sig
A0A0D6FA88	Outer membrane protein assembly factor BamC	bamC	3972.44	4008.74	3533.69	2961.33	4534.96	3702.93	3396.72	3732.9	3696.06	4759.36	4064.85	4395.26	3608.31	4473.47	4114.97	4263.4	5393.16	4540.31	5976.76	4194.15	4166.19	2636.32	3797.62	3427.6	2402.2	2739.17	3264.79	3979.34	3221.67	1932.03	3594.75	4446.24	3957.4	3550.12	3352.85	3493.12	5450.49	3491.07	3357.84	3575.14	2940.6	3430.52	1.21445	0.00252052	Not_Sig
A0A0D6FA98	Succinyl-diaminopimelate desuccinylase	dapE	1536.8	2557.84	2446.86	1813.14	2114.57	2238.78	1766.06	1752.6	1917.16	2313.2	2128.9	2199.45	1821.34	2487.44	2061.9	2020.45	2861.94	2541.82	2027.61	1826.5	2121.72	1805.24	1402.95	1463.91	1349.38	2622.28	1335.8	1385.82	1271.19	1683.82	1534.6	1393.31	1582.62	1378.66	1442.42	1628.26	2088.59	1778.67	1265.2	1417.88	1685.91	1575.83	1.34642	6.26097e-06	Not_Sig
A0A0D6FAH0	L-glyceraldehyde 3-phosphate reductase	mgrA	2716.31	2932.16	901.058	2180.59	2166.13	2487.25	2066.72	1970.94	1053.43	2784.66	1720.59	1105.22	2418.45	1434.87	2874.15	1765.49	1014.05	1149.35	1938.77	2416.41	1954.83	1241.36	1461.3	1465.61	1800	1395.28	1735.38	1857.4	1635.99	1851.36	1305.7	859.533	1617.4	1724.36	1746.75	1727.98	1191.18	1762.41	1687.83	2160.77	1930.92	1607.92	1.21575	0.0402504	Not_Sig
A0A0D6FAH6	Dual-specificity RNA methyltransferase RlmN	trmG	818.282	1192.69	1032.09	1332.12	1779.28	1177.79	809.942	763.001	1103.58	1164.35	1480.78	938.066	1386.59	1863.85	983.872	1467.23	1555.82	1052.01	1119.55	955.035	1198.8	1624	1550.62	1473.48	2060.2	1794.31	1137.28	1513.22	1515.8	2709.08	1995.17	1225.31	1856.62	1488.45	1371.39	1418.17	1892.18	1359.99	1495.98	1060.48	1610.77	1607.63	0.745693	0.00055501	Not_Sig
A0A0D6FAI0	Glucokinase	glk	7087.23	7732.62	6709.79	5092.43	8907.25	8111.09	5943.08	5792.16	3950.44	9022.68	7924.32	8260.15	7052.28	9407.47	8548.26	6553.1	7294.9	6620.61	9857.96	7863.53	7386.57	4122.75	4301.54	5660.44	6160.14	6156.52	5100.44	4783.79	6224.41	7046.34	10105.7	7766.74	5958.67	7376.6	6425.91	6258.48	9084.42	5477.91	5543.16	5569.38	5380.53	6225.19	1.18656	0.0179687	Not_Sig
A0A0D6FAL8	Long-chain fatty acid transport protein	fadL	20313.6	35382.6	11989.4	16306	30527.3	19071.9	20053.3	20439.8	8098.54	24258.8	23781.7	16110.6	24471	30611.5	27260.9	20866.5	19282.5	12689.3	35239.2	26847.1	22180.1	10989.9	11712.3	15333.4	17413.2	20064.3	15188.9	15302.1	19435.4	16394.6	15268.2	10521.7	15450.4	20260	18317.3	18476.5	20546.1	17594.2	17156.8	17088.1	15243.7	16387.8	1.35345	0.00234882	Not_Sig
A0A0D6FAM9	DNA ligase	ligA	1805	2012.97	1113.41	1718.07	2421.46	2109.21	1509.6	1502.35	1089.41	1876.1	2000.25	1022.58	1622.95	2391.97	2334.57	1824.18	1581.29	1162.84	2708.41	1956.43	1788.15	1110.4	1317.62	1351.1	1692.71	1696.89	1425.15	1176.86	1280.73	1814.83	1374.4	1089.67	1452.34	1385.65	1208.64	1598.7	1495.68	1490.24	1412.48	1353.59	1518.08	1412.29	1.26614	0.00227312	Not_Sig
A0A0D6FAN7	Penicillin-insensitive murein endopeptidase	mepA	500.767	570.861	436.227	537.184	695.482	859.829	604.311	528.093	375.002	638.144	872.052	569.866	754.374	664.774	770.544	515.461	847.606	579.532	958.165	508.167	639.322	480.045	611.625	516.863	492.956	373.635	585.786	478.93	457.17	450.292	761.42	423.069	480.388	455.589	462.311	632.326	662.366	543.22	636.185	326.374	614.257	522.24	1.22419	0.00954656	Not_Sig
A0A0D6FAY3	Fatty acid oxidation complex subunit alpha	fadJ	1991.27	1521.22	976.461	879.379	1665.56	1376.49	1169.31	732.148	705.408	1800	1238.3	1296.74	821.797	1760.73	1410.13	1003.51	1858.18	1037.14	1969.85	1065.35	1313.95	821.41	576.355	700.489	989.565	2523.42	745.36	714.878	729.925	1018.13	1335.49	1096.87	633.683	552.047	686.752	890.994	1336.73	711.904	851.462	714.945	732.511	918.146	1.43109	0.00579308	Not_Sig
A0A0D6FAY9	Histidine ABC transporter substrate-binding protein HisJ	hisJ	7784.14	9162.99	6536.58	7512.47	8932.31	8058.71	8135.9	6991.23	5988.28	9511.19	9619.66	7490.29	8542.63	9501.8	8483.58	7194.28	10109.9	7529.08	12290.3	8350.98	8386.31	4963.48	6848.36	6837.39	6644.07	8062.96	6426.81	7073.54	6828.36	5744.93	5477.18	5671.02	6151.19	8458.64	7423	6283.57	8424.25	6224.18	5946.41	6759.32	5676.95	6596.28	1.27137	3.71444e-05	Not_Sig
A0A0D6FB37	Chorismate synthase	aroC	1238.19	1608.35	1940.17	1250.22	1671.18	1570.24	1445.36	1122.42	834.967	2149.22	1736.51	2488.69	1794.42	1859.93	1707.78	1573.23	1803.93	1640.24	2309.83	1577.6	1666.12	936.803	1025.71	947.507	1299.15	1072.79	1162.94	963.787	1265.15	1115.01	2064.05	2502.55	858.743	1526.84	1545.8	1799.26	2618.8	1277.67	1290	863.352	1221.27	1367.86	1.21805	0.0451878	Not_Sig
A0A0D6FB66	Anaerobic nitric oxide reductase transcriptional regulator	rocR	240.159	413.603	472.918	434.387	364.404	354.686	272.268	444.406	283.068	482.216	208.142	216.99	493.194	667.121	582.949	283.526	579.995	304.793	599.254	294.069	399.607	242.721	257.688	286.014	575.972	432.73	468.283	277.604	167.981	372.822	211.637	276.178	219.017	262.451	194.91	206.678	267.922	260.663	256.108	242.922	505.047	299.267	1.33529	0.0158996	Not_Sig
A0A0D6FB82	Nucleoside permease	nupC	5571.83	6518.16	3300.35	9119.06	7269.47	3413.46	4431.42	5282.15	1589.51	7716.32	5455.45	6394.16	5440.58	6879.81	7055.72	5086.05	4815.3	3191.2	8331.48	4496.22	5567.89	3351.55	1448.13	6432.81	3148.93	2617.72	6639.06	6148.08	7324.86	3113.15	4794.9	6191.62	2846.46	3466.71	3029.09	3879.17	2141.08	2891.62	6509.85	3986.69	6161.18	4306.13	1.29301	0.0364004	Not_Sig
A0A0D6FBD2	Glutathione S-transferase	yfcF	1527.33	2461.93	1063.79	1610.99	1772.46	1839.43	1895.56	1651.94	1062.3	2415.61	1448.04	1520.8	1736.27	2911.32	1962.24	1719.99	1614.71	1218.27	2497.31	2065.44	1799.79	1029.06	1596.13	1355.01	613.521	582.466	926.963	1523.29	1331.89	477.618	1010.94	1753.14	1480.71	1515.59	1413.13	1533.5	1777.72	1369.01	1423.34	1285.49	1159.61	1257.91	1.43078	0.000322928	Not_Sig
A0A0D6FBD5	NADH-quinone oxidoreductase	nuoG	2672.25	5158.65	2480.02	2466.8	3976.4	3491.97	3641.7	3178.43	3371.2	6128.69	3751.61	2967.66	3177.46	3790.86	3558.34	3296.56	4591.35	3001.86	4525.47	3497.79	3636.25	2484.24	2388.63	2334.91	2847.69	3000.68	2503.15	2261.09	2697.07	2517.87	2009.67	2216.99	2045.58	2935.47	2368.77	2723.93	3191.65	2368.32	3442.05	2227.79	2618.74	2559.22	1.42085	1.7066e-05	Not_Sig
A0A0D6FBD8	Histidine ABC transporter substrate-binding protein HisJ	argT	5616.53	7379.15	4818.41	6117.18	9246.73	6303.68	6264.33	5916.53	4992.74	6575.62	7868.98	7775.54	7716.59	8499.46	9158.66	6612.03	11746.4	7646.79	11391.3	7713	7467.98	3146.78	3673.35	4934.37	5192.97	5623.17	4532.54	4584.77	4947.52	5077.41	4388.4	8393.73	3374.25	7779.78	5333.09	5339.75	7352.35	4156.66	5575.61	4394.67	3613.08	5070.71	1.47277	4.72412e-05	Not_Sig
A0A0D6FBF6	Amino acid transporter	hisP	1036.05	1306.9	760.034	1494.76	1003.41	924.922	1170.82	893.78	1036.36	1764.13	1016.53	1631.4	1091.35	1162.72	51.2938	846.743	1107.74	794.935	1598.57	967.189	1082.98	848.402	866.189	709.331	803.233	739.128	830.915	749.737	734.052	775.542	568.363	1194.05	731.465	781.87	982.921	913.932	958.111	895.326	857.299	919.932	730.666	829.523	1.30555	0.00687953	Not_Sig
A0A0D6FBH4	Phosphate acetyltransferase	pta	6051.51	9340.24	4446.75	7101.58	6052.94	4221.31	5278.38	5036.71	4095.35	6268.27	5913.99	4706.09	6964.87	6123.08	6168.26	6256.43	5412.49	4014.9	6288.51	5846.88	5779.43	3689.56	3800.42	4646.07	5007.22	4553.98	4482.9	5484.29	5693.22	5351.88	3822	3688.15	4142.33	5368.33	6069.4	5592.08	4437.05	4725.79	5428.44	3829.68	5583.23	4769.8	1.21167	0.00371916	Not_Sig
A0A0D6FC17	o-succinylbenzoate synthase	menC	1212.59	1779.49	967.827	1159	1856.65	1560.3	1468.32	1293.49	972.646	1423.97	2304.2	789.988	1996.07	2168.2	1647.76	1454.26	1328.58	1022.26	2248.93	1886.3	1527.04	1149.92	985.036	1153.11	1116.13	773.594	1303.87	1101.4	1117.46	1147.4	379.916	609.013	1021.09	1744.59	1590.33	1843.16	2248.26	1283.71	1157.58	1107.82	1421.26	1212.73	1.25917	0.0279559	Not_Sig
A0A0D6FC37	NADH-quinone oxidoreductase subunit F	nuoF	6643.82	7847.77	6975.5	6964.94	7144.35	7102.65	5829.77	6053.33	7322.2	6209.15	7746.84	5539.62	7479.28	7940.52	6825.33	6675.51	7859.38	6666.45	7353.21	6551.9	6936.58	7413.97	6348.94	5322.89	6623.76	8573.4	5842.18	5923.6	5737.09	6874.67	3927.64	5561.07	6774.57	6263.09	5955.73	5671.48	7703.57	6087.73	6761.57	5692.65	6311.24	6268.54	1.10657	0.0163635	Not_Sig
A0A0D6FCG0	Periplasmic nitrate reductase	napA	352.164	554.734	737.747	496.466	702.096	594.674	434.435	548.209	925.073	548.89	623.028	569.044	613.695	858.467	422.639	625.228	693.878	756.398	551.312	366.623	598.74	902.366	533.214	806.092	672.128	1164.69	612.107	681.006	602.742	936.443	885.432	1157.15	682.074	420.35	637.211	692.698	789.161	545.567	645.596	455.403	605.631	721.354	0.830023	0.0370458	Not_Sig
A0A0D6FCL4	DNA gyrase subunit A	gyrA	1098.79	1994.5	1103.77	1282.19	1579.35	1715.16	1435.82	939.127	1202.88	2186.69	1694.71	1923.56	1387.53	1992.87	1778.92	1281.42	1457.06	996.779	1722.87	1241.35	1500.77	1041.25	1039.84	1030.07	1042.15	1278.79	1246.77	1162	1092.5	1045.74	986.072	1636.76	959.707	1343.13	1382	1373.99	1795.05	1192.56	1562.21	983.89	1313.86	1225.42	1.2247	0.00720246	Not_Sig
A0A0D6FCN6	D-galactonate dehydratase family member RspA	rspA_2	132.375	98.631	126.408	118.088	57.4497	52.4712	53.2438	73.5712	165.375		33.6595	158.414	27.5694	89.6487		112.583	81.9581	136.388	91.607	85.4014	94.1578	93.4954	144.637	145.379	149.328	226.253	168.63	96.5721	143.531	221.638	202.521	150.522	143.834		44.5731	64.5742	93.9593	84.2839		67.8151	67.6627	128.289	0.733948	0.0411205	Not_Sig
A0A0D6FDC5	Anti-FlhC(2)FlhD(4) factor YdiV	pdeN_2	304.213	371.137	268.166	268.466	431.745	405.616	366.518	397.012	240.059	553.252	310.285	552.026	255.071	299.835	450.818	232.472	398.676	305.603	395.644	328.738	356.768	263.854	159.783	366.666	440.537	477.52	211.791	208.612	322.036	299.154	175.574	180.412	425.497	267.988	234.863	293.047	252.885	196.032	280.962	195.866	239.479	274.628	1.29909	0.00777569	Not_Sig
A0A0D6FDT8	S-formylglutathione hydrolase	fghA	3763.84	5842.67	5370.6	5217.97	6934.56	4506.02	4204.82	4019.08	4978.79	6237.77	7098.05	3606.64	4075.31	9676.01	4271.19	4001.77	6535.07	5523.18	10631.3	3550.12	5502.24	2849.29	3436.96	3030.69	4690.28	2768	3939.16	3075.33	3439.52	4775.97	2881.1	3435.2	3494.2	3819.88	4007.02	5086.58	9615.88	5635.85	4720.32	3623.28	4357.99	4134.12	1.33093	0.017647	Not_Sig
A0A0D6FE28	Outer membrane permeability protein SanA	sanA	837.629	652.131	821.358	928.579	513.763	761.785	541.411	669.381	827.39	453.941	632.086	758.635	673.181	477.678	589.322	608.122	505.733	768.055	527.138	548.466	654.789	917.29	1013.69	704.59	1099.51	1682.38	692.982	699.321	687.156	1329.1	700.842	868.311	832.681	839.43	790.783	613.601	616.002	675.112	698.476	856.906	680.044	849.911	0.770421	0.00581302	Not_Sig
A0A0D6FE66	ABC transporter ATP-binding protein	yejF	668.517	419.275	450.821	542.08	450.26	481.56	464.959	498.203	598.333	445.505	415.128	428.455	521.852	520.975	459.099	447.347	405.244	489.942	509.013	436.367	482.647	633.452	575.962	549.039	626.114	650.937	549.05	601.397	481.227	843.414	492.65	559.332	552.406	465.99	451.05	412.979	594.339	511.635	464.45	544.516	518.689	553.931	0.871311	0.0082123	Not_Sig
A0A0D6FEE0	tRNA-dihydrouridine(16) synthase	dusC	134.718		103.991	140.383	132.995	57.2191	38.2412	76.4224	267.485		69.782	164.178	115.657	184.378		150.602	101.562	130.489			124.54	194.162	174.564	180.528	192.178	331.25	183.494	149.754	147.846	359.045	237.628		177.754			72.2779	117.394	125.118	68.0203	181.677	110.23	176.642	0.705042	0.0404032	Not_Sig
A0A0D6FEL9	Quinone-dependent D-lactate dehydrogenase	dld	2453.26	3685.98	1151.82	1788.08	3184.4	2589.22	2350.76	2382.64	1441.1	3546.82	3135.54	1947.9	3121.77	3489.42	2993.75	2632.39	1451.55	1217.82	2896.1	2742.62	2510.15	1725.56	1693.92	2327.53	2063.08	1168.06	2100.81	2374.76	2297.73	2220.24	1022.34	1283.99	1988.98	2003.75	2196.49	2207.32	2527.08	2106.77	2154.72	2018.28	2085.59	1978.35	1.26881	0.010618	Not_Sig
A0A0D6FF16	Cytidine deaminase	cdd	903.351	872.488	1069.93	1324.14	1109.03	1256.34	1171.4	1061.25	1362.86	1511.3	1109.52	2573.53	1062.47	1178.99	1066.24	943.489	1127.83	1898.51	1862.1	1241.91	1285.33	958.953	1064.91	673.239	1060.18	1564.39	974.248	969.279	620.98	1132.82	898.987	1332.15	855.392	854.313	991.079	910.197	1162.49	990.934	899.281	938.41	967.512	990.988	1.29702	0.0065438	Not_Sig
A0A0D6FF30	Beta-D-glucoside glucohydrolase	bglX	2055.11	2669.56	1640.62	1980.05	2205.94	2280.57	1784.11	1964.96	1885.01	1727.49	2188.61	1281.54	2199.37	2429.04	2741.8	1947.95	2373.54	1895.45	2997.8	2205.8	2122.72	1533.23	1553.99	1382.47	1657.32	1770.04	1607.06	1368.98	1596.68	2011.86	1045.41	901.718	1385.26	1754.07	1658.53	1906.79	2092.67	1978.13	1725.42	1648.28	1829.1	1620.35	1.31004	6.58578e-05	Not_Sig
A0A0D6FFZ9	AsmA family protein	asmA	463.163	962.947	447.43	418.679	935.984	704.541	556.824	539.389	406.141	642.1	733.139	527.867	484.926	1067.82	740.82	547.039	1057.2	494.626	1163.38	610.394	675.22	432.74	348.54	482.906	468.519	624.593	378.081	339.05	488.199	490.387	383.268	467.937	322.394	529.192	474.443	540.544	724.603	401.66	569.303	397.519	375.421	461.965	1.46163	0.000714455	Not_Sig
A0A0D6FG13	Bifunctional hydroxymethylpyrimidine kinase/phosphomethylpyrimidine kinase	thiD	2815.85	3374.3	2849.58	2275.33	4115.09	4551.91	3559.45	2707.82	1716.26	5022.37	3649.7	2321.24	3364.96	5011.31	4511.48	1109.83	4268.16	2506.08	1684.64	4226.08	3282.07	1805.13	1763.03	1883.06	2085.37	1843.44	2237.37	1892.23	2561.21	2740.37	1400.15	1407.48	2143.81	2513.49	2640.87	3473.71	3343.23	3124.93	3472.62	2016.07	2601.22	2347.44	1.39815	0.0029025	Not_Sig
A0A0D6FGF6	dTDP-glucose 4,6-dehydratase	rfbB	1531.04	1375.63	1406.62	1468.4	1500.27	1466	1219.42	1339.91	1727.85	1567.09	1696.16	1841.95	2021.04	1795.47	1799.03	1503.86	1368.47	1588.73	1537.14	1440.79	1559.74	1251.56	1268.96	1191	1201.16	1398.83	1061.75	1278.61	1093.12	1266.8	1155.89	2671.17	1213.15	1283.21	1308.14	1099.95	1353.98	1083.11	1135.16	1187.57	1159.78	1283.14	1.21556	0.00321764	Not_Sig
A0A0D6FGI8	CDP-6-deoxy-D-xylo-4-hexulose-3-dehydrase	rfbH	9791.63	18770.1	14727.3	13837.9	17203.6	11090.2	12291.4	12610.6	11172.2	19949.6	15799.1	15460.8	17882.5	15076	17014.5	13526.4	19026.5	13609.4	14214.1	14234.5	14864.4	10522.6	9772.37	11529.1	10274.2	11130	10510.2	10002.3	11607.1	10992.1	10309.7	15276.8	10034.1	17012.1	15371.8	14577.1	14778.6	12699.3	13929.9	9920.24	12245.7	12124.8	1.22596	0.00153086	Not_Sig
A0A0D6FGJ4	Glucose-1-phosphate cytidylyltransferase	rfbF	2302.13	7305.49	3844.9	2973.52	7042.09	5601.41	5007.97	2814.87	1898.47	8765.62	4571.19	4277.13	3716.24	3978.83	5658.93	4256.26	8520.29	3434.64	4327.76	4469.49	4738.36	1965.54	2426.53	2343.97	3325.02	2420.92	3355.38	2128.75	3257.28	2098.37	2392.44	2038.15	1977.84	4448.11	6186.26	5132.69	6134.93	3943.64	5344.14	2026.74	2562.34	3275.45	1.44663	0.00943143	Not_Sig
A0A0D6FGK5	CDP-glucose 4,6-dehydratase	rfbG	3190.79	4630.97	3279.52	2675.04	5008.47	3743.39	3099.32	2724.57	2581.22	3230.91	4030.69	2338.55	3428.71	4245.89	3259.37	3245.7	4790.16	3181.74	3683.24	3352.89	3486.06	2525.39	2535.94	2842.21	2385.39	2446.01	2438.44	2807.2	3341.05	2868.07	2066.76	2364.86	2872.77	2926.65	2894.93	3254.44	2919.77	2970.14	3846.58	2856.11	2786.61	2797.46	1.24615	0.000698261	Not_Sig
A0A0D6FGL8	Abequosyltransferase	rfbV	718.362	1438.83	858.411	994.367	1859.76	1247	835.564	1101.14	541.795	888.116	1331.04	861.825	781.795	1317.38	1150.55	781.445	1930.17	822.232	1309.1	917.324	1084.31	516.448	554.389	706.074	1293.77	848.859	651.499	571.307	942.863	826.807	589.908	565.815	692.168	764.338	632.767	660.8	861.202	579.368	1099.81	573.339	568.897	725.021	1.49556	0.000464022	Not_Sig
A0A0D6FGM2	CDP-abequose synthase	rfbJ	2818.45	2624.7	2661.79	2966.41	2877.35	2378.82	2245.63	2253.33	2969.22	2612.58	3126.47	2281.82	3036.54	3823.87	2909.48	2587.23	3402.12	2863.38	2749.95	3326.2	2825.77	2482.74	2621.85	2203.85	2989.27	3393.32	2614.67	2842.06	2413.94	3702.72	1949.86	1888.6	2224.37	2389.12	2137.18	2180.36	2698.96	2322.91	2257.36	2351.12	2295.04	2497.97	1.13123	0.0207907	Not_Sig
A0A0D6FGS0	Bacterial sugar transferase	wcaJ_1	642.749	1292.97	819.178	707.213	1098.56	893.33	743.175	660.638	988.232	1219.8	1118.55	1133.01	795.586	1157.52	1149	725.338	1351.8	730.678	1295.29	731.013	962.682	821.317	494.487	664.241	775.263	843.442	751.013	546.189	763.771	666.291	486.899	1171.88	497.791	934.768	972.703	886.508	1289.55	904.987	909.093	513.116	669.685	778.15	1.23714	0.0161795	Not_Sig
A0A0D6FGW8	Chain length determinant protein	wzzB	3827.46	3755.02	1002.48	2944.77	3432.68	3401.16	3047.14	3553.36	1571.18	5611.7	3415.06	1735.58	3973.91	4280.46	4939.18	3331.55	1064.69	1007.72	3581.53	3309.71	3139.32	1733.51	1557.63	3531.3	2732.11	1550.8	3217.19	2421.23	2600.23	3388.39	869.689	1834.58	2304.31	2737.83	2776.7	3005.09	1998.79	2754.71	2691.07	2821.09	2993.62	2475.99	1.2679	0.0473112	Not_Sig
A0A0D6FGZ0	Glycosyl transferase family 2	rfbN	1378.98	1782.92	1407.34	1288.9	1891.36	1454.22	1317.55	742.63	1051.71	1413.71	1682.5	735.768	1311.08	1882.39	1079.61	1129.71	1457.62	1075.54	1709.31	1432.84	1361.28	1041.55	1315.91	730.155	979.269	1142.87	1046.9	1216.93	975.405	1091.55	786.996	974.137	1013.57	838.772	866.684	1047.34	1012.34	809.471	1393.86	866.822	1272.96	1021.17	1.33306	0.000253159	Not_Sig
A0A0D6FH89	Mannose-1-phosphate guanylyltransferase	rfbM	670.66	1125.64	821.353	838.288	1252.03	933.919	781.274	820.14	1011.19	1595.36	901.365	828.456	1064.36	1630.81	1280.79	784.017	1518.95	821.345	1452	875.797	1050.39	751.746	722.442	854.675	953.458	1104.38	663.791	770.1	713.996	1101.71	669.569	868.756	718.872	806.333	720.654	755.661	1204.61	671.15	887.385	702.278	878.069	825.982	1.27168	0.00536797	Not_Sig
A0A0D6FH97	E3 ubiquitin-protein ligase SopA	sopA	310.59		402.522		392.584	356.055	334.146	269.052	443.244	176.876	274.512		398.574	335.21	212.242	313.501	371.041	413.598		221.498	326.578	240.942		355.593	177.858		246.265	244.14	35.9474	237.883			327.338	208.326	208.355		213.464	177.918	280.266	365.485		237.127	1.37723	0.00527958	Not_Sig
A0A0D6FHD8	dTDP-4-dehydrorhamnose reductase	rfbD	1267.35	1774.28	1452.55	1616.25	1907.24	1637.93	1463.92	1697.44	2009.81	1820.62	1800.17	1622.96	1514.42	1656.04	2307.07	1644.84	1598.13	1577.51	1613.98	1699.26	1684.09	1034.28	1281.89	1154.86	984.554	1406.81	1224.43	1323.55	1234.74	1295.06	1044.59	1794.63	1280.66	1753.63	1593.33	1513.86	1562.3	1519.72	1170.7	1175.99	1126.18	1323.79	1.27217	1.2348e-05	Not_Sig
A0A0D6FHE4	Glucose-1-phosphate thymidylyltransferase	rfbA	2300.92	4789.77	2555.63	2089.21	3939.89	2628.37	2667.2	2822.65	1902.22	3235.73	3322.69	2513.51	3183.86	4261.16	3581.34	2998.25	4838.22	3112.4	3349.15	2631.9	3136.2	1415	1653.39	2389.05	2747.23	2387.91	2435.07	2036	3124.17	2917.44	1812.72	2279.97	2303.31	2805.46	1842.21	1892.98	2130.02	1529.13	2650.68	1507.09	2383.64	2212.12	1.41773	0.000108011	Not_Sig
A0A0D6FHF7	2Fe-2S iron-sulfur cluster binding domain-containing protein	rfbI_2	1646.08	1628.3	1813.47	1729.49	2587.72	1547.79	1334.39	1174.43	1479.38	2345.11	1799.26	2611.8	1618.47	2202.18	1954.66	1981.32	2174.79	1567.72	1885.16	2109.24	1859.54	1096.39	1587.99	1443.21	1182.44	1352.4	1550	1419.69	1100.39	1535.55	872.459	2148.01	1346.34	1749.4	1582.57	2061.25	1707.34	1941.97	1535.12	1286.66	1381.88	1494.05	1.24463	0.00257422	Not_Sig
A0A0D6FHZ7	Histidine biosynthesis bifunctional protein HisB	hisB	1815.97	1603.57	2183.52	1555.59	1738.44	1616.72	1546.71	1603.16	1568.13	2458.53	1978.4	1587.64	3324.28	2658.58	1868.92	2185.7	1384.38	1325.1	1786.85	1833.85	1881.2	1636.12	1755.91	1440.75	1824.73	1597.61	1419.91	1749.22	1491.37	1908.28	990.763	1352.36	1424.07	1665.51	1555.97	1531.26	1699.49	1270.3	1434.28	2363.3	1678.72	1589.5	1.18352	0.0246029	Not_Sig
A0A0D6FLS1	Hydrolase	yedJ	571.675	796.905	755.232	812.254	1191.88	681.023	683.108	423.369	727.565	508.05	921.132	696.537	641.87	1315.17	780.185	636.834	1317.22	1347.53	1501.71	810.262	855.976	767.99	610.952	516.029	705.924	1152.72	407.627	576.662	577.23	680.901	1044.9	934.236	590.94	583.529	564.731	635.525	742.491	530.94	488.435	458.761	442.086	650.63	1.31561	0.0165487	Not_Sig
A0A0D6FLS7	Cytosine-specific methyltransferase	dcm	328.704	373.607	655.495	428.34	486.683	380.982	411.443	399.291	534.406	434.181	450.545	596.374	440.794	622.194	434.429	404.98	730.215	596.738	544.368	421.828	483.78	463.415	416.304	388.013	375.374	568.115	389.829	343.769	343.044	380.918	550.453	590.737	352.47	374.313	386.011	455.304	527.389	413.013	231.902	306.68	316.378	408.671	1.18379	0.0235924	Not_Sig
A0A0D6FMF8	Flagellar assembly protein FliH	fliH	150.487	83.2541	231.457	327.463	348.681	325.725	315.084	226.78	225.315	269.551	143.323	300.682	204.506	208.909	246.69	157.414	274.763	213.771	260.816	101.054	230.786	147.962	118.341	196.315	272.049	313.46	119.299	183.363	87.427	126.88	138.966	407.437	187.392	163.085	87.9136	84.2824	315.278	114.092	224.954	89.694	83.8034	173.1	1.33326	0.035953	Not_Sig
A0A0D6FNA6	Copper homeostasis protein CutC	cutC	733.645	809.135	764.728	530.338	1250.68	1065.52	742.763	557.808	533.12	1415.02	1085.61	989.484	908.017	1267.32	907.122	617.453	1557.01	786.44	1058.87	798.848	918.947	605.23	559.34	460.792	752.369	525.544	740.199	482.632	619.961	687.751	318.466	683.363	476.328	712.817	636.855	637.192	1408.92	610.662	724.772	553.801	665.456	643.123	1.42888	0.00147758	Not_Sig
A0A0D6FPD3	Pyruvate kinase	pyk	3140.07	5376.53	4072.63	3335.91	5299.76	4051.33	3648.42	3376.38	2814.35	3025.31	5082.01	3778.08	3284.91	4083.69	3334.97	3889.52	6098.09	3714.24	5594.62	3987.03	4049.39	3287.91	3739.36	2939.26	4526.76	4010.25	2842.16	2645.63	3442.95	3609.86	3133.13	3826.48	2814.72	3025.81	2710.66	2690.33	7117.28	2139.96	3212.37	2648.87	2763.07	3356.34	1.20649	0.0341746	Not_Sig
A0A0D6FPE0	Aspartate--tRNA ligase	aspS	2998.49	4399.59	3695.86	2761.18	4429.44	3432.85	3713.07	2943.56	3372.57	5250.18	3452.53	4071.16	3424.28	3479.02	3581.44	3401.7	5088.67	3372.09	4453.99	3484.06	3740.29	3366.42	2759.69	2859.83	3814.25	4956.5	2574.82	2826.41	3043.82	3973.56	2902.17	3555.47	2842.25	2902.64	2853.76	2655.11	4369.07	2220.16	3306.72	2441.91	2554.04	3138.93	1.19158	0.00819152	Not_Sig
A0A0D6FPP0	Oligopeptidase B	ptrB	1490.58	1835.31	313.171	1017.29	1631.48	1425.96	1094.2	923.89	399.072	2017.78	1544.59	540.508	1348.89	1555.16	2079.5	1237.31	273.123	340.094	1446.11	1413.7	1196.39	674.508	879.485	976.749	1212.24	432.353	1050.14	938.671	869.437	1116.88	291.82	358.175	848.45	1088.79	1031.21	1005.92	911.171	884.452	1078.63	981.305	1151.26	889.083	1.34564	0.0337907	Not_Sig
A0A0D6FSA5	Protein-serine/threonine phosphatase	pphA	322.12	383.37		316.331	432.51	521.877	343.871	259.065	210.581	459.495	261.092		175.228	313.688	463.758	233.983			589.974	374.544	353.843		274.512	195.584	377.023		333.363	216.229	251.938	314.087			264.917	205.628	265.482	276.276	356.197	247.79	308.912	239.689	223.993	271.976	1.30101	0.0158644	Not_Sig
A0A0D6FSF6	Uncharacterized protein	A3104_04120	364.113	264.969	450.215	100.016	112.592	326.74	393.922	270.242	239.206	301.897	399.716	237.962	335.802	389.865	251.659	326.342	446.839	462.489	249.699	287.05	310.567	519.859	293.565	454.787	214.522	250.277	428.739	393.602	386.241	151.362	719.222	622.089	356.709	314.122	359.689	331.009	505.344	276.496	511.02	369.689	480.853	396.96	0.782363	0.029312	Not_Sig
A0A0D6FSG3	Carboxy terminal-processing peptidase	prc	1214.51	1710.14	1248.62	1468.76	2202.35	1848.3	1589.1	1161.46	1047.09	2501.56	2087.11	2407.07	1231.8	2524.57	2052.56	1338.86	2294.48	1670.9	2768.05	1623.38	1799.53	1028.6	1113.08	902.152	1748.22	1401.35	1312.85	1074.45	1155.47	1312.76	995.94	1456.66	987.155	1573.61	1635.45	2262.02	2729.46	1770.61	1445.74	1138.5	1575.15	1430.96	1.25757	0.0228102	Not_Sig
A0A0D6FTG4	D-amino acid dehydrogenase	dadA_2	7875.05	10934.9	13182.2	9298.06	11533	10847.5	10605.3	7093.3	7819.34	9923.65	11705.4	10978.7	9407.96	13972.1	10744.4	10390.6	15092.3	12719.2	16249.5	9041	10970.7	7733.09	5530.02	7285.52	8179.57	10788.2	8291.95	7474.82	7727.4	8703.64	9699.92	6997.41	7020.59	5320.55	7367.62	8284.21	11027.6	7831.65	9368.5	5850.8	8460.56	7947.18	1.38045	2.5763e-05	Not_Sig
A0A0D6FU88	Fatty acid metabolism regulator protein	fadR	1848.69	2261.61	2725.25	2631.77	2820.92	2918.58	2472.89	2075.16	2722.14	3200.42	2578	2157.97	2564.36	3537.48	2453.58	1869.23	4177.75	2933.6	3440.49	2136.95	2676.34	1822.97	2188.93	1993.55	2209.79	3391.78	1833.76	2008.2	2041	1747.47	2198.68	1613.78	2164.59	1928.81	1474.06	2164.6	2654.68	1566.36	1941.33	1836.12	1403.45	2009.2	1.33205	0.000230122	Not_Sig
A0A0D6FV27	Release factor glutamine methyltransferase	prmC	212.18	354.658	244.18	275.885	662.919	613.513	251.961	192.24	233.338	575.863	277.936	278.709	200.532	548.363		200.896	377.24	205.264	482.831	307.065	341.872	203.256	208.306	226.268	183.069	218.697	277.015	237.71	199.367	255.319	132.392	354.332	209.532	244.379	307.737	323.604	351.212	275.121	199.689	200.259	211.86	240.956	1.41882	0.0101805	Not_Sig
A0A0D6FW13	Formyltetrahydrofolate deformylase	purU	3123.22	2076.05	3015.47	4237.88	1551.15	1201.71	1627.22	3258.12	5883.45	1965.9	1483.3	1755.38	2951.97	1000.99	1754.5	2106.77	2502.03	2944.65	1432.08	2291.29	2408.16	3379.98	3111.47	3937.41	3754.59	8726.24	2325.84	3133.3	2923.3	5188.85	4239.82	3305.29	5022.09	3272.06	2998.22	2014.13	1929.72	1871.22	2293	3482.65	2033.38	3447.13	0.698598	0.0220654	Not_Sig
A0A0D6FW75	UPF0225 protein YchJ	ychJ	473.535	308.804	459.127	482.788	289.712	343.822	326.827	244.475	743.194	409.047	318.417	630.47	283.667	590.356	337.125	222.436	337.439	501.143	463.878	301.295	403.378	706.155	681.528	377.528	439.316	725.21	401.525	533.132	355.896	597.317	490.274	749.282	527.705	315.555	403.088	455.808	601.639	600.466	401.5	533.597	421.758	515.914	0.78187	0.0117134	Not_Sig
A0A0D6FWF6	Aldehyde-alcohol dehydrogenase	adhE	12999.1	20808.1	4595.75	10581.4	16132.6	16033.2	12225.9	13071	6943.41	23749.6	15169.1	7680.96	15583.4	16576.9	18536.4	13702	4998.22	4296.13	18992.8	14021.8	13334.9	7820.73	8670.32	10042	12175.9	5672.42	11075.9	9202.16	11487	11049.8	3265.47	5138.58	8598.43	12227.4	13450.4	14408.6	11653.8	12215.4	11373	10291.4	12113.8	10096.6	1.32073	0.0242601	Not_Sig
A0A0D6FWX9	CysB family transcriptional regulator	cysB	614.437	920.107	670.31	578.413	862.107	690.372	827.546	684.11	835.423	947.562	738.693	785.718	717.259	769.521	719.974	875.4	1191.36	644.029	993.075	751.769	790.859	708.554	655.897	527.503	724.771	988.805	586.79	672.411	568.828	743.118	656.645	1274.93	551.135	581.89	604.392	686.994	699.787	581.547	624.856	622.704	542.652	680.211	1.16267	0.0352586	Not_Sig
A0A0D6FXJ0	Aconitate hydratase	acnA	8460.6	12185.3	7691.85	7128.9	13243.4	12005.6	9936.05	9057.69	9313	8598.89	13126.3	7676.97	10145.4	10075.5	12369.6	9975.6	11931.2	8956.35	11080.3	10700.9	10183	8234.36	9251.04	8270.39	9774.31	9544.94	8567.03	8725.27	7899.83	10676	6862.67	7462.74	9074.48	8859.47	8451.51	8312.01	9625.24	9235.32	10948	8231.5	9870.85	8893.85	1.14495	0.00951817	Not_Sig
A0A0D6FXX2	Exoribonuclease 2	rnb	1005.14	1613.49	1189.27	903.685	1559.63	1235.17	1154.17	1071.17	925.329	1302.65	1525.94	1206.17	1212.92	1484.26	1231.61	1154.38	1806.09	1279.94	1540.3	1187.86	1279.46	918.064	843.781	877.39	1300.51	912.564	939.555	906.352	1151.58	1092.93	1012.75	1058.04	769.812	1269.93	1084.61	1101.89	1345.16	1055.68	1164.81	757.805	1066.91	1031.51	1.24038	0.00050123	Not_Sig
A0A0D6FXZ2	CMD domain-containing protein	A3104_03285	114.032	352.489	48.3441	195.882	482.466	485.147	446.078	182.023		359.016	627.444	99.9769	399.216	434.542	230.382	483.496	437.435		471.481	220.667	337.229	184.515	294.228	347.955	51.2927		264.936	310.307	231.966	287.864	279.706	266.934	162.142	386.034	127.156	229.137	308.151	140.089		140.752	136.972	230.563	1.46263	0.0214067	Not_Sig
A0A0D6FYH5	Peptide ABC transporter substrate-binding protein	sapA	1300.06	1409.89	639.157	1116.66	890.391	994.296	817.717	1084.44	1109.9	864.176	867.256	437.936	841.254	1047.35	1228.27	899.855	1018.15	774.43	1414.05	1026.57	989.091	767.465	749.167	860.612	1008.89	912.845	857.634	837.413	909.706	1122.01	804.298	328.931	745.906	642.078	688.956	782.047	614.022	813.438	818.365	818.981	865.989	797.437	1.24034	0.00556324	Not_Sig
A0A0D6FZ93	ATP-dependent RNA helicase DbpA	dbpA	735.125	973.47	328.519	649.686	822.464	778.778	493.522	836.887	745.579	612.591	777.982	153.18	752.706	724.785	796.938	609.725	409.195	403.954	902.63	757.339	663.253	338.566	392.968	657.612	599.816	542.278	715.532	738.216	663.98	1007.56	384.099	349.623	504.513	549.828	348.882	403.296	398.252	472.606	483.459	614.162	608.851	538.705	1.2312	0.0443804	Not_Sig
A0A0D6FZK9	Universal stress protein E	uspE	4025.8	9362.58	5160.72	4016.44	13542.1	11373.3	6533.14	4513.86	4806.96	14685	9561.28	7091.04	7016.89	14437.9	10273.5	5712.83	8617.13	6789.1	9719.47	7727.41	8248.32	3058.85	2803.74	4351.65	6252.79	8759.06	5579.19	4228.77	6915.05	6974.51	5692.42	7833.09	3769.29	5959.93	6387.06	6680.4	12592.6	8524.64	8761.46	3593.04	4628.26	6167.29	1.33743	0.0292492	Not_Sig
A0A0D6G0C8	Dicarboxylate transport	A3104_02975	315.087	216.929	258.038	226.745	189.099	253.186	178.479	239.615	344.273	239.926	264.663	151.233	235.183	237.139	235.656	238.47	229.304	275.595	283.41	220.197	241.611	314.557	302.98	358.698	407.302	616.108	355.932	286.207	260.153	465.984	350.053	235.993	252.299	293.019	319.001	199.244	206.863	203.626	251.994	308.678	266.703	312.77	0.772489	0.00544614	Not_Sig
A0A0D6G0F6	ATP-dependent RNA helicase HrpA	hrpA	889.752	902.7	473.909	648.174	822.734	884.572	715.47	723.023	668.33	1053.54	746.929	639.328	804.901	988.374	942.085	724.497	500.847	490.743	1038.24	763.379	771.076	589.295	522.292	595.794	669.165	642.08	617.858	566.001	600.137	842.911	638.682	586.207	544.23	526.792	662.301	738.848	753.379	700.576	747.935	651.472	703.795	644.987	1.19549	0.0056489	Not_Sig
A0A0D6G0K9	Protein YdcF	ydcF	968.34	2436.35	2168.7	911.946	2819.18	1865.24	1674.05	1903.92	920.328	3752.69	1886.51	2638.87	2228.21	2132.43	3143.05	1973.21	2476.2	1875.48	1545.41	1700.07	2051.01	1457.9	2100.58	669.052	2022.49	1127.95	1307.74	984.344	1136.29	1456.74	1122.67	1933.67	1109.26	1765.74	1718.51	1652.53	2170.78	1698.92	2399.1	2444.85	2383.3	1633.12	1.25588	0.0417026	Not_Sig
A0A0D6G0T8	PTS system galactitol-specific EIIC component	gatC_1	922.013	1155.93	688.549	952.262	925.142	1029.9	948.244	664.327		529.867	667.833	994.586	788.887	1090.14	1033.94	814.256	995.837	758.166	1541.73	671.289	903.838	536.602					571.207		514.085		604.318	867.678		611.207	472.568	603.48	1191.03	527.343	567.601	454.185	492.825	616.471	1.46615	0.00100755	Not_Sig
A0A0D6G1R3	50S ribosomal protein L7/L12-serine acetyltransferase	rimL	2356.15	1347.09	669.974	1576.72	1394.54	1606.94	1161.65	1641.37	2088.98	1224	1482.13	879.125	1618.73	1469.92	1726.39	1461.12	670.325	955.501	1757.54	1538.06	1431.31	1905.85	1755.13	2035.42	1613.13	2422.05	2198.78	1988.51	1626.01	2157.51	1551.27	981.962	2418.73	1524.56	1696.21	1231.47	1481.2	1920.41	1336.88	1916.36	1675.07	1771.83	0.807818	0.0109394	Not_Sig
A0A0D6G225	ATP-binding protein	yncE	4219.01	3927.98	3854.62	5769.21	5676.39	4976.12	4738.48	4684.75	5564.01	6708.7	6106.79	4305.78	4833.95	7403.46	4785.92	5205.87	4934.69	4230.78	6525.39	4705.54	5157.87	5973.42	5232.55	5517.1	4310.09	7233.41	5706.04	7829.92	6834.82	5709.75	11159.1	5136.98	6642.68	5088.2	5783.21	6101.26	9276.66	6801.08	4827.94	6133.19	5378.64	6333.8	0.814341	0.00782686	Not_Sig
A0A0D6G2F8	Nitrate reductase	narH	1082.75	2519.42	193.961	1494.61	2829.94	1884.78	1442.62	1485.55	412.979	2036.32	1737.99	310.886	2182.07	2105.65	2222.23	2050.88	207.782	162.842	2398.61	2161.32	1546.16	389.909	679.914	1575.77	1273.58	241.06	1257.11	1372.09	1648.27	1371.47	164.584	149.43	865.689	1591.85	1232.24	1322.04	863.48	944.315	1941.62	1109.92	1243.53	1061.89	1.45604	0.0374572	Not_Sig
A0A0D6G625	HTH-type transcriptional regulator BenM	ynfL_1	257.396	151.933	113.258	471.178	276.141	34.0311	128.579	152.785	174.258		163.594	289.241	246.864	196.263	221.831	184.326	122.554	196.728	227.641	170.937	198.923	123.555	99.9813	137.857	137.498	223.046	107.343	134.765	179.743	173.589	199.014		175.47	140.176	173.789	127.288	55.8564	155.167	132.271	179.972	116.772	145.955	1.3629	0.024963	Not_Sig
A0A0D6G665	Glycine/betaine ABC transporter substrate-binding protein	osmX	745.354	1038.01	618.022	652.257	1032.79	883.496	835.789	876.207	466.928	1321.9	1007.62	569.535	851.469	1419.13	1071.78	967.236	566.538	597.873	1007.6	1107.73	881.863	708.697	840.833	758.929	867.818	642.624	681.749	873.968	746.911	856.944	374.523	543.77	772.794	616.13	705.372	671.131	490.786	803.675	586.814	753.569	952.421	712.473	1.23775	0.0138138	Not_Sig
A0A0D6G6Y8	DUF1471 domain-containing protein	ydgH	4193.89	9055.23	6986.07	6464.83	7415.16	6049.23	5401.3	5333.76	4780.73	6555.11	6176.27	7113.11	6171.8	8541.6	7102.33	5272.48	11352.3	7042.96	9134.97	5727.88	6793.55	3893.7	3178.36	5180.98	4368.49	8731.59	3746.27	4264.92	6530.9	4454.17	8911.49	6607.57	4106.69	4591.92	3253.78	3284.36	5738.57	3441.26	4053.48	2802.38	2886.63	4701.38	1.44501	0.000499477	Not_Sig
A0A0D6G772	Histidine kinase	rstB	441.4	707.445	469.186	491.238	993.136	829.462	641.001	321.033	427.351	764.511	795.533	200.724	728.451	1134.85	638.401	571.841	805.564	441.983	1181.27	763.088	667.373	424.738	443.551	379.935	738.751	548.95	493.286	385.515	528.115	511.916	467.69		418.017	336.857	398.19	453.444	724.523	445.995	507.753	333.434	556.114	478.778	1.39391	0.0054626	Not_Sig
A0A0D6G7D1	Protein mlc	mlc	278.853	576.508	449.375	310.223	490.313	269.219	320.773	299.86	295.034	326.696	453.102	249.475	347.102	502.66	467.113	326.647	771.538	534.454	482.208	368.153	405.965	262.374	178.492	355.094	220.642	238.959	218.418	198.871	302.53	136.362	373.619	481.562	259.167	260.252	235.37	311.201	380.177	217.407	350.214	262.199	203.59	272.325	1.49074	0.000430461	Not_Sig
A0A0D6G7D2	Dipeptide and tripeptide permease A	dtpA	380.921	533.423	503.542	426.998	777.933	561.8	492.224	370.369	331.456	431.989	908.027	611.145	661.242	1274.04	631.244	845.926	1169.01	482.762	1138.35	375.937	645.417	509.685	210.886	557.11	283.323	409.81	351.513	315.433	654.081	399.675	494.864	925.388	239.1	720.698	525.19	503.022	897.669	496.696	412.809	322.806	488.721	485.924	1.32823	0.0456629	Not_Sig
A0A0D6G8A0	DUF945 domain-containing protein	ydgA	8094.76	10039.8	3572.89	4518.05	8608.9	8570.67	6152.15	6509.52	3067.58	9809.12	8785.96	2659.09	7024	10364.4	9473.7	6927.46	3622.69	2748.26	11543.3	7678.94	6988.56	4473.48	4266.13	5298.54	5491.29	2939.13	6339.63	4795.78	5608.8	5438.96	3665.26	2899.38	4371.13	4887.96	5993.44	5121.74	4925.38	5043.7	6549.1	5483.75	6450.44	5002.15	1.39711	0.00489635	Not_Sig
A0A0D6G8E7	Adenosine deaminase	add	3824.16	5865.14	4033.33	2680.12	5654.91	3577.66	3375.19	4413.3	4438.95	3957.77	3979.2	4547.54	3823.82	3446.45	3241.98	4111.76	6772.29	4354.83	4763.97	3882.98	4237.27	2915.32	3220.99	3577.5	3501.27	6934.87	2282.98	3240.44	4025.07	3961.01	4848.98	3615.82	3344.41	4967.07	3631.18	3537.98	2776.95	2380.95	2385.79	3060.03	2652.47	3543.05	1.19594	0.0379732	Not_Sig
A0A0D6G8T6	Ion-translocating oxidoreductase complex subunit G	rsxG	465.408	240.263	387.881	476.205	248.987	318.488	326.641	259.36	382.684	530.203	378.812	496.685	349.207	354.861	369.844	328.79	302.326	358.66	407.043	235.957	360.915	625.717	426.064	382.305	434.418	570.538	392.264	482.017	314.072	461.771	453.736	748.857	468.203	307.581	342.62	415.217	285.8	480.19	287.997	430.015	363.757	433.657	0.83226	0.0286803	Not_Sig
A0A0D6G9I7	Aldo/keto reductase family oxidoreductase	ydhF	5509.13	6144.52	3048.11	5212.24	5996.81	6115.81	4485.66	3918.76	3408.26	5355.94	6004.27	4221.01	5416.51	6978.46	8068.33	4990.93	4383.56	3759.99	8141.38	5057.68	5310.87	3723.14	3725.6	3033.58	5054.58	4010.8	4629.95	3340.7	3060.51	4656	3207.2	2631.36	3371.13	2843.49	3155.39	4466.59	3297.3	4341.49	4200.44	4527.47	4493.85	3788.53	1.40183	9.83525e-05	Not_Sig
A0A0D6G9R1	Riboflavin synthase	ribE	1581.98	1166.59	2096.94	1722.89	1104.3	1021.68	1291.23	1269.22	2849.94	1463.97	1017.86	2637.86	1384.47	839.398	1136.5	1417.18	1564.74	1808.83	775.083	1146.12	1464.84	2508.81	2130.68	2156.22	1664.35	5220.63	1686.84	2470.17	1730.78	2239.52	3362.72	2736.08	2401.79	1394.8	1415.27	1480.61	1427.69	1601.38	1366.1	2268.03	1804.63	2153.35	0.680259	0.00569426	Not_Sig
A0A0D6GC18	Phosphoenolpyruvate synthase	ppsA	9096.22	11944.1	10479.8	9523.71	11088.6	10140.3	9886.61	8992.35	7410.87	11516.2	11540.7	10252.6	9268.1	13313.1	10755	12733.9	16001	11412	12401	11790.1	10977.3	8549.15	7389.91	8492.14	9651.83	10735.5	7307.2	9574.51	10964	9094.05	11048.1	10021.6	8778.67	10204.9	10616.4	11047.5	11254	9446.11	8524.12	7086.56	9593	9468.96	1.15929	0.00521187	Not_Sig
A0A0D6GC40	Cysteine desulfuration protein SufE	sufE	882.091	1399.3	585.24	816.91	1604.77	1239.21	1095.15	1277.16	251.092	1798.77	1079.41	452.964	1050.12	1927.9	1872.29	589.156	541.613	430.655	1702.71	1270.38	1093.34	569.823	436.069	858.851	421.376	99.399	1089.88	1044.57	751.058	346.353	400.039	655.268	749.766	1102.09	1156.32	1089.92	831.067	903.421	1158.09	725.005	975.186	768.178	1.4233	0.020999	Not_Sig
A0A0D6GD78	Anti-FlhC(2)FlhD(4) factor YdiV	ydiV	919.89	1832.04	669.834	598.111	1598.1	1435.46	865.966	808.789	572.72	1306.6	1577.65	270.07	1470.58	2515.12	1673.69	1718.45	605.608	523.84	1400.18	1578.96	1197.08	479.925	456.657	1054.17	765.109	312.228	786.768	832.05	901.086	803.168	824.333	396.231	821.344	1121.59	1251.97	1598.81	972.029	1247.99	1097.8	879.085	1271.88	893.712	1.33945	0.0472816	Not_Sig
A0A0D6GDF8	Chitooligosaccharide deacetylase	chbG	712.548	1413.7	577.375	913.624	1152.68	1215.59	1146.43	753.537	290.267	1035.21	796.588	721.653	921.804	1020.79	1019.17	1007.22	853.747	573.509	1026.22	901.866	902.676	551.788	459.887	510.171	533.611	502.079	716.374	424.375	697.725	703.725	527.896	671.12	465.934	606.507	786.676	986.624	791.172	707.481	816.537	405.51	817.333	634.126	1.4235	0.000294319	Not_Sig
A0A0D6GDJ4	Succinylornithine transaminase	astC	16200.4	14330.3	5081.34	8729.74	13895.3	11242.4	11587.1	10553	5811.42	15387.8	14920.3	10881.1	18555.1	16533.8	14650.3	18691.7	6443.96	5342.6	13351.5	15692.7	12394.1	8136.36	7767.87	9989.47	12797.2	5362.73	9706.84	12001.3	10708.1	11026.2	6474.54	6572.86	8994.93	10416.8	11450.7	7825.41	7822	7561.87	10179.7	9975.72	7873.88	9132.23	1.35718	0.00383947	Not_Sig
A0A0D6GEH5	Selenide, water dikinase	selD	2381.02	2436.22	2753.72	2154.22	3244.61	3247.89	2766.49	2220.47	3278.53	3299.55	3014.89	3104.62	2435.23	4130.74	3541.97	2909.95	4444.45	3692.04	3691.58	2451.3	3059.97	2288.61	2625.61	2188.24	3005.68	4785.78	2169.73	2443.44	2213.85	2824.17	3283	3400.31	2188.25	2412.96	2076.61	2393.05	2380.56	2163.03	2601.53	1964.46	2088.09	2574.85	1.18841	0.0222823	Not_Sig
A0A0D6GEJ9	Protease 4	sppA	792.409	1612.1	711.107	762.983	1675.88	1230.78	1160.45	744.411	503.162	1931.41	1376.84	1031.35	1251.86	1629.79	1499.72	1748.21	1082.92	813.828	1545.8	1070.83	1208.79	819.986	621.02	885.204	955.69	682.864	812.874	847.947	1069.04	941.94	1192.46	793.961	691.494	712.057	694.185	816.138	879.365	681.433	1046.88	707.616	1039.64	844.589	1.43122	0.00062389	Not_Sig
A0A0D6GEL5	Succinylglutamate desuccinylase	astE	1932.73	1801.31	519.836	1992.53	1699.86	1587.2	1567.3	1500.84	1257.49	1690.5	1781.69	1534.74	1894.96	2436.93	1608.21	2413.4	821	653.395	1776.74	1911.94	1619.13	807.46	874.173	1341.18	828.06	451.542	1721.91	1707.28	1316.2	1050.39	637.24	1077.34	1251.08	1184.44	1150.22	1298.37	1117.56	1172.08	1134.08	938.403	1142.62	1110.08	1.45857	0.000402905	Not_Sig
A0A0D6GF07	PrkA AAA domain protein	yeaG	7477.4	11031	320.526	9657.1	11792.9	10699.3	7393.41	8403.6	4403.76	13173.9	9914.51	3335.61	10189.9	10095.1	9862.14	8882.62	616.671	504.086	8956.68	8945.34	7782.78	5127.32	6509.16	6295.17	7184.37	348.252	6899.73	7449.49	7080.36	7155.73	364.018	378.663	6151.55	7980.71	6900.48	6102.21	566.635	6242.22	6476.36	6389.73	6033.01	5381.76	1.44614	0.0269817	Not_Sig
A0A0D6GFS8	Bifunctional nicotinamidase/pyrazinamidase	pncA	954.48	1097.82	1090.82	893.665	1250.38	1033.42	868.256	901.415	1047.22	751.282	1523.78	718.022	990.708	1730.35	1208.72	1465.29	2023	882.573	1748.68	946.377	1156.31	874.427	1069.93	1020.07	893.404	930.64	929.461	950.598	1155.92	857.334	1079.89	1132.58	869.059	1035.76	727.697	814.304	796.873	850.422	1153.82	1051.33	966.999	958.026	1.20697	0.0255326	Not_Sig
A0A0D6GHP2	HTH-type transcriptional repressor ComR	comR	388.356	523.632	433.365	536.142	786.819	511.476	422.963	438.961	391.574	871.072	460.117	581.608	576.046	551.592	488.277	552.863	562.429	455.327	448.579	405.902	519.355	301.906	479.977	323.425	566.088	495.969	357.327	392.193	384.906	609.298	369.656	461.223	460.567	480.193	474.773	424.457	393.073	398.173	342.312	303.064	405.339	421.196	1.23305	0.00533774	Not_Sig
A0A0D6GHS3	tRNA-specific 2-thiouridylase MnmA	mnmA	610.574	1016.07	709.534	815.505	1121.54	1162.32	766.971	825.936	683.315	745.672	1001.83	854.921	742.851	1496.08	960.93	1189.67	1475.35	690.53	1794.07	917.091	979.038	694.092	692.654	789.784	622.378	738.51	684.994	622.638	908.436	555.27	961.402	854.219	635.353	901.268	710.478	717.669	979.811	607.185	868.928	681.205	675.317	745.08	1.314	0.00375547	Not_Sig
A0A0D6GHU3	Adenylosuccinate lyase	purB	831.367	1588.63	1267.66	1109.44	1790.72	1795.63	1620.91	1119.92	1269.08	1644.83	1832.86	1742.22	1008.7	1599.59	1706.47	1426.82	3109.3	1476.2	2472.77	1202.86	1580.8	1174.56	1288.56	807.8	1293.23	1282.76	1295.42	715.709	805.898	1140.14	1306.94	1597.67	877.179	1326.72	1143.49	1681.57	1726.66	1377.08	1791.15	1061.93	1239.33	1246.69	1.268	0.0167296	Not_Sig
A0A0D6GIN1	3-oxoacyl-[acyl-carrier-protein] synthase 3	fabH	2864.8	3833.73	2608.06	3086.22	4489.77	3420.83	3010.67	3039.49	2833.43	5263.74	4058.85	3585.18	3237.17	4453.42	4037	4004.08	3457.29	2967.3	4569	3222.51	3602.13	2712.51	2916.41	2874.05	2882.87	3005.19	3023.42	2915.32	2848.99	3012.17	3442.56	2687.57	3024.84	2747.15	3106.46	3426.49	2746.94	2773.06	3040.35	2672.16	2817.94	2933.82	1.22779	0.00026313	Not_Sig
A0A0D6GJ08	Beta-hexosaminidase	nagZ	2022.8	2851.89	1601.3	1940.09	2799.91	2903.9	2185.6	1552.3	2412.69	3749.9	2118.02	1856.9	2014.69	3215.79	3051.79	2355.82	2286.06	2055.99	2819.78	2233.36	2401.43	1696.96	2234.31	1614.31	1839.74	1985.88	1794.65	2046.96	1390.21	1975.72	2154.34	2363.03	2103.44	1489.54	1676.83	1987.76	2247.07	1822.6	1106.09	1898.81	1812.82	1862.05	1.28967	0.00063511	Not_Sig
A0A0D6GJJ7	Endolytic murein transglycosylase	yceG	389.951	526.025	451.514	412.812	541.098	523.992	357.03	386.208	550.817	547.804	689.761	526.582	417.909	627.118	477.546	395.882	554.584	672.333	521.363	418.596	499.446	472.698	384.401	306.402	467.649	447.435	365.145	430.077	384.779	502.491	526.728	538.986	450.739	382.037	406.938	584.078	453.769	395.997	294.339	267.02	523.009	429.236	1.16357	0.0186266	Not_Sig
A0A0D6GKM3	Bifunctional protein PutA	putA	1689.4	3713.52	2079.24	1980.16	2975.13	2192.58	1895.93	1991.94	1703.22	2398.89	2724.28	1906.35	2518.25	3402.67	2667.76	2668.1	3043.08	1736.86	3702.15	2269.13	2462.93	2206.24	1398.31	2414.23	1762.39	1661.5	1688.85	1813.69	2620.47	2150.22	2662.91	1942.26	1689.56	2200.57	2224.03	2479.03	2375.72	2105.23	2375.96	1537.78	2231.59	2077.03	1.1858	0.0248999	Not_Sig
A0A0D6GKQ6	Gfo/Idh/MocA family oxidoreductase	mviM	1706.36	2126.23	2548.55	1956.08	2541.2	2822.79	2236.96	1653.63	2178.49	2333.34	2746.39	2566.8	2007.73	3181.98	2370.6	2151.8	3416.75	3273.86	3266.48	1978.79	2453.24	1909.56	2103.23	1378.7	2162.47	2527.26	1207.56	1300.78	1519.31	1790.08	2023	2423.59	1249	1554.04	1686.19	1938.11	2588.82	1806.82	1055.41	1459.77	1807.72	1774.57	1.38244	8.16562e-05	Not_Sig
A0A0D6GMJ1	5-hydroxyisourate hydrolase	hiuH	1446.59	5003.87	5871.3	4368.5	4366.48	2813.65	4880.17	6494.82	5403.87	5504.52	3077.54	6140.35	3099.94	9369.03	2981.51	5382.4	7601.48	5090.98	7619.07	3269.66	4989.29	2094.48	2243.47	4058.38	5537.52	6158.95	2810.56	4523.81	3648.5	7419.82	6206.73	3658.58	3385.47	5258.6	3826.21	3263.52	2814	1758.66	2144.78	1771.56	1742.21	3716.29	1.34254	0.0313718	Not_Sig
A0A0D6GNR7	Intermembrane transport protein PqiB	pqiB	610.215	851.41	501.096	498.517	1103.03	870.54	642.842	748.381	436.133	1348.38	1003.16	582.761	789.06	1255.73	941.31	1001.61	651.651	535.603	1150.05	853.532	818.75	438.893	499.763	635.359	641.066	520.667	654.963	591.568	661.904	586.095	487.618	488.654	563.514	632.342	584.518	639.946	541.352	375.157	668.035	708.929	664.685	579.251	1.41346	0.000475019	Not_Sig
A0A0D6GNW4	Ribosomal RNA large subunit methyltransferase K/L	rlmKL	835.63	1269.3	966.525	1021.28	1337.34	1361.74	1103.74	800.319	796.748	1537.56	1324.81	1537.56	1076.08	1307.24	1386.02	1208.52	1174.82	893.208	1341.31	1028.28	1165.4	970.6	808.718	898.674	1136.66	1421.7	872.598	834.732	993.866	1067.16	1174.86	1165.91	740.444	956.739	913.775	1073.02	1043.87	1044.3	966.532	871.669	969.522	996.267	1.16977	0.0100468	Not_Sig
A0A0D6GNX9	CDP-6-deoxy-delta-3,4-glucoseen reductase	ycbX	720.028	1152	919.696	932.752	942.523	848.078	886.852	878.344	780.779	985.202	942.665	1161.79	1133.91	944.401	1067.22	1146.75	1025.88	1027.95	816.352	944.46	962.881	793.178	611.351	534.173	761.657	842.464	722.477	656.143	589.68	676.506	659.903	835.9	648.245	620.911	655.99	786.788	812.211	611.378	596.248	560.81	667.21	682.161	1.41152	1.17315e-09	Not_Sig
A0A0D6GP99	Ribosomal RNA large subunit methyltransferase I	rlmI	716.53	1521.96	936.351	969.59	1317.61	1098.25	889.035	827.955	827.716	1225.55	1094.66	1277.58	976.099	1329.8	1068.07	1238.92	1209.02	804.562	1256.44	1017.17	1080.14	838.76	943.273	906.782	786.729	953.693	787.421	804.854	869.92	883.102	1449.01	782.273	723.683	1217.23	1043.99	1165.63	1030.27	906.457	526.257	816.657	846.164	914.107	1.18164	0.0149682	Not_Sig
A0A0D6GPC5	DNA helicase	helD	457.707	473.648	424.831	302.861	645.07	672.056	472.55	324.267	466.8	757.909	656.706	352.95	528.138	837.758	659.237	474.529	382.887	350.775	621.316	522.822	519.241	411.378	316.72	395.999	439.058	421.124	403.963	313.464	357.349	447.668	430.888	351.944	370.748	322.626	419.357	461.203	567.656	463.285	470.544	319.122	442.565	406.333	1.27787	0.00373237	Not_Sig
A0A0D6GPM0	Macrodomain Ter protein	matP	663.07	643.452	819.846	698.014	834.987	767.177	652.666	502.448	767.212	663.896	892.087	864.823	792.518	864.789	728.126	601.495	1340.55	1087.41	936.05	747.071	793.384	627.854	634.583	569.024	540.93	817.944	547.128	470.13	569.299	442.078	890.763	585.88	556.892	588.685	491.487	588.888	728.416	595.769	607.997	490.342	568.178	595.613	1.33205	0.00019012	Not_Sig
A0A0D6GR55	3-deoxy-manno-octulosonate cytidylyltransferase	kdsB	2199.08	1710.75	1811.26	2017.89	1420.5	1190.37	1493.36	1377.57	2043.82	2447.92	1367.43	2041.25	1864.24	1224.45	1444.52	1288.82	2275.49	1866.62	1121.77	1672.82	1694	2104.57	1973.57	2098.78	2072.98	3318.77	1665.3	2703.12	1717.34	2124.04	3056.33	2174.51	2243.85	2364.5	1989.97	1601.67	1555.08	1152.17	1658.28	1787.11	1376.25	2036.91	0.83165	0.0261145	Not_Sig
A0A0D6GRA7	Asparagine--tRNA ligase	asnS	7313.5	10430.6	7421.86	6514.98	8641.52	8594.83	7739.71	6990.53	7958.2	8280.46	7029	7522.91	7967.76	10374.7	8690.7	7645.8	9554.97	6502.1	11509.1	7996.77	8234	6687.1	5386.95	7563.27	6459.83	6708.85	6225.4	6927.69	7404.15	6987.37	10237.4	6271.27	6296.25	6218.51	5246.57	6856.74	7193.24	6734.82	7751.36	5704.8	6720.12	6779.09	1.21462	0.000472559	Not_Sig
A0A0D6GRL4	L,D-transpeptidase	ldtD	474.495	744.606	462.515	403.221	759.397	556.158	430.86	549.666	428.357	690.937	665.272	399.985	635.115	748.419	799.872	606.854	653.824	643.621	593.424	615.562	593.108	447.932	365.286	432.841	441.735	413.733	413.351	523.923	418.369	437.435	456.856	533.842	427.093	546.695	368.137	368.01	515.501	386.962	202.09	450.887	393.255	427.197	1.38837	1.17394e-05	Not_Sig
A0A0D6GTH1	ATP-dependent Clp protease ATP-binding subunit	clpA	896.935	1001.88	862.871	1036.89	1205.58	831.358	909.204	833.298	1313.69	1523.06	1027.84	1252.63	1262.15	1056.9	875.21	1021.82	1233.31	958.507	1064.25	955.373	1056.14	1232.56	985.455	1055.24	1535.84	1361.13	899.102	1078.1	1157.75	2070.32	1062.13	2355.21	1009.6	1509.46	1309.05	1257.63	837.283	995.327	1046.88	1195.63	1166.88	1256.03	0.840853	0.040325	Not_Sig
A0A0D6GU47	Outer-membrane lipoprotein carrier protein	lolA	4519.32	4891.17	3601.39	3891.19	5216.51	3795.03	4066.44	4283.46	3327.61	5140.73	4842.23	3484.32	3815.48	6049.75	4765.13	3826.62	4857.08	4497.83	5900.86	4642.34	4470.72	2774.22	2761.1	2751.63	4062.08	2728.12	3697.64	3155.58	2815.86	4413.14	4005.66	4649.69	4351.68	3913.2	3564.45	3927.05	2666.49	3826.07	4079.57	3654.71	2717.04	3525.75	1.26802	0.00016502	Not_Sig
A0A0D6GUL5	Hydrolase	ycaC_1	4191.11	6150.57	1570.7	2593.26	4113.55	4518.89	3866.56	3805	1055.73	3775.54	4616.38	1816.34	4181.95	4398.87	4559.82	4878.35	3907.55	3420.77	6857.26	4662.82	3947.05	2391.9	3066.08	2482.83	2734.61	737.089	4261.73	2804.23	3514.57	1823.4	1493.79	811.892	3137.93	3013.6	2854.68	3389.88	2470.24	2812.06	3131.8	3594.27	3655.28	2709.09	1.45696	0.00197136	Not_Sig
A0A0D6GVK9	23S rRNA (uracil(747)-C(5))-methyltransferase RlmC	rlmC	288.986	216.583	308.196	313.348	298.574	323.787	257.146	292.553	433.258	273.735	318.468	223.418	425.491	200.371	317.337	250.115	283.206	283.995	204.469	263.974	288.851	382.212	401.121	417.188	236.264	399.991	256.925	363.729	254.754	328.662	352.547	345.682	427.145	362.247	356.985	387.907	338.509	324.811	288.756	389.926	326.156	347.076	0.83224	0.00293682	Not_Sig
A0A0D6GW25	DUF1479 domain-containing protein	ybiU	664.288	799.628	250.905	494.01	750.985	743.651	524.529	568.273	368.063	980.06	677.533	526.039	622.783	709.099	956.897	492.601	481.04	382.907	809.459	744.045	627.34	336.39	330.551	410.455	421.382	330.074	467.257	444.767	407.399	493.597	412.681	461.458	384.678	459.875	422.366	508.887	301.477	455.889	484.698	545.218	426.871	425.299	1.47506	6.94601e-05	Not_Sig
A0A0D6GW96	5-amino-6-(5-phospho-D-ribitylamino)uracil phosphatase YbjI	ybjI	736.839	602.004	626.741	423.264	565.582	592.1	481.746	502.417	657.263	618.087	564.645	648.335	408.169	994.186	545.071	449.503	865.26	819.321	1535.58	472.729	655.442	407.661	328.415	418.349	614.3	726.73	506.676	372.78	386.998	525.301	676.635	628.412	368.76	402.741	500.968	631.5	744.042	452.93	471.91	350.745	397.682	495.677	1.32232	0.0175942	Not_Sig
A0A0D6GWN3	Molybdopterin molybdenumtransferase	moeA	1032.09	1226.42	1760.37	1194.22	1214.83	1037.22	971.302	986.842	1240.33	1834.65	1345.19	2023.93	1083.93	1635.58	1327.18	1101.46	1686.44	1730.76	1354.08	1209.65	1349.82	991.224	701.922	1149.34	780.523	1353.52	752.288	1000.72	907.433	712.293	2040.86	976.428	834.151	976.725	801.402	814.507	713.819	600.26	866.43	668.512	855.156	924.876	1.45946	0.00013255	Not_Sig
A0A0D6GY05	Formimidoylglutamase	hutG	861.768	1445.12	1069.29	1150.92	1871.01	1653	1058.34	998.575	802.326	1592.28	1384.64	1006.94	1108.86	1476.37	1870.78	1350.06	1819.66	1195	1584.73	1252.36	1327.6	701.844	852.984	618.837	976.35	1131.33	941.189	685.005	803.211	818.957	726.371	694.732	709.156	1400.15	864.078	1662.12	1576.66	1060.79	1180.52	790.377	720.755	945.77	1.40373	0.000488684	Not_Sig
A0A0D6GY85	UPF0194 membrane protein YbhG	hlyD	2432.82	2788.91	1029.71	2370.91	4186.23	3731.21	2855.49	2256.44	850.289	4207.34	3406.96	1380.29	2843.61	4550.32	5180.15	2795.85	1452.78	867.831	5130.84	3087	2870.25	1528.04	2130.55	1906.78	2786	1425.41	2596.51	1726.58	1832.79	1985.6	960.793	1489.95	1879.36	2210.56	1981.93	2550.15	2370.43	2239.74	2743.17	2440.44	2592.72	2068.88	1.38735	0.0167371	Not_Sig
A0A0D6GYF2	UDP-glucose 4-epimerase	galE	2409.53	3484.07	1527.84	2238.17	2955.83	2412.11	1889.97	2332.72	2028.88	2769.59	1999.87	1341.97	2003.52	2176.49	3550.61	2596.68	1721.2	1479.13	2123.62	2672.04	2285.69	1299.41	1500.22	2128.41	1839.71	1766.7	1782.32	1878.99	1892.8	2124.45	2523.85	1347.27	1942.95	1941.9	2164.17	2193.12	1327.9	1747.22	1992.54	2010.52	1992.94	1869.87	1.22238	0.00923434	Not_Sig
A0A0D6GYS6	Histidine ammonia-lyase	hutH	2724.98	4167	2949.58	3377.25	5226.77	3993.45	3523.61	2415.39	2508.15	5799.67	5435.45	4482.82	3480.31	6015.71	2511.3	3715.32	5559.65	3533.83	6359.49	3572	4067.59	2733.47	1976.88	2507.81	2740.14	2709.34	2712.33	2574.8	2969.41	3245.29	2005.4	3018.81	2349.2	4009.2	3266.62	3615.46	3513.63	3413.27	1877.37	2110.29	2865.01	2810.69	1.44719	0.000243054	Not_Sig
A0A0D6GZD2	Molybdate ABC transporter ATP-binding protein ModF	modF	692.352	470.188	468.835	400.375	918.867	1152.44	798.777	370.222	488.793	869.456	912.079	912.758	616.806	1154.51	768.263	668.569	824.315	585.295	1108.91	537.306	735.956	335.88	353.107	343.805	543	506.521	452.369	493.037	391.953	434.879	522.578	927.32	492.781	312.783	322.309	556.836	1070.12	406.091	585.842	443.096	342.591	491.845	1.49632	0.0012435	Not_Sig
A0A0D6GZJ7	Galactokinase	galK	1235.12	4117.76	2485.1	1459.79	4023.36	1697.2	1583.45	2207.75	681.652	4617.16	2715.78	3189.01	2398.01	2512.86	2618.23	2206.82	2762.16	2025.53	2885.27	3068.14	2524.51	1054.16	1173.69	1946.23	1230.79	835.515	1205.87	1281	2143.59	745.925	2802.99	2775.39	1005.01	3115.16	2645.64	2229.23	1739.08	1949.78	2292.42	1307.27	1509.82	1749.43	1.44305	0.00711445	Not_Sig
A0A0D6GZL6	Galactose-1-phosphate uridylyltransferase	galT	1063.84	2192.84	1211.08	511.82	2153.76	1559.21	1517.87	1025.99	458.004	1541.34	1546.86	1166.58	1912.92	1729.76	2715.34	1717.37	1899.21	1103.48	1973.7	1409.48	1520.52	521.703	1044.74	852.416	1739.82	461.704	1255.69	905.959	1301.39	1213.44	969.592	1124.63	801.234	1956.98	1632.59	1721.62	979.733	1533.36	1420.24	819.59	1533.55	1189.5	1.27829	0.0392067	Not_Sig
A0A0D6GZS7	Aldose 1-epimerase	galM	701.395	701.452	685.463	655.107	832.512	688.114	618.551	612.516	684.664	897.643	764.881	665.652	974.799	1071.38	737.719	883.814	518.931	586.837	719.888	773.521	738.742	840.679	716.917	977.701	702.385	744.775	662.082	939.519	789.714	835.242	1101.8	854.992	1016.85	929.673	961.029	834.307	804.901	1076.81	753.474	960.941	895.891	869.984	0.849144	0.00283628	Not_Sig
A0A0D6H0V3	Oxoglutarate dehydrogenase (succinyl-transferring)	sucA	5756.72	10210.7	11096.7	5677.69	8543.51	6993.12	7514.95	6203.34	8757.52	7321.83	8416.85	6788.89	6742.69	8355.93	6421.21	6200.6	18984.8	11655.5	8405.05	6918.27	8348.29	6261.85	5392.63	6114.89	6699.09	10746.2	4958.92	5406.61	7024.2	6996.32	10596.6	9271.77	4651.53	7368.82	6576	5080.95	7550.28	5207.47	7245.85	4429.39	4677.29	6612.83	1.26244	0.0343852	Not_Sig
A0A0D6H1K7	Glutamine--tRNA ligase	glnS	1859.79	3133.62	2541.79	2449.93	2512.44	1833.97	2185.87	2253.4	2468.19	2636.81	2155.5	2447.91	2522.06	2218.58	2281.57	2247.16	3501.22	2714.85	2338.87	2467.45	2438.55	2000.23	2070.7	2523.5	2226.44	2791.72	1947.63	2373.52	2619.69	2020.44	2917.57	2224.02	1832.61	2380.19	2117.04	1720.77	1948.41	1826.04	2252.16	1993.02	2008.66	2189.72	1.11364	0.032363	Not_Sig
A0A0D6H216	DNA-binding transcriptional activator KdpE	kdpE	740.947	862.346	493.572	715.346	881.224	760.203	632.744	566.532	501.184	1246.39	786.697	532.658	709.151	797.395	1219.83	783.639	658.667	627.57	977.287	897.395	769.539	433.585	502.412	655.29	849.657	690.002	577.398	506.592	572.52	852.994	345.586	599.965	493.221	559.108	758.19	852.266	577.568	695.847	643.292	720.525	544.226	621.512	1.23817	0.0117175	Not_Sig
A0A0D6H2P3	Serine-type D-Ala-D-Ala carboxypeptidase	dacA	3232.51	3800.02	2954.6	3084.48	3966.17	3488.09	3392.1	3522.61	4197.46	3184.96	4918.56	3142.98	3870.62	4442.72	3939.23	3100.75	4697.84	3765.19	5083.89	3359.2	3757.2	3492.67	3552.9	3364.47	3297.37	3386.45	3147.41	3137.13	3314.65	3550.78	3181.98	3269.96	3401.08	2885.41	2757.7	3290.95	3718.4	3601.56	3852.61	3392.54	3449.99	3352.3	1.12078	0.0119677	Not_Sig
A0A0D6H2U6	Ferric uptake regulation protein	fur	4487.19	10050.5	5311.7	4246.01	7602.45	7241.97	5465.1	7286.85	3052.32	8024.37	7663.42	5508.36	5107.48	11370	6542.25	5643.4	11113.8	5631	14907.8	6136.48	7119.62	5280.67	4905.2	5876.9	4853.22	4433.46	3890.31	4487.48	7146.77	3677.51	5378.44	5521.02	3504.16	7932.83	6417.81	7020.76	7481.52	5433.87	7933.2	5483.09	5698.3	5617.83	1.26733	0.0398358	Not_Sig
A0A0D6H313	DNA-binding transcriptional regulator NagC	nagC	1238.39	932.84	886.426	980.852	1178.31	1486.81	851.401	765.489	1089.69	1455.85	1341.5	1190.89	988.116	1656.9	1066.82	771.487	876.073	752.927	1681.44	906.144	1104.92	1066.8	987.584	851.292	1046.08	1223.96	890.45	821.716	779.226	936.353	1008.05	1004.97	729.943	742.986	889.044	918.083	1194.8	868.211	790.502	936.149	925.488	930.585	1.18734	0.0198577	Not_Sig
A0A0D6H3J1	2-octaprenyl-3-methyl-6-methoxy-1,4-benzoquinol hydroxylase	ubiF	1953.57	2339.21	1063.73	1682.36	2285.39	1814.09	1433.12	1464.06	997.823	1601.78	2293.18	699.675	2005.44	2198.69	2425.79	1967.74	1542.23	1305.57	2433.57	2076.38	1779.17	1143.56	1070.65	1243.53	1413.64	1068.02	1695.54	1434.64	1375.76	1616.75	1132.67	913.928	1144.67	1288.63	1365.72	1191.33	1061.96	1716	1413.96	1680.82	1476.51	1322.41	1.34539	0.000781672	Not_Sig
A0A0D6H4V5	(2,3-dihydroxybenzoyl)adenylate synthase	entE	1043.56	657.548	1022.28	1192.74	669.528	624.76	677.241	1018.94	1554.32	723.441	979.519	444.999	942.509	682.324	603.116	978.224	846.501	1199.2	571.497	743.851	858.805	1330.73	864.486	1989.31	1221.06	2376.52	964.273	1573.01	1329.81	2243.44	1620.27	491.263	1606.6	890.288	823.863	676.505	665.44	735.213	798.864	1017.5	830.884	1202.47	0.714203	0.0156284	Not_Sig
A0A0D6H5S1	Anaerobic nitric oxide reductase transcription regulator NorR	yfhA_1	293.808	340.633	825.451	574.231	342.306	445.124	522.365	332.179	689.414	546.247	312.55	578.826	387.077	428.369	369.921	340.934	680.217	779.102	598.505	338.565	486.291	431.846	262.829	275.051	317.677	780.9	245.937	286.732	371.429	393.094	521.064	581.925	273.901	237.302	218.529	298.679	380.031	210.489	261.365	259.622	290.136	344.927	1.40984	0.0061578	Not_Sig
A0A0D6H651	Isochorismate synthase	entC	479.88	497.298	708.919	669.694	686.259	506.747	531.655	660.547	1127.7	1004.39	584.667	999.323	661.564	662.266	387.35	586.542	839.311	766.019	591.639	485.646	671.87	977.138	676.871	730.668	944.743	1000.39	639.452	865.135	909.358	1545.73	1121.56	943.358	799.069	753.296	846.982	923.661	1092.73	767.636	660.497	490.8	893.433	879.125	0.764249	0.00326041	Not_Sig
A0A0D6H692	Hydroxycarboxylate dehydrogenase A	ybdh	364.408	537.409	576.207	676.444	930.245	521.47	517.26	329.445	763.762	660.28	531.869	312.596	524.202	670.502	745.454	399.13	638.185	678.324	993.166	426.105	589.823	410.968	498.833	559.609	747.591	699.732	473.142	344.45	430.711	722.316	673.554	537.56	433.318	268.432	308.073	240.288	264.854	350.761	567.074	323.727	447.997	465.149	1.26803	0.027166	Not_Sig
A0A0D6H6F0	2,3-dihydro-2,3-dihydroxybenzoate dehydrogenase	dhbA	892.138	1193.58	952.454	918.266	1194.72	791.547	754.704	960.838	1206.06	1164.92	876.055	797.25	1020.07	1092.91	1241	1209.53	1190.26	979.126	1044.27	868.524	1017.41	1323.28	1065.81	1245.98	1008.41	1428.48	950.67	1390.97	1608.99	1562.86	1351.74	1187.96	1337.1	1589.16	1702.07	1199.82	912.372	1105.32	743.101	1220.79	1259.97	1259.74	0.807633	0.000819079	Not_Sig
A0A0D6H6M1	Cysteine--tRNA ligase	cysS	2379.62	3688.23	3315.07	2762.46	3728.04	2352.13	2650.82	2768.84	2041.79	4605.51	3851.35	4258.49	3458.73	3934.63	3262.34	3081.15	4173.82	3597.28	4764.11	3259.93	3396.72	2651.43	2172.7	2637.54	2235.33	2324.96	1997.18	2230.32	2688.52	1837.54	3562.54	3504.1	2143.57	2909.38	2554.64	2567.28	3046.45	2446.08	2998.8	1972.85	2700.05	2559.06	1.32733	0.000158053	Not_Sig
A0A0D6H6R8	ABC transporter permease	ybbP	356.765	521.74	266.014	354.336	312.294	357.573	401.878	237.461	213.763	815.989	439.738	325.158	363.144	500.821	478.145	357.587	468.708	393.538	474.058	309.901	397.431	154.597	101.268	348.008	384.648	507.15	284.727	323.434	300.044	269.666	352.769	262.207	296.285	251.569	281.371	319.233	171.038	191.481	380.473	293.716	362.096	291.789	1.36205	0.00530113	Not_Sig
A0A0D6H7A1	Ferrochelatase	hemH	4158.03	3432.2	1382	2838.61	2358.8	4290.26	2548.02	2617.07	1309.12	3780.55	2545.22	1352.76	2633.04	2963.42	3647.26	2538.32	1217.63	1700.89	4348.11	2684.92	2717.31	2163.92	2058.91	1887.27	2418.57	1638.66	2042.36	2279.81	2204.26	2217.97	1078.79	1603.01	2195.61	2153.36	2415.37	2152.74	1756.5	3580.8	1798.28	2117.03	2455.84	2110.95	1.28724	0.0190481	Not_Sig
A0A0D6H7R6	AraC family transcriptional regulator	rclR	214.769	258.058	267.645	181.332	239.797	271.625	299.597	295.996	95.6584	363.893	224.833	276.614	221.873	279.93	265.614	185.266	307.185	189.275	367.646	204.008	250.531	304.041	161.859	190.096	145.541	157.922	157.354	193.788	149.953	166.499	162.472	199.225	125.721	249.181	223.029	307.604	263.616	313.629	173.292	238.799	168.498	202.606	1.23654	0.0179925	Not_Sig
A0A0D6H7S6	Membrane protein	A3104_01060	220.336	190.491	290.674	146.979	288.248	283.494	205.291	147.844	284.204	163.208	183.995	151.773	151.073	282.093	227.126	211.261	423.939	492.21	170.878	127.82	232.147	208.37	293.262	106.35		174.68	140.775	168.643	142.699		249.839	88.6698	109.197	147.019		101.599	215.816	104.104	195.338	226.614	175.622	167.564	1.38542	0.019925	Not_Sig
A0A0D6H864	Maltose O-acetyltransferase	maa	224.472	305.944	158.293	185.729	241.662	237.002	199.773	196.41	159.88	267.852	247.824	148.542	366.58	268.917	359.099	365.701	183	204.461	113.319	268.776	235.162	130.151	184.871	153.502	176.471	253.787	219.594	243.062	181.323	236.247	172.197	146.332	196.903	164.882	117.284	118.284	128.259	174.713	161.645	157.401	205.07	176.099	1.3354	0.00300113	Not_Sig
A0A0D6H8P0	Cys-tRNA(Pro)/Cys-tRNA(Cys) deacylase	ybaK	964.749	1035.35	961.539	824.78	1864.66	1195.8	915.024	667.272	660.699	1725.6	1313.11	955.657	1078.05	1973.27	1785.4	1085.84	1481.3	959.766	1526.52	1115.04	1204.47	789.425	818.66	718.184	1084.08	893.549	728.382	714.256	1017.14	733.348	845.532	1316.79	786.1	1133.26	878.954	1023.81	1224.49	716.069	1067.32	777.288	959.142	911.289	1.32172	0.00449238	Not_Sig
A0A0D6H999	DJ-1 family protein	yajL	3706.31	3818.67	3067.39	2950.78	6337.28	4497.45	3329.67	3041.69	2316.04	5064.43	5991.79	3534.12	3593.04	4826.62	4849.84	3217.05	3358.34	3546.71	8193.9	2824.34	4103.27	2896.79	2094.3	3197.75	2941.85	2208.45	3648.56	3186.7	2894.61	2397.46	2709.98	3106.8	2441.89	2666.85	3029.13	3360.42	4749.74	2510.95	3373.69	2843.54	2713.36	2948.64	1.39158	0.00187545	Not_Sig
A0A0D6H9C4	Efflux pump membrane transporter	acrB_1	4844.82	4829.46	2179.9	4407.43	5435.61	4449.32	4931.44	4396.05	2593.72	4785.83	8363.17	1907.28	4265.89	6232.44	6499.63	4045.34	3957.3	3681.4	6461.92	4096.48	4618.22	3149.57	2121.29	3841.24	4236.89	2417.83	3566.6	3136.74	3525.06	4499.95	2117.37	2195.63	2827.55	4019.51	3696.96	4096.18	2928.02	4173.95	4509.01	3176.04	3784.24	3400.98	1.35791	0.00289382	Not_Sig
A0A0D6H9M3	Chaperone protein HtpG	htpG	3240.94	4299.26	5754.07	3713.78	4322.65	4249.09	3901.04	3408.28	4293.48	4500.55	3434.43	5424.79	3645.55	4297.45	3709.06	3295.66	7066.56	4626.25	5118.06	4091.8	4319.64	4129.66	3387.9	4100.22	3532	4772.59	2729.26	3198.18	3356.11	3451.34	4689.72	5102.27	3234.04	3452	3619.33	3688.56	3578.12	3670.61	4784.46	3555.53	3667.82	3784.99	1.14126	0.0404759	Not_Sig
A0A0D6H9Q0	Riboflavin biosynthesis protein RibD	ribD	752.902	1025.83	1187.56	717.76	1332.69	1046.94	992.341	758.159	1003.65	1234.75	1297.92	1189.39	960.306	1508.96	1187.84	904.834	1745.79	1349.53	1351.99	964.706	1125.69	956.238	880.793	846.732	1037.25	1119.12	908.408	833.069	841.348	936.038	1132.8	1411.5	832.819	911.902	839.074	1090.53	1097.92	968.413	1151.87	895.458	935.74	981.351	1.14708	0.0394079	Not_Sig
A0A0D6H9S8	Mechanosensitive channel MscK	mscK	353.556	311.803	364.48	298.92	339.449	336.401	343.491	224.359	458.83	338.466	271.807	425.061	433.379	453.633	431.559	293.841	378.031	364.335	399.446	236.076	352.846	418.861	407.15	432.452	338.776	535.832	352.913	364.905	373.038	322.129	630.873	646.823	362.004	392.614	289.182	306.147	359.424	413.804	461.977	364.315	366.562	406.989	0.866967	0.0475579	Not_Sig
A0A0D6HA96	Nuclease SbcCD subunit D	sbcD	533.13	207.68	295.604	524.491	170.146	188.514	274.904	353.936	567.782	238.706	296.232	190.275	238.601	258.932	158.584	369.951	186.863	330.718	321.658	320.161	301.343	508.936	452.117	523.161	479.799	704.45	382.215	641.371	490.604	650.973	530.294	182.032	598.557	419.324	366.619	265.272	186.92	291.262	346.592	457.164	350.533	441.41	0.682684	0.00221667	Not_Sig
A0A0D6HAL0	Peptidylprolyl isomerase	ppiD	1659.24	3789.48	2700.38	2197.13	3904.47	2919.88	2444.28	2495.32	1538	3633.17	2757.59	2057.74	2179.08	3182.47	3049.27	2301.38	4240.85	2734.95	3400.76	2562.36	2787.39	1757.19	1653.33	1874.3	2298.75	2002.18	1972.18	1481.4	2626.98	1811.99	2228.92	1941.19	1638.03	2608.26	1854.12	2091.62	2101.69	1679.37	2192.74	1531.55	1625.48	1948.56	1.43048	3.81094e-05	Not_Sig
A0A0D6HAN1	Lon protease	lon	8656.06	10038.2	6469.64	4949.07	6880.44	7586.99	6028	6721	7813.39	4891.35	7638.46	3431.24	8064.29	6777.32	5502.85	6147.97	7940.42	6878.59	9912.94	7364.25	6984.62	5906.91	5479.47	5950.85	7961.4	8010.96	6223.73	6802.41	6471.87	8199.37	5737.02	2916.89	6167.81	4510.66	4672.18	5281.94	5118.32	5350.17	6312.61	5694.92	5986.06	5937.78	1.1763	0.0273747	Not_Sig
A0A0D6HAU2	Aldo/keto reductase	yajO_1	1428.8	2959.16	1108.24	1127.98	2595.37	2531.27	1527.02	2446.15	1176.12	1862.06	2185.55	1103.34	1684.53	2653.74	2282.21	1149.79	2148.57	1484.21	4248.42	2018.09	1986.03	820.035	1193	1174.88	2021.92	1452.42	1085.59	1052.52	1738.19	1735.65	977.573	954.934	1207.89	1660.62	1199.37	1670.26	1984.18	1735.93	1405.2	1234.92	1253.76	1377.94	1.4413	0.00343093	Not_Sig
A0A0D6HB84	Site-specific DNA-methyltransferase (adenine-specific)	mod	747.67	939.679	1041.24	829.919	1101.88	909.414	902.179	737.347	931.831	1178.71	1030.31	1579.73	806.328	1131.57	832.028	830.244	1474.73	1163.3	1233.08	777.955	1008.96	836.979	790.565	695.896	580.05	1062.5	701.987	672.874	813.539	649.343	1123.08	1201.04	628.317	777.922	743.277	771.212	1065.9	692.391	398.098	710.264	877.637	789.644	1.27774	0.002659	Not_Sig
A0A0D6HB96	tRNA sulfurtransferase	thiI	819.255	774.208	1077.91	1047.78	958.314	918.359	745.842	787.259	1482.45	775.794	996.917	830.688	986.611	1046.02	764.119	880.463	959.471	1190.34	900.85	764.03	935.334	1366.5	1074.66	1042.03	1140.26	1601.81	872.701	1242.92	973.413	1304.24	1431.95	1243.92	1027.58	863.107	900.547	885.023	853.174	943.991	1086.54	931.846	1143.69	1096.5	0.853021	0.0133749	Not_Sig
A0A0D6HBB0	S-adenosylmethionine:tRNA ribosyltransferase-isomerase	queA	1276.19	990.769	1069.87	1292.7	1062.64	950.964	905.15	882.303	1381.42	700.557	1083.9	1126.86	1138.71	1111.89	1377.89	1199.93	882.125	941.782	1065.25	963.511	1070.22	1230.66	1216.18	1164.83	1330.27	1514.09	1208.9	1343.79	1117.55	1566.44	1480.25	785.572	1458.14	1151.17	907.207	1256.17	849.66	1040.88	1258.18	1434.93	1192.71	1225.38	0.873378	0.0172489	Not_Sig
A0A0D6HBD6	Queuine tRNA-ribosyltransferase	tgt	652.636	1021.17	682.774	632.725	1120.72	1015.34	816.86	564.124	717.09	858.314	1084	826.903	910.732	1139.05	899.937	785.81	1110.06	976.868	1251.83	733.519	890.023	553.719	657.896	625.253	881.774	896.9	741.214	667.434	650.501	745.289	661.654	874.31	627.008	662.724	753.544	936.812	1130.07	838.767	871.597	602.838	777.109	757.821	1.17445	0.0190824	Not_Sig
A0A0D6HC33	Acetyl-coenzyme A synthetase	prpE	1571.43	2049.67	2220.32	1852.92	1922.01	875.12	1445.77	1430.26	1854.42	2340.34	2093.17	2213.39	2125.09	2527.53	1566.33	1820.93	2330.13	2093.11	1998.08	1634.2	1898.21	1339.38	1304.22	1468.28	1556.92	1958.8	1410.4	1590.64	1795.19	1814.78	2490.68	1943.51	1315.26	1525.99	1270.49	1275.68	2118.84	1104.65	50.3909	1053.9	1272.62	1483.03	1.27995	0.00559799	Not_Sig
A0A0D6HDC1	Putative response regulator	A3104_02065	471.172		410.904	328.89	213.487	267.392	257.641	383.839	373.753	176.368	190.797	468.777	323.17	231.414	312.071	287.145	288.655	309.952	287.383	304.903	309.88	438.728	438.996	410.964	373.18	449.099	272.304	489.413	366.215	410.45	290.715	636.966	361.48	368.282	299.093	371.971	205.109	520.13		348.334	402.68	392.322	0.789861	0.00777063	Not_Sig
A0A0D6HE63	Hydroxyacylglutathione hydrolase	gloB	717.35	946.698	1048.98	745.424	1442.07	1071.9	815.246	628.099	546.86	1624.17	1181.62	1754.37	946.034	1486.43	1270.97	894.017	1503.66	933.468	1869.13	907.178	1116.68	580.194	885.025	655.585	614.003	764.707	748.986	585.349	584.309	569.222	526.695	627.482	656.586	1001.14	853.457	955.648	1249.27	975.099	803.654	704.758	707.654	752.441	1.48408	0.000477636	Not_Sig
A0A0D6HF97	Aminoacyl-histidine dipeptidase	pepD	15101.3	16964.6	15903.4	18273.2	12783.8	13954.1	14992.5	15425	14754	13618.5	16039.7	14184.9	14651.2	17592.8	14535.3	12517.8	19697.3	17252.5	19516.2	11588.2	15467.3	13425.2	13449	11895.6	12652.4	21741.6	12110	13667.9	11177.4	11777.4	11640	11125.9	12525.8	10972.4	11977.1	12668.5	11333.1	13235.5	14242.6	12469.5	11693.1	12789	1.20942	0.000588592	Not_Sig
A0A0D6HFA7	Outer membrane protein assembly factor BamA	bamA	5109.71	6701.31	5955.6	6729.79	6883.09	6095.07	5585.06	6084.14	5479.64	6247.02	6236.34	5558.36	5708.38	6547.29	6686.89	5464.88	7176.93	6413.94	7398.87	5737.37	6189.98	5015.16	6077.08	4770.19	6052.97	6305.97	4528.73	5065.14	5398.78	6418.69	5893.31	6723.67	5138.78	6153.98	5694.7	5878.23	6622.75	5487.13	5189.28	4927.57	4774.05	5605.81	1.10421	0.00675234	Not_Sig
A0A0D6HFU9	Class I SAM-dependent methyltransferase	yafE	565.491	696.545	452.489	690.404	948.705	944.281	487.687	583.231	568.01	569.944	555.13	428.53	848.823	1164.51	959.513	752.824	897.57	889.887	746.652	726.969	723.86	346.658	424.693	481.103	498.259	348.023	581.401	732.891	502.929	416.384	572.941	553.479	623.581	359.396	544.656	653.575	1003.38	449.784	668.073	565.87	518.642	542.286	1.33483	0.00260202	Not_Sig
A0A0D6HG67	Penicillin-binding protein 1B	mrcB	1809.73	2216.14	1330.69	1645.91	2245.01	1805.94	1553.5	1339.39	1106.56	1972.22	2143.25	1263.64	2023.71	2297.33	2279.46	1782.48	1868.92	1757.05	2559.92	1845.69	1842.33	1321.57	1218.9	1560.35	1425.67	1360.3	1805.52	1459.79	1475.4	1478.71	1309.66	1423.92	1384.35	1452.23	1460.6	1530.55	1355.41	1437.84	1838.01	1402.98	1649.8	1467.58	1.25535	0.000278561	Not_Sig
A0A0D6HGN6	1-deoxy-D-xylulose 5-phosphate reductoisomerase	ispC	312.16	445.766	349.379	317.898	438.18	404.086	282.005	286.577	323.093	418.946	495.503	457.599	414.58	625.427	490.872	421.2	418.274	377.445	396.97	327.95	400.195	342.33	259.834	446.581	331.46	640.076	249.475	321.774	303.612	384.284	387.923	342.165	295.957	338.08	270.597	295.678	335.888	240.286	290.067	261.798	300.774	331.932	1.20565	0.0165137	Not_Sig
A0A0D6HGU6	HNH endonuclease	A3104_14350	548.134	1100.75	388.354	666.109	1000.24	653.314	628.329	669.178	460.419	992.4	1067.39	375.423	568.979	1091.4	890.117	548.946	592.404	388.499	1172.45	835.958	731.939	410.186	517.56	491.26	520.314	468.126	482.589	333.257	626.997	457.943	490.388	488.405	409.082	832.794	527.964	657.414	592.274	589.751	736.661	547.491	526.034	535.325	1.36728	0.0041017	Not_Sig
A0A0D6HH28	DUF3300 domain-containing protein	yacH	385.44	707.769	156.265	423.15	817.688	544.218	447.253	485.617	169.541	814.551	675.205	426.362	705.34	639.256	898.581	496.848	290.408	242.63	747.065	615.646	534.442	269.281	267.821	333.634	170.641	72.875	448.501	376.322	458.617	182.705	193.909	316.048	307.886	762.067	505.594	775.922	459.086	444.472	432.143	409.289	403.248	379.503	1.40827	0.01842	Not_Sig
A0A0D6HHT6	Glutamate-1-semialdehyde 2,1-aminomutase	hemL	2086.19	3707.58	3294.79	2408.15	3551.8	2762.03	2462.35	2428.33	2805.84	4179.48	3110.48	3659.81	2108.34	3622.7	3165.5	2445.24	5173.48	3010.39	4142.89	2709.8	3141.76	1892.95	1965.42	2181.65	2519.69	3173.4	2002.63	2320.15	2334.46	2368.81	2560.55	2470.47	2046.61	2199.64	2016.38	2433.58	2902.42	2361.95	2548.8	1906.31	1836.67	2302.13	1.36472	9.70514e-05	Not_Sig
A0A0D6HHY7	UDP-N-acetylmuramoyl-tripeptide--D-alanyl-D-alanine ligase	murF	2902.49	2495.53	2587.26	2907.49	2468	3122.66	2329	2339.65	3464.85	2755.69	3009.82	2092.36	2506.07	3392.55	2940.56	2409.14	2509.97	2704.28	3009.34	2435.15	2719.09	3067.31	3573.83	2590.07	2525.72	3768.99	3008.14	3263.81	2056.71	3263.07	2921.3	3939.2	2986.14	2612.06	3320.92	3120.99	2753.9	3353.21	2104.91	3396.85	2833.96	3023.05	0.899452	0.0334567	Not_Sig
A0A0D6HI22	Fe3+-hydroxamate ABC transporter ATP-binding protein FhuC	fhuC	660.848	1040.36	463.303	1192.09	1128.77	979.075	663.803	662.458	648.044	1233.5	796.204	666.492	905.919	1021.39	1113.97	618.132	579.267	412.368	1260.52	1040.56	854.355	549.45	635.298	518.033	816.96	571.449	579.711	725.355	629.569	620.745	494.962	667.231	614.569	768.876	539.117	705.424	500.071	600.292	626.631	557.297	581.986	615.151	1.38885	0.00049003	Not_Sig
A0A0D6HI79	Poly(A) polymerase I	pcnB	3162.18	2668.01	2085.29	3427.95	2822.43	2172.72	2406.11	2440.38	2225.86	1463.08	1687.72	1322.2	2426.8	1970.85	3237.6	3047.65	2149.93	2676.51	2363.16	2128.29	2394.24	2730.02	2676.75	3144.98	3116.96	2787.19	2449.3	2971.08	2873.54	4406.3	3507.97	2428.47	2384.87	2746.21	2647.93	2770.45	1932.45	2839.02	2455.09	3066.79	2613.16	2827.43	0.84679	0.0147192	Not_Sig
A0A0D6HJC6	Quinolinate phosphoribosyltransferase [decarboxylating]	nadC	2575.71	2044.29	2686.51	3301.71	1579.35	2164.53	1932.9	2097.36	4825.86	1264.6	1815.76	1868.02	2316.66	1565.54	2467.34	2045.22	2243.62	3186.16	1989.6	2027.14	2299.89	3520.11	3129.6	2811.51	2873.75	4983.44	2480.77	3256.87	2359.67	4562.6	3918.15	2127.62	3412.55	2248.25	2301.27	2145.04	2312.13	2743.79	2635.93	2849.88	2691.68	2968.23	0.774837	0.0102602	Not_Sig
A0A0D6HJU5	Phospho-N-acetylmuramoyl-pentapeptide-transferase	mraY	579.649	174.771	301.877	270.74	355.396	335.219	344.06	294.804	388.042	504.722	159.944	496.135	249.685	376.789	252.427	370.02	290.399	393.578	430.392	253.924	341.129	568.292	442.235	416.611	468.471	373.292	509.495	437.023	405.782	500.936	507.652	375.028	396.249	324.65	436.804	433.373	151.143	439.916	361.465	408.162	376.987	416.678	0.818686	0.0185363	Not_Sig
A0A0D6HKA7	DSBA-like thioredoxin domain protein	bcfH	154.084	77.0452	76.3799	168.187	140.345	109.44	76.5458	134.202	133.844	91.3097		89.5749	139.74	162.798	120.521	135.453	68.464	123.741	166.725	99.129	119.344	47.84	78.2022	93.7723	94.8563	96.727	93.3117	97.7972	84.6078	158.333	72.3591	33.1508	127.157	80.2609	56.6527	46.5609	45.483	97.466	78.6	52.873	56.7755	79.6393	1.49855	0.000359307	Not_Sig
A0A0D6HKJ9	Carbamoyl-phosphate synthase small chain	carA	1013.07	1045.88	1968	1173.27	1464.93	1071.96	1184.47	783.731	1469.23	1657.97	1063.88	2564.38	1218.97	1467.29	1235.45	934.401	2659.18	1708.11	1338.32	967.554	1399.5	2156.26	1991.83	1168.13	1804.64	2098.06	1121.55	1611.03	1180.56	1609.34	1629.1	3424.75	1431.71	1656.88	1783.63	2243.59	2965.62	1844.34	1011.9	1407.21	1727.05	1793.36	0.78038	0.030096	Not_Sig
A0A0D6HKR6	LPS-assembly protein LptD	lptD	3482.59	3544.26	2246.12	3063.39	4227.68	4125.94	2912.97	3189.57	2371.68	5048.71	3123.03	2678.25	3288.01	3550	4596.22	3314.11	2629.23	2418.07	4070.12	3733.51	3380.67	2716.51	3356.03	2578.82	3168.05	2584.02	3050.18	2930.3	2931.04	3185.7	2560.37	3358.4	3091.85	3094.55	2896.9	3292.62	2842.05	3234.68	2755.21	3421.58	3089.91	3006.94	1.12429	0.0447154	Not_Sig
A0A0D6HKU9	Protein ApaG	apaG	795.587	1006.46	552.485	950.1	1015.79	1030.29	925.088	1028.92	510.63	1190.38	1000.98	714.637	903.562	1082.4	1118.28	854.64	601.374	1144.56	1434.7	1002.77	943.182	515.199	652.909	822.934	525.2	578.017	758.129	474.515	785.844	408.731	586.371	735.673	621.528	699.317	861.7	916.352	947.046	575.009	794.246	607.476	770.406	681.83	1.38331	0.000109642	Not_Sig
A0A0D6HL60	tRNA (cytidine/uridine-2'-O-)-methyltransferase TrmJ	lasT_2	548.93	678.713	392.937	536.918	707.137	532.636	319.972	484.6	391.918	602.573	769.584	429.122	578.884	861.072	686.553	629.761	516.826	336.772	455.289	548.89	550.454	345.733	476.815	499.687	206.842	308.317	453.353	548.642	462.401	476.836	388.71	298.919	487.996	471.097	588.613	662.859	521.253	717.736	104.053	551.123	555.211	456.31	1.20632	0.0479266	Not_Sig
A0A0D6HL92	DNA-binding response regulator CreB	creB	291.29	178.952	300.297	265.115	280.873	197.173	234.431	214.163	451.754		186.438	312.996	204.908	187.158	188.938	217.755	251.112	393.406	244.217	213.591	253.398	333.438	267.499	258.745	298.209	515.676	254.769	312.092	200.065	329.595	352.774	450.124	282.283	260.593	289.831	261.227	335.557	241.646	244.59	275.692	276.186	302.03	0.838985	0.0444777	Not_Sig
A0A0D6HLC5	Trp operon repressor	trpR	1706.79	1918.04	1593.91	1666.32	1580.99	988.445	1705.1	1677.97	1825.22	1632.25	846.214	1706.96	1773.97	1173.37	1739.61	1427.79	2589.61	1652.3	1197.84	1878.05	1614.04	1175.22	1452.51	1333.55	1270.2	1338.91	873.08	1644.77	1422.74	1443.26	1430.34	1661.25	1470.63	1341.52	1311.17	939.486	449.932	744.353	1101.74	1566.3	1093.68	1253.23	1.2879	0.00191076	Not_Sig
A0A0D6HLJ6	Lipoate-protein ligase A	lplA	1146.7	965.857	1397.22	1312.36	1057.34	1376.52	943.537	1066.1	2194.88	1032.03	862.601	1328.6	1120.32	865.357	1249.57	1256.75	1302.14	1405.6	964.296	1036.61	1194.22	1684.6	1709.77	1045.76	1568.7	2388.01	1173.08	1233.56	1228.58	1921.84	1716.02	2102.64	1264.73	1377.61	1644.31	1367.44	1255.06	1463.02	1116.09	1442.87	1243.55	1497.36	0.797549	0.00511544	Not_Sig
A0A0D6HLZ9	Threonine synthase	thrC	1523.99	1488.93	1071.67	1771.67	1466.41	1213.51	1153.73	1298.54	2389.28	1474.52	1245.6	1375.49	1357.62	1313	1769.9	1370.63	1741.9	1550.16	1345.61	1385.5	1465.38	1729.22	1694.51	1796.72	1686.75	2247.2	1434.69	1805.22	1397.78	2007.17	2070.55	2240.1	1979.31	2389.4	1986.53	1788.71	1550.44	1663.61	1321.26	1866.72	1650.74	1815.33	0.807226	0.000466299	Not_Sig
A0A0D6HMJ9	Multifunctional transcriptional regulator/nicotinamide-nucleotide adenylyltransferase/ribosylnicotinamide kinase NadR	nadR	3751.1	2606.7	1402.79	745.49	1607.29	1299.07	1601.76	1517.95	1633.01	1740	1445.72	1442.36	2636.46	1132.58	1015.13	2037.18	1983.59	1660.66	1183.79	2553.41	1749.8	2242.13	3210.23	2299.93	2922.78	2143.53	1941.15	2659.82	1970.38	3245.09	1622.99	1802.35	2871.95	2059.88	1882.48	1321.88	820.2	2041.31	1745.43	2583.49	2355.53	2187.13	0.800045	0.0413903	Not_Sig
A0A0D6HML1	DNA repair protein RadA	radA	603.103	1008.05	762.568	531.645	1115.48	869.843	654.156	580.336	541.172	979.065	769.423	833.463	763.827	1131.95	675.712	656.543	1185.79	706.761	1262.6	804.907	821.82	743.299	526.81	647.784	468.493	743.255	623.684	697.61	639.321	476.72	809.613	716.103	595.914	549.991	516.288	568.744	794.929	516.396	679.391	578.88	684.454	628.884	1.30679	0.00114548	Not_Sig
A0A0D6HMU6	Glycyl radical enzyme	yjjI	267.947	314.138	414.859	386.015	322.31	334.024	307.689	285.225	484.117	343.95	410.336	415.576	410.387	498.222	350.266	365.187	406.478	434.618	475.059	324.387	377.54	622.989	359.018	491.776	424.646	708.245	398.725	465.959	419.545	458.187	559.461	415.294	393.178	419.027	376.964	417.539	534.323	384.797	382.166	326.665	482.593	452.055	0.835163	0.00617164	Not_Sig
A0A0D6HN52	Peptide chain release factor 3	prfC	1331.3	1505.4	1189	1436.92	2441.6	2000.11	1581.86	1170.42	1386.01	2401.56	1753.03	2199.03	1673.16	2312.27	2201.1	1318.68	2294.52	1446.64	3021.29	1540.28	1810.21	1373.44	1116.01	982.826	1395.74	1418.55	1306.85	1284.6	1261.25	1536.15	1550.19	1767.86	1268.43	1250.04	1413.71	1609.92	1666.43	1334.96	1235.86	1016.7	1279.69	1353.46	1.33747	0.000671526	Not_Sig
A0A0D6HN71	[Ribosomal protein S18]-alanine N-acetyltransferase	rimI	786.242	779.733	689.937	535.178	644.51	719.315	636.056	510.83	327.334	1361.99	747.415	673.674	591.125	588.837	659.426	539.292	803.931	662.758		597.511	676.584	335.022	356.255	317.57			532.441	297.57	545.909		668.443		676.259		476.862	551.888		428.529	612.306	306.879	665.206	483.653	1.3989	0.00456875	Not_Sig
A0A0D6HN96	BREX system P-loop protein BrxC	brxC		1307.55	933.713	969.772	1008.63	912.262	942.368	898.141	1327.57	1250.85	1136.68	1315.46	999.443	1051.82	990.183	914.029	1493.9	1072.82	1300.17	895.78	1090.59	1020.57	702.903	899.133	1055.6	1417.94	873.455	849.115	870.313	1206.14	1041.65	1292.66	652.07	728.504	737.076	916.447	1026.17	837.237	948.725	761.511	816.496	932.686	1.1693	0.0148664	Not_Sig
A0A0D6HNL2	Lipopolysaccharide export system permease protein LptF	lptF	985.513	323.358	371.643	692.893	367.674	616.526	483.037	631.092	330.17	703.2	419.694	420.337	757.029	473.097	713.524	690.112	461.504	470.803	644.436	667.489	561.156	450.462	388.645	327.478	556.941	790.91	550.833	528.52	441.297	569.627	399.514	572.458	404.466	516.952	350.179	546.053	472.277	369.803	314.599	371.17	401.863	466.202	1.20368	0.0487034	Not_Sig
A0A0D6HNL9	ATP-dependent Lon protease	brxL	495.692	365.677	536.798	522.094	408.163	344.349	337.963	353.381	642.568	645.291	788.925	439.352	553.631	367.867	391.595	469.834	432.358	414.85	341.923	535.955	469.413	582.187	462.863	694.405	562.335	1270.19	484.088	582.718	611.308	895.564	737.111	471.482	572.542	595.044	584.758	372.307	343.324	416.05	514.777	542.246	345.106	582.02	0.806524	0.0447177	Not_Sig
A0A0D6HNR2	Purine nucleoside phosphorylase DeoD-type	deoD	10505.4	13488	9150.58	8372.97	11719.3	13338.1	9952.31	9167.76	11515.6	17319.4	12104.5	11474	9900.62	10808.9	13375.6	9810.41	11802.3	9625.43	10995.1	10780.2	11260.3	7491.22	10222.9	7515.31	10348	14520.8	8948.88	8855.99	7415.09	10952.9	6852.73	14533.4	8435.17	8388.72	8833.25	9803.92	8578.55	9563.96	8797.51	8157.06	9271.66	9374.35	1.20118	0.00579921	Not_Sig
A0A0D6HNT6	Site-specific DNA-methyltransferase (adenine-specific)	hsdM	874.527	1392.42	934.67	1021.8	1131.86	1061.34	975.691	916.626	842.799	910.74	1044.79	1013.55	918.602	1257.24	1283.25	921.316	1303.35	931.792	1624.2	1047	1070.38	773.742	706.967	696.999	913.983	874.439	682.608	753.448	965.214	969.992	833.053	1095.52	642.595	847.154	892.594	1008.53	1104.85	975.614	826.301	575.163	807.502	847.314	1.26326	0.000301829	Not_Sig
A0A0D6HNW0	Carbamate kinase	arcC	413.019	922.796	1349.61	2831.04	1230.44	718.629	848.314	1248.14	3362.65	2566.02	1303.72	2068.98	963.087	1365.83		1013.5	1618.47	1707.05	1553.27	753.026	1465.14	1915.58	4116.95	1282.53	2433.13	4283.98	1535.79	2007.21	1136.38	3019.51	3839.57	4862.34	1956.29	1792.81	1382.01	1390.8	2253.62	1039.31	1181.17	1423.44	935.936	2189.42	0.66919	0.0313576	Not_Sig
A0A0D6HP13	DUF386 domain-containing protein	yjgK_2	343.727	452.391	739.939	387.833	512.534	331.604	367.235	368.445	488.876	654.163	337.923	843.989	258.708	364.181	394.796	300.059	854.933	837.32	599.745	351.733	489.507	407.37	158.838	391.746	105.238	230.645	278.917	445.463	277.906	115.37	487.098	1114.32	282.045	276.556	354.813	401.523	512.735	214.486	256.814	104.084	229.118	332.254	1.47329	0.0222529	Not_Sig
A0A0D6HQI4	50S ribosomal protein L9	rplI	12427.4	27531	15248.5	15044.8	23512.4	20719.8	15856.9	16072.9	8378.64	17490.4	20312.5	13170.2	20133.8	25794.5	23361.1	16517.7	22940.5	14426.2	27454.2	16951.8	18667.3	12416.2	12020.2	16317.5	19004.8	16757.4	13346.9	12328.9	17995.4	17745.5	12525.1	13309.7	11215.6	17271.2	13375.6	16076.3	17290.2	14205.4	15399.1	14907.9	12921.2	14821.5	1.25947	0.00478011	Not_Sig
A0A0D6HQV8	DNA-binding transcriptional regulator HexR	iolR	827.981	1801.4	697.898	768.34	1111.56	1262.62	1068.24	720.571	730.467	1212.83	823.693	633.718	940.875	1188.64	1544.07	915.966	1147.38	685.727	1331.25	1300.96	1035.71	610.683	899.126	673.912	1284.49	898.444	778.866	639.68	764.11	1216.85	585.627	894.3	628.832	864.965	759.904	867.89	699.081	890.11	916.666	734.791	783.599	819.596	1.26368	0.0117398	Not_Sig
A0A0D6HR47	Fructose-1,6-bisphosphatase class 1	fbp	9710.14	9185.19	9374.47	7037.84	8134.22	8179.2	8982.46	8651.93	11734.8	10497.5	8583.14	10556.3	9461.88	8885.29	8232.57	7971.68	10450.8	10664.1	7979.63	8963.47	9161.83	10454.6	8527.72	8490.02	10270.4	15755.4	9074.85	9193.75	7988.44	12158.9	11038.9	12051.9	8186.88	8388.39	10751.8	12071.8	10991.4	11166.8	8964.62	9021.75	9936.5	10224.2	0.896089	0.0383134	Not_Sig
A0A0D6HR68	HTH-type transcriptional repressor NsrR	nsrR	968.957	1116	600.974	852.582	1167.78	1192.97	791.414	857.26	634.921	961.601	1136.19	744.712	916.023	1105.62	1806.7	1065.27	817.767	627.713	1397.88	1175.75	996.904	669.484	661.51	760.006	953.234	912.221	929.106	695.611	786.38	911.82	532.496	761.754	1005.09	791.786	763.857	887.806	773.898	997.396	882.285	990.535	913.743	829.001	1.20254	0.0225368	Not_Sig
A0A0D6HRS6	Elongation factor P--(R)-beta-lysine ligase	epmA	820.987	1005.53	1054.33	1075.19	1015.58	1305.42	1251.58	987.907	946.811	1606.4	908.272	1701.72	1438.33	961.926	1058.37	1108.11	1115.08	1008.17	1093.5	1010.33	1123.68	936.299	853.191	835.412	780.496	840.216	803.608	806.674	706.167	1015.12	919.746	726.972	803.672	879.855	992.098	915.305	639.24	839.775	874.363	781.717	1174.22	856.207	1.31239	4.0014e-05	Not_Sig
A0A0D6HRV6	Esterase	yjfP	327.703	157.421	231.027	190.813	184.613	164.615	177.3	136.765	338.401	309.874	139.897	236.415	132.451	221.672	131.605	152.514	289.13	228.838	253.832	174.962	208.992	163.56	132.242	149.282	91.0888	331.096	142.074	168.328	87.8682	217.034	189.49	304.567	126.361	79.8945	85.4618	125.487	161.244	96.8244	99.0346	147.674	128.76	151.369	1.38069	0.00991102	Not_Sig
A0A0D6HSA1	GTPase HflX	hflX	1098.36	1731.17	475.083	773.421	2011.91	1354.85	943.458	1016.92	645.233	1390.82	1585.77	778.247	1282.98	1985.9	1784.83	1170.77	896.757	478.864	1541.72	1288.25	1211.76	744.26	921.221	1036.02	1092	556.702	1073.94	912.741	1197.2	1019.93	546.849	672.509	906.622	1182.63	882.53	1283.76	1024.54	936.028	1148.23	744.689	1055.29	946.883	1.27974	0.0260731	Not_Sig
A0A0D6HSS2	Putative transcriptional regulator	yjdC	1982.34	2636.78	1136.52	2097.88	2167.34	2224.25	1522.68	1865.11	1314.22	3929.58	2198.86	1760.56	2142.89	2904.88	2670.02	1704.11	1585.67	1241.74	2071.74	2006.43	2058.18	953.871	1479.44	1716.44	1385.49	1452.67	1501.91	1757.84	1937.89	1551.78	959.331	1844.26	1689.9	2101.26	1803.37	1541.91	1892.29	1479.71	1741.47	1564.12	1606.5	1598.07	1.28791	0.00576409	Not_Sig
A0A0D6HTF0	DUF485 domain-containing protein	yjcH	10489.8	10865.1	9405.55	12743.3	9269.07	9292.34	11575.1	6651.44	12807.1	12493.3	11944.6	19752	10929.2	13485.3	8847.22	7076.9	9872.43	10092.1	16977.6	9038.76	11180.4	11662.9	8622.79	5381.71	9122.04	10879.3	5785.58	8203.84	6183.04	9632.69	8426.73	9097.63	5962.81	5965	7233.07	8291.66	11269.6	8472.27	7021.89	6283.68	5983.25	7974.07	1.4021	0.000336588	Not_Sig
A0A0D6HTF9	Protein HflK	hflK	6632.5	10834.4	6367.01	6624.34	10033.9	9472.4	7346.2	7448.04	3502.76	11935.7	8765.18	5977.41	8901.91	11585.2	10574.6	7226.61	6740.24	5536.9	12113	8509.14	8306.37	5128.2	5254.07	6072.43	7137.91	5098.77	6357.82	5533.68	6526.14	6266.43	4594.32	6506.44	5686.93	6974.75	6490.17	6922.61	7171.29	6560.28	7443.26	5524.43	6561.11	6190.55	1.34178	0.000508873	Not_Sig
A0A0D6HTT1	Phosphatidylserine decarboxylase proenzyme	psd	2691.31	4069.02	3764.6	2564.74	4352.51	3794.83	3360.13	2869.93	2778.76	6277.97	3011.09	3782.33	2752.3	2483.18	4165.18	2644.04	4481.67	3372.7	3218.65	3692.31	3506.36	2516.32	2659.53	2158	3601.14	3640.61	2682.17	2628.45	2704.16	3950.66	3047.92	3287.85	2350.04	2693.04	2363.75	2561.15	2239.75	2372.73	3541.22	2597.04	3099.36	2834.75	1.23692	0.00656793	Not_Sig
A0A0D6HTV6	DNA-binding transcriptional regulator OxyR	oxyR_4	1107.86	1545.26	609.417	825.32	1629.87	1227.72	1025	1213.18	490.205	2281.84	1298.21	565.613	847.168	1767.59	1802.22	911.714	603.138	579.817	1430.85	1077.47	1141.97	460.848	755.298	665.571	804.939	365.219	1016.37	703.983	555.871	784.143	411.443	459.04	769.445	815.292	926.532	1277.21	1011.69	1427.34	853.876	807.997	836.857	785.449	1.45391	0.00701546	Not_Sig
A0A0D6HUD8	Acetyl-coenzyme A synthetase	acs	20684.2	22907	21878.5	18824.1	21217.2	22191.5	20219.6	15143	20899.1	19888.8	24092	21391.6	23754.1	28614.2	22934.5	19268	23994.3	19885.9	25965.7	19993.6	21687.3	18892.2	17809.4	15621.5	16748.9	18436.4	17699.3	17154.1	17443.2	16602	20453.6	12766.1	15572.3	14228.5	14021.5	15498.6	23024.5	16006.9	18619.2	15562.7	17329.2	16974.5	1.27764	1.34256e-06	Not_Sig
A0A0D6HUU0	Dimethyl sulfoxide reductase	dmsA_1	68.4143	183.526	244.13	260.383	347.113	324.621	159.575	191.453	436.48	258.074	250.861	325.999	255.211	345.011	426.813	175.868	290.317	270.16		119.86	259.677	414.471	235.224	340.629	262.697	256.692	237.71	314.393	341.92	431.286	482.506	413.727	267.838	263.751	424.509	401.31	781.522	326.636	294.163	161.328	280.756	346.653	0.749098	0.0245199	Not_Sig
A0A0D6HUU1	Glucose-6-phosphate isomerase	pgi	6267.33	11883	4816.12	7506.66	14618	12974	10028.3	7195.04	3456.53	13557.2	9553.57	5551.2	9704	13005.8	18009.4	9201.79	6149.7	4788.18	12085.5	11045.1	9569.83	4659.39	4943.51	5071.06	8678.02	4566.93	7973.27	6306.36	5574.22	6998.32	4548.24	5049.99	6496.12	7714.98	8869.77	9792	8088.89	7721.82	7404.92	6404.44	7909.43	6738.58	1.42015	0.00433594	Not_Sig
A0A0D6HV18	Bile acid:sodium symporter	panS	314.408	225.85	449.32	304.204	361.32	364.177	328.131	224.336	261.135	320.794	250.314	229.706	336.414	463.328	390.521	274.549	495.599	427.409	229.487	275.851	326.343	193.647	137.644	373.673	193.135	230.019	245.075	190.371	295.04	188.859	226.596		177.331	257.114	194.874	361.88	358.002	259.053	275.294	163.794	166.674	236.215	1.38155	0.000876059	Not_Sig
A0A0D6HVB7	Bifunctional purine biosynthesis protein PurH	purH	777.717	781.451	1125.1	1076.14	717.215	587.816	718.258	717.439	1020.66	719.48	716.681	1019.04	773.923	724.243	861.221	684.721	1316.69	1373.35	766.74	655.898	856.689	1299.82	898.783	907.764	1069.28	1609.37	787.433	905.511	1087.74	1261.71	1104.19	1321.87	951.234	956.762	1043.61	913.478	1154.79	1044.17	940.154	694.747	1062.94	1050.77	0.815298	0.00689489	Not_Sig
A0A0D6HVH4	Methionine synthase	metH	902.991	1091.03	1241.91	1078.7	1097.3	942.155	945.482	765.816	1245.76	912.655	1051.82	1321.48	972.705	1111.19	991.447	989.818	1501.86	1295.39	1170.07	941.957	1078.58	969.923	873.97	856.079	1022.27	1325	819.46	924.568	794.141	936.942	1280.4	1431.06	805.352	786.405	787.779	796.98	1161.57	889.079	939.535	763.359	888.39	952.613	1.13223	0.0388228	Not_Sig
A0A0D6HWJ7	DUF1481 domain-containing protein	yjaH	512.182	449.313	479.321	519.31	711.94	556.076	461.507	406.527	298.109	535.569	540.862	532.587	532.775	742.512	705.415	504.374	508.262	483.643	912.623	625.016	550.896	291.896	319.662	354.832	450.62	227.688	357.008	359.55	437.84	365.973	392.267	330.276	293.308	458.806	369.373	488.582	443.171	408.637	336.382	416.898	426.857	376.481	1.46328	6.90301e-06	Not_Sig
A0A0D6HWQ8	Thiamine-phosphate synthase	thiE	4876.82	6529.32	9185.63	7401.05	7308.93	6328.09	8072.68	4882.86	6606.89	11439.8	5810.59	18154.3	5945.73	5704.28	5150.22	7523.19	13390.7	8526.37	4916.11	5869.35	7681.14	4722.18	4419.87	5912.29	4299.64	5161.3	3564.85	4362.4	5932.11	5411.39	8293.75	11088.9	4889.76	5613.81	6748.54	5763.58	6770.84	4917.05	5366.41	3380.41	4494.21	5555.66	1.38258	0.0150569	Not_Sig
A0A0D6HX32	Bifunctional ligase/repressor BirA	birA	1627.11	1070.87	1470.44	1460.09	706.587	808.856	1026.31	1173.49	1935.4	690.66	850.398	1156.67	1371.38	637.183	993.381	1037.48	942.965	1246.18	656.555	1205.76	1103.39	1664.86	1842.88	1392.3	1507.5	2282.12	1175.99	1667.93	1358.94	2024.26	1908.44	1461.36	1631.57	1302.01	1284.99	917.688	922.469	1105.16	1048.21	1693.85	1140.15	1466.64	0.752326	0.0028525	Not_Sig
A0A0D6I2A3	tRNA (guanosine(18)-2'-O)-methyltransferase	trmH	606.286	719.003	551.317	689.566	945.598	899.195	663.074	517.954	528.919	1191.07	924.004	879.984	709.122	944.852	925.352	691.218	846.404	721.237	974.105	737.352	783.281	685.447	604.149	484.176	732.679	545.376	519.181	572.437	475.454	432.381	492.11	1036.21	512.807	682.804	765.164	955.445	1035.95	733.517	571.348	516.851	652.303	650.289	1.20451	0.0242005	Not_Sig
A0A0D6I2U7	Lipopolysaccharide core heptose(I) kinase	rfaP	1225.7	1406.47	1247.38	425.52	1291.24	1199.44	1347.2	1027.5	1491.49	1272.01	1009.61	966.619	1210.79	1189.64	411.733	1077.9	1686.4	1480.1	1496.36	1184.13	1182.36	934.556	922.295	876.083	1119.85	1419.73	925.865	1030.49	939.843	1354.3	1257.38	724.259	1130.94	811.5	875.623	863.202	773.311	610.443	1132.82	840.32	774.468	965.863	1.22415	0.0155255	Not_Sig
A0A0D6I2W1	Glycosyl transferase	waaB	573.438	722.131	671.438	705.387	555.26	561.731	703.949	443.394	758.109	774.936	418.877	1026.96	669.206	620.499	502.639	458.372	933.823	783.118	584.696	578.211	652.309	591.371	554.686	409.622	703.457	744.773	328.909	493.84	456.37	853.878	688.433	956.148	518.472	455.291	511.957	351.115	426.184	424.204	570.358	485.722	343.6	543.419	1.20038	0.0418427	Not_Sig
A0A0D6I300	Alpha-glucosidase	yicI	177.535	434.638	237.561	254.495	484.333	458.142	231.79	222.988	170.352	307.033	149.548	168.617	203.559	237.018	319.415	186.831	292.688	162.008	310.988	186.031	259.778	100.455	114.692	181.708	247.024	297.052	149.507	110.103	171.39	448.991	108.614	240.622	254.225	194.761	238.478	190.263	126.085	148.765	101.596	100.603	103.226	181.408	1.43201	0.0124443	Not_Sig
A0A0D6I317	O-antigen ligase	rfaL	1128.98	771.609	599.861	487.266	1039.45	825.213	887.845	587.979	1022.08	780.42	773.042	950.144	713.178	916.174	526.35	682.39	1189.44	846.805	1456.85	658.166	842.163	1426.85	1077.51	1115.19	875.016	751.098	943.363	999.391	818.542	854.799	1938.67	1803.09	809.239	598.571	921.744	933.138	1035.95	1130.65	1100.7	952.074	1259.47	1067.25	0.789094	0.0186719	Not_Sig
A0A0D6I3D6	Phosphopantetheine adenylyltransferase	coaD	1167.07	2264.77	1402.82	769.016	2484.23	2423.82	1853.48	1169.59	682.317	1505.2	2036.19	3056.17	1658.32	1636.41	2927.42	1717.53	3865.24	1653.2	2113.39	1928.85	1915.75	1018.36	1154.01	611.559	1378.74	879.162	1667.53	669.909	1035.46	820.92	634.21	2090.8	722.421	1360.85	1607.67	2284.31	1984.42	1973.8	2273.12	1203.78	1952.34	1366.17	1.40228	0.0153181	Not_Sig
A0A0D6I3D9	DNA-binding response regulator	uhpA	162.593	89.2735	133.582	198.005	121.732	93.7905	109.847	60.4274	252.649	223.688	110.573	252.578	123.005	130.524	91.1039	100.953	106.703	117.4	120.871	111.398	135.535	167.955	195.567	132.688	265.676	327.013	112.917	200.863	86.4145	243.869	185.422	176.733	128.824	97.5049	157.426	152.819	203.233	251.577	130.792	168.491	165.604	177.569	0.763278	0.0256751	Not_Sig
A0A0D6I3P2	Divergent polysaccharide deacetylase	A3104_04975	416.071	625.272	368.515	353.933	623.721	695.971	498.927	382.482	385.58	494.976	602.611	435.846	715.486	632.453	573.997	366.03	495.949	355.917	691.525	401.044	505.815	291.751	347.729	336.223	417.013	615.365	413.8	379.383	392.46	333.285	376.087	420.737	341.339	340.177	338.147	524.733	492.593	329.648	400.296	428.969	376.148	394.794	1.28121	0.00194747	Not_Sig
A0A0D6I3Y3	L-lactate dehydrogenase	lldD	994.757	1828.94	1951.93	1298.67	2685.94	1900.44	1553.79	1337.44	1099.17	1923.3	2345.8	1850.74	1512.08	2148.41	2281.22	1761.06	3059.39	1760.53	2515.81	1736.23	1877.28	1147.25	1749.66	1287.96	1309.12	1814.64	1544.99	1345.02	1684.01	1489.53	1451.55	2032.21	1157.03	1984.54	1229.76	1444.46	2002.55	1308.59	1564.71	1038.27	1051.24	1481.86	1.26685	0.00616963	Not_Sig
A0A0D6I434	L-lactate permease	lldP	587.609	1108.37	611.438	586.099	1350.84	1213.51	682.26	674.246	320.975	578.197	844.932	994.186	1066.52	1559.05	656.199	794.696	1628.82	581.981	1308.7	541.147	884.489	863.999	416.458	798.939	667.31	810.799	700.417	470.281	792.11	713.749	618.169	689.736	462.175	571.18	621.431	879.431	1039.51	619.786	882.878	546.362	598.543	688.163	1.28529	0.0367626	Not_Sig
A0A0D6I437	Glycine--tRNA ligase beta subunit	glyS	3074.54	5504.68	3518.43	4070.35	6122.6	5045.46	4095.47	3545.5	2429.04	6798.51	4419.45	4401.05	4492.31	5468.01	5942.38	4194.05	5421.53	3396.4	6181.83	4588.93	4635.53	2912.85	2789.19	2578.79	3945.4	3062.77	3227.76	2730.57	3124.09	3193.63	3460.88	3272.44	2657.6	2927.04	2773.17	3871.89	4996.23	3207.52	3776.48	2949.34	3340.74	3239.92	1.43075	2.16445e-05	Not_Sig
A0A0D6I475	SelB translation factor	selB	1326.09	1606.73	1029.13	1165.26	1748.04	1469.96	1214.17	1210.62	1112.56	1773.56	1460.15	1095.02	1447.97	1447.22	1612.59	1394.05	1301.72	1015.87	1368.32	1471.93	1363.55	838.361	857.771	883.317	1087.95	955.95	957.365	955.999	1067.46	1208.51	930.252	996.165	906.397	1173.7	1127.13	1286.96	1209.18	1097.48	1317.42	841.594	1071.03	1038.5	1.313	3.42562e-06	Not_Sig
A0A0D6I490	Aldehyde dehydrogenase	aldB	25101.7	39858.6	11976.2	32888.6	41527.1	32885.3	25882.1	25580.4	19802.2	27056	38734.4	13520.7	33253.2	38353	43902.3	27344.6	18076.1	14059.1	45596.3	29307.8	29235.3	19333.8	24247.5	21075	33266.2	10264	23766.2	20940.9	24682.8	24999.7	8524.53	10107.7	19126.7	34033.7	30010.7	31156.6	29076.2	26060.8	25553.1	21484.2	27920.5	23281.5	1.25573	0.0408619	Not_Sig
A0A0D6I4P8	Glycosyl transferase family 8	rfaJ	1252.52	1233.54	1391.42	1172.7	1586.25	1104.11	1416.17	1199.24	1205.43	1008.94	906.147	2477.67	1821.17	925.027	1779.78	1028.08	2149.21	1624.61	806.643	1807.01	1394.78	853.8	955.88	292.713	1304.5	946.242	1094.9	881.27	1078.98	1205.6	808.886	1191.05	912.919	828.07	909.987	689.708	727.127	817.816	1328.98	950.158	1083.33	943.095	1.47894	0.000247695	Not_Sig
A0A0D6I4S1	D-inositol-3-phosphate glycosyltransferase	mshA_2	561.813	813.582	692.376	645.116	930.963	678.334	560.201	502.205	669.527	756.283	796.166	638.591	627.779	991.524	608.799	574.108	1055.13	942.038	986.565	598.166	731.463	645.062	616.251	526.318	512.412	661.306	498.932	430.984	525.662	493.657	742.753	575.991	481.823	683.765	571.28	563.402	634.045	664.983	762.207	420.196	598.584	580.481	1.2601	0.00124395	Not_Sig
A0A0D6I5H5	Insulinase family protein	yhjJ	1071.58	1448.95	1467.17	1122.76	1542.39	1269.19	1118.45	1062.75	1326.92	1765.94	1461.59	1945.26	1234.86	1744.47	1474.83	1139.98	2197.41	1573.85	1712.34	1146.52	1441.36	1115.1	1119.43	963.262	1062.26	1514.04	1030.27	890.833	854.531	992.212	1612.09	1473.8	992.531	1084.38	970.687	1207.72	1612.23	988.797	914.791	959.842	938.032	1114.84	1.29288	0.000706358	Not_Sig
A0A0D6I5K5	Ribosomal RNA small subunit methyltransferase D	rsmD	617.468	924.058	767.28	679.097	840.531	1042.79	561.014	743.732	905.092	927.841	1011	1773.99	955.887	924.111	1123.4	720.744	929.953	730.958	972.115	638.943	889.5	1382.6	675.753	922.452	824.105	1303.99	563.424	862.911	578.633	792.238	786.038	1693.5	811.854	1366.22	1286.8	1482.59	1837.09	1515.91	879.568	1295.8	1539.97	1120.07	0.794145	0.0338369	Not_Sig
A0A0D6I5Q1	Cell division protein FtsX	ftsX	1423.55	2111.03	1284.53	1385.58	1731.34	1545.21	1303.02	1074.08	1164.55	1691.72	1632.5	1306.14	1522.24	1639.87	1843.65	1334.92	1511.13	1164.25	1987.16	1312.11	1498.43	986.731	820.041	1105.1	1100.42	1038.75	1101.74	926.13	1358.93	1039.57	1073.07	1365.49	848.044	1285.16	1205.18	1278.38	1226.03	936.522	1353.43	853.655	1052.74	1097.76	1.36499	3.14326e-06	Not_Sig
A0A0D6I5U6	sn-glycerol-3-phosphate transport system permease protein UgpE	ugpE	857.025	515.985		468.941	130.322	329.288	286.611	355.428	141.037		391.037		650.537	465.997	375.025	424.483			73.4049	280.628	383.05	479.068	383.9	622.408	587.48		565.103	561.624	461.895	774.977			419.032	740.053	684.196	288.793	294.037	571.794	665.95	658.388	759.551	559.897	0.684143	0.0085081	Not_Sig
A0A0D6I609	GCN5 family acetyltransferase	A3104_05260	668.554	428.582	504.099	566.037	356.06	401.303	454.586	455.393	675.323	513.431	291.279	530.553	426.643	226.457	527.552	421.245	397.915	417.017	255.733	616.683	456.722	629.07	588.027	526.262	725.843	1017.34	467.887	600.77	526.472	909.315	398.222	414.707	605.37	555.665	634.279	416.07	269.341	494.965	451.827	645.41	582.414	572.963	0.797124	0.0183462	Not_Sig
A0A0D6I6E7	Glycerol dehydrogenase	gldA	225.59	183.231	135.042	174.313	298.908	210.801	154.997	96.4604	206.895	489.657	219.137	264.125	165.892	294.805	470.12	256.75	154.044	213.491		200.539	232.358	109.276	102.197	158.515	174.739	206.231	174.035	170.116	210.314	262.976	117.404	196.4	197.261	181.363	146.784	244.988	227.913	191.559	103.108	167.416	174.42	175.851	1.32133	0.0292603	Not_Sig
A0A0D6I6J5	Oxidoreductase	yhhX	1017.18	1818.15	1092.73	1215.37	1423.46	1225.55	991.023	1111.14	1041.68	1596.84	1257.87	1533.73	892.537	1427.33	1366.34	1115.46	1590.14	1104.77	2017.19	1244.66	1304.16	1038.94	900.209	1081.33	1024.27	1453.95	835.698	1084.9	980.735	1091.71	1194.99	1530.81	1068.36	1226.17	1316.77	1345.25	1402.3	1149.76	982.56	948.693	1096.84	1137.71	1.1463	0.0389646	Not_Sig
A0A0D6I6N1	1,4-alpha-glucan branching enzyme GlgB	glgB	1996.02	3501.47	808.9	1675.7	3094.74	2274.1	1772.27	2240.4	793.926	2609.62	2235.21	725.038	1652.51	2458.47	2547.44	1908.55	1896.35	853.901	2168.3	2072.31	1964.26	1110.35	1088.22	1278.81	1626.35	1123.51	1381.11	1258.76	2282.38	2022.01	778.111	735.359	1321.35	1901.19	1694.27	1605.4	1603.87	1163.12	1675.13	1382.82	1069.78	1405.1	1.39796	0.00540462	Not_Sig
A0A0D6I6T2	Protein YhgF	yhgF	731.263	1310.71	1102.73	696.299	1405.66	1230.41	1036.86	772.805	1051.33	1424.63	1322.34	1472.18	1141.93	1496.42	1043.36	1209.15	1491.44	1149.49	1317.62	965.845	1168.62	899.243	609.788	716.562	755.137	866.321	676.881	717.862	780.169	897.855	1180.97	1514.81	669.944	829.01	839.896	943.369	1349.06	831.579	704.021	509.098	778.833	853.52	1.36918	0.000235723	Not_Sig
A0A0D6I6V1	Pimeloyl-[acyl-carrier protein] methyl ester esterase	bioH	1290.14	1275.42	1777.43	1368.97	1394.21	2012.91	1161.92	1093.76	1498.82	3068.63	2031.1	1910.26	1486.21	1432.77	1772.2	970.204	1631.5	1771.09	2027.23	1359	1616.69	1253.25	1313.12	1256.98	1767.71	1972.78	1396.41	1057.27	926.677	1440.5	1554.49	1606.35	1298.34	946.018	1078.22	1221.89	1873.09	1470.67	1055.5	1276.55	1177.39	1347.16	1.20007	0.0347894	Not_Sig
A0A0D6I6W0	Glycerol-3-phosphate dehydrogenase	glpD	3360.37	3274.84	2086.71	2273.53	4266.54	3755.1	3141.28	2710.7	2743.81	4605.25	3042.35	2316.52	3326.23	2964.1	2525.3	3114.55	2823.33	2306.39	3618.07	2799.7	3052.73	2698.8	3460.3	3015.27	4601.16	4618.81	3429.3	3760.08	3050.61	5363.38	2926.53	3419.74	3825.86	3613.23	3062.56	2923.96	3019.83	3063.01	3468.46	3309.33	3381.8	3500.6	0.87206	0.0392672	Not_Sig
A0A0D6I711	DNA-binding transcriptional repressor GlpR	glpR	2999.59	3184.39	2201.79	2748.31	3162.31	3498.72	2903.11	2357.67	2023.64	3426.92	3156.45	2696.35	2948.12	3274.85	3939.06	3005.4	2895.53	2684.73	3571.07	3322.82	3000.04	1968.35	2054.39	2259.21	2764.81	2174.62	2520.16	2538.07	2217.75	2423.28	2445.95	4052.4	2730.53	1993.02	2024.64	2317.79	2095.85	2347.43	2623.46	2732.7	2451.14	2436.78	1.23115	0.000443813	Not_Sig
A0A0D6I7H0	Heat shock protein 15	hslR	1069.43	720.385	453.058	861.401	951.776	1015.16	858.408	726.433	642.861	1504.82	1020.24	980.503	878.583	586.363	1119.05	804.896	492.197	492.099	803.32	910.44	844.571	890.047	625.253	588.874	820.646		743.028	776.422	497.168	768.987	439.682	500.042	570.471	425.469	831.579	638.963	645.763	879.413	768.029	943.851	859.666	695.44	1.21444	0.0346557	Not_Sig
A0A0D6I7Z3	Glycogen debranching enzyme	glgX	1210.34	1652.23	347.724	740.214	1334.41	1289.52	1091.95	966.674	532.794	1831.1	1393.07	594.486	1274.48	1433.97	1308.55	1194.99	496.6	473.478	1559.37	1321.19	1102.36	624.596	526.017	796.464	904.908	408.224	947.153	795.896	885.089	997.209	293.29	442.89	743.681	799.189	878.04	1216.79	893.61	1016.76	898.364	775.38	1003.15	792.335	1.39127	0.00728539	Not_Sig
A0A0D6I812	Alpha-1,4 glucan phosphorylase	malP_2	2477.32	2752.92	1307.72	2173.61	2587.33	2397.22	2042.9	2197.08	1405.49	3199.23	3217.9	1886.69	2946.06	3313.79	3441.36	3030.85	1815.59	1721.72	3186.84	2544.14	2482.29	1429.02	1563.63	2332.19	1920.12	2000.15	2329.03	2138.94	2533.42	2090.61	1590.17	1532.6	1888.42	2512.99	2224.79	2216.41	1863.7	1803.83	2249.4	1770.58	2223.69	2010.68	1.23455	0.00627263	Not_Sig
A0A0D6I834	ABC transporter ATP-binding protein	yheS	611.3	1018.04	696.328	719.284	970.785	761.506	659.228	596.153	535.174	1003.49	781.767	834.836	795.826	1098.08	762.978	667.582	806.669	705.943	1277.19	675.932	798.904	603.104	511.012	576.76	601.13	741.8	584.875	551.892	690.059	578.454	763.592	1139.91	508.449	666.318	622.098	722.974	882.564	598.728	764.153	486.614	631.979	661.323	1.20804	0.0145472	Not_Sig
A0A0D6I898	Rhomboid protease GlpG	glpG	562.546	333.427	456.556	566.34	514.85	513.112	459.133	353.738	591.578	456.41	459.844	505.294	562.141	420.213	513.228	329.926	325.997	421.03	459.848	314.582	455.99	718.819	446.153	580.02	520.533	620.208	562.764	628.192	533.623	730.677	787.973	575.297	540.948	406.841	473.993	532.012	493.326	415.866	512.18	474.114	599.974	557.676	0.817661	0.00171909	Not_Sig
A0A0D6I8C6	50S ribosomal protein L24	rplX	24120.9	52509.8	25217.2	25863.3	45251.5	31479.6	25665.9	24177.8	11485.1	38175	31462.3	21489.8	36583	34940.4	35787.1	24085.9	32074.3	21169.2	41238.9	30372	30657.4	19108.7	20389.3	26670.9	25405	22975.6	19643.3	21716.4	28895.9	43844.8	13185	25372.9	16632.2	29155	29823.8	25039.5	25419.7	19597.4	28476.6	21091.7	21655.5	24205	1.26658	0.0155918	Not_Sig
A0A0D6I8U7	HTH-type transcriptional regulator ZntR	zntR	919.239	1814.5	669.197	811.941	2147.27	1395.09	899.688	888.636	465.092	1830.63	1271.35	876.913	1014.64	1456.06	2133.21	1197.7	1167.85	634.542	1597.7	1122.52	1215.69	505.505	641.622	880.851	1107.72	747.123	816.373	922.458	1141.17	1310.24	527.135	824.402	875.614	1347.36	977.261	1055.89	953.478	893.3	935.314	723.873	819.272	900.298	1.35032	0.0121534	Not_Sig
A0A0D6I8X6	Gamma carbonic anhydrase family protein	yrdA	1860.48	2968.07	840.346	1540.82	3215.79	3045.3	2156.29	2680.92	1230.37	3523.01	2260.6	1023.8	2497.84	3098.87	3237.18	2311.01	1072.84	1111.8	2817.42	2471.47	2248.21	799.76	2053.09	1288.12	2052.56	1163.19	1656.16	1560.34	1677.07	1523.73	681.983	959.55	1450.94	1739.17	1519.63	1931.3	1458.25	2173.01	2068.6	1923.3	1718.39	1569.91	1.43207	0.00295681	Not_Sig
A0A0D6I988	Methionyl-tRNA formyltransferase	fmt	6216.23	5441.53	3836.16	5286.03	6638.55	5843.91	4078.91	3286.42	3525.1	6159.76	5602.67	3862.27	4897.08	6613.82	7969.96	3935	3108.62	3986.76	8015.48	4199.52	5125.19	3416.87	3905.72	3839.33	4751.86	5242.17	4502.04	3269.88	3279.24	5575.67	3883.66	4084.76	3629.76	3269.88	3184.95	4792.16	5272.24	4614.21	4971.09	3390.73	4945.35	4191.08	1.22288	0.0175685	Not_Sig
A0A0D6I992	Anti-FlhC(2)FlhD(4) factor YdiV	yciR_3	292.778	267.497		239.528	142.884	221.968	198.26	169.818	65.9636	253.15	284.888		199.431	274.032	173.135	279.92			328.511	156.775	221.784	195.152	126.105	229.581			86.5981	148.358	139.627	220.344	87.0312		171.103	186.1	262.573	119.972	124.373	221.381	212.536	168.055	207.831	170.984	1.2971	0.022287	Not_Sig
A0A0D6I9D3	Catabolite activator protein	crp	16995.9	25627.1	17671.5	18008	24403.2	22409.4	20912.8	16155.2	12907.7	22559.2	21100.9	18452.1	20637.9	21084.2	26051.4	19364.6	28154.8	22429.3	28170.6	21132.7	21211.4	14290.1	16940.8	13529.3	19655.3	16771.8	16351.8	14566.3	16718.5	17586.8	15127.5	16809.4	16027.6	12954.4	11511.7	14118.8	14445.3	14062.9	16183.8	14810.1	15988.2	15422.5	1.37535	7.73417e-07	Not_Sig
A0A0D6I9T9	Cell shape-determining protein MreC	mreC	991.25	1214.42	746.424	832.786	1581.56	1454.56	835.915	857.979	707.336	1754.59	1138.63	980.49	1196.04	1824.16	1482.36	1218.04	1414.1	843.235	1483.55	1197.53	1187.75	798.88	823.301	882.258	775.101	706.539	825.124	721.861	885.084	908.885	981.443	870.063	686.235	952.825	689.914	1142.59	890.467	697.965	933.1	927.56	803.727	845.146	1.40538	0.000118715	Not_Sig
A0A0D6I9W3	Stringent starvation protein A	sspA	18659	23418.8	18636.5	17385.1	27507.4	23376.7	22846.4	16920.7	12987	19644.5	21628.2	17059.2	21670.8	17197	20897.8	15991.3	28177.8	19440	27019	20462.9	20546.3	16884.7	17731.8	13179.9	17877	13133.8	18193.4	14159.2	13583.4	14735.5	9522.86	20301.5	13628.3	19151.1	19545.4	20410.8	23172.2	18962.4	18829.1	15491.3	16567.8	16753.1	1.22642	0.00228249	Not_Sig
A0A0D6I9Y2	N-acetylneuraminate lyase	nanA	225.976	833.008	376.151	344.443	459.13	401.939	192.935	236.198	300.849	523.02	514.28	531.947	480.634	590.781	396.622	304.61	792.135	466.481	547.513	676.26	459.746	211.577	199.363	322.767	238.999	462.886	155.414	336.323	300.21	320.897	571.506	685.444	255.428	258.113	220.441	245.257	349.943	261.396	407.392	257.37	177.52	311.912	1.47396	0.00475533	Not_Sig
A0A0D6IAA8	Periplasmic serine endoprotease DegP-like	degQ	4924.97	8826.58	3280.49	3155.99	6023.05	4169.46	5544.79	4477.9	2386.25	5912.79	4113.51	4171.83	5579.43	4847.81	5543.82	4663	6265.31	3856.96	6652.12	5903.29	5014.97	2582.19	3752.46	3786.46	4304.29	3955.27	3516.05	3260.78	4349.46	3360.02	3330.93	2639.47	3324.5	3828.42	2978.49	2188.96	2547.5	1512.67	4709.61	3503.51	3862.01	3364.65	1.49049	6.39631e-05	Not_Sig
A0A0D6IAL2	FAD-dependent oxidoreductase	gltD	654.678	469.643	313.337	573.429	480.969	659.647	386.536	253.693	349.73	204.623	402.316	344.231	605.607	1040.56	964.082	556.57	284.663	260.296	1244.53	726.679	538.791	267.065	276.451	291.995	738.938	608.479	388.725	319.443	326.139	571.403	242.875	424.576	478.374	316.054	237.741	337.753	438.699	237.184	371.155	275.5	234.312	369.143	1.45957	0.0206583	Not_Sig
A0A0D6IAT3	3-deoxy-D-manno-octulosonate 8-phosphate phosphatase KdsC	kdsC	3537.07	3576.7	3898.27	3520.69	3254.45	3310.49	3073.77	3086.98	4071.19	1484.1	3337.81	2587.9	3612.81	3013.54	4104.65	3508.01	4332.48	4493.82	2884.16	3759.48	3422.42	3791.79	4700.06	3038.95	3983.76	5149.17	3555.92	4161.99	3339.45	4851.48	3262.71	3330.54	3843.3	4149.91	4479.72	3831.06	3253.88	4508.67	3596.51	3638.51	4305.13	3938.62	0.868937	0.0134683	Not_Sig
A0A0D6IAT8	Arabinose 5-phosphate isomerase	kdsD	1009.78	1513.29	1520.89	1142.07	1452.73	1330.11	1229.41	921.198	1424.75	1355.18	1343.25	1248.25	1373.52	1693.23	1421.54	1247.01	1893.66	1716.33	1443.11	1310.03	1379.47	1264.19	1176.06	1250.61	1267.32	1586.97	1057.39	1069.52	1127.55	1216.09	1190.78	1308.74	1144.26	1109.28	965.033	1085.81	1462.1	941.814	1260.91	1090.43	1155.12	1186.5	1.16264	0.00333365	Not_Sig
A0A0D6IB00	D-alanyl-D-alanine carboxypeptidase	dacB	705.955	595.998	375.739	516.683	621.409	656.758	560.203	472.164	424.817	686.153	640.415	626.38	502.027	895.125	683.039	457.283	693.12	449.207	816.016	638.418	600.845	353.916	386.506	530.888	533.866	582.139	472.579	501.297	556.898	464.291	445.897	602.291	412.236	567.306	442.916	459.77	527.002	494.58	430.924	563.796	425.737	487.742	1.23189	0.00167818	Not_Sig
A0A0D6IB96	AsmA2 domain-containing protein	yhdP	494.325	516.895	384.748	507.318	479.08	490.682	436.254	440.053	415.156	463.231	532.205	281.308	519.626	599.811	617.076	463.08	457.488	457.118	673.937	486.397	485.789	393.538	401.487	411.452	499.442	537.301	492.933	412.992	426.948	621.705	375.706	364.34	410.503	437.787	361.633	429.43	468.533	399.201	384.517	431.653	387.238	432.417	1.12343	0.0300706	Not_Sig
A0A0D6IBG3	FCD domain protein	A3104_21840	826.665	794.52	586.526	801.583	588.37	764.973	599.016	628.468	924.682	366.64	596.568	439.528	765.327	666.772	741.501	692.319	580.813	712.119	558.744	631.57	663.335	878.72	920.881	836.321	1116.23	1307.87	703.678	762.213	623.048	1432.98	650.541	442.046	777.791	645.848	770.672	617.854	507.842	770.752	686.155	686.28	759.6	794.866	0.834525	0.0420001	Not_Sig
A0A0D6IC39	Glutathione S-transferase family protein	yqjG	4960.36	8463.97	746.985	4868.69	8786.51	10040.5	5943.21	5696.49	1669.9	9581.72	6784.88	1628.24	5330.37	8088.44	10825.1	6148.78	954.883	832.926	11755.5	7945.4	6052.64	2293.37	4072.64	4221.34	4931.06	771.57	5449.04	4773	4639.38	3975.52	622.07	776.498	4251.12	4465.19	5110.64	5790.85	3251.64	6119.68	5064.68	5342.15	5889.23	4090.53	1.47967	0.0289667	Not_Sig
A0A0D6IC70	Pirin	yhaK	285.902	343.654	270.958	278.085	364.937	170.697	362.306	271.051	128.049	559.927	548.205	467.891	310.299	631.405	396.028	309.133	320.108	240.284	377.456	475.796	355.609	227.192	216.53	234.32	298.887	184.738	279.793	191.204	233.56	280.416	76.3359	107.43	232.91	453.853	347.031	406.612	461.546	312.823	327.547	281.544	407.183	278.073	1.27883	0.0426589	Not_Sig
A0A0D6ICE0	Ribosomal RNA large subunit methyltransferase G	rlmG	626.132	563.244	474.384	430.47	637.937	519.111	603.554	476.632	648.307	674.528	921.413	553.65	641.822	988.144	542.341	680.985	841.376	708.054	979.826	713.014	661.246	525.349	517.187	351.972	468.873	669.445	566.837	561.811	510.111	491.918	413.671	534.303	455.291	415.931	401.547	465.863	372.918	538.217	456.187	351.614	364.465	471.675	1.40191	3.901e-05	Not_Sig
A0A0D6ICE6	2,4-dienoyl-CoA reductase	fadH	746.198	1207.99	642.555	782.36	1261.83	1056.29	760.394	750.223	577.849	1103.04	1097.31	632.536	1057.77	1389.38	1148.38	885.801	1001.58	606.981	983.546	829.979	926.1	611.158	595.085	641.878	1064.92	551.978	648.733	731.449	719.958	764.61	468.894	907.744	560.256	678.74	745.161	771.771	1089.92	665.551	705.604	559.647	823.987	715.353	1.29461	0.00220348	Not_Sig
A0A0D6ICI6	FMN reductase	yqjH	804.472	2128.55	762.034	580.508	1949.07	1254.25	696.94	684.009	817.939	787.265	1541.34	1027.43	869.674	1161.93	1028.94	1139.03	2093.88	702.706	2393.55	971.683	1169.76	610.264	549.833	1084.11	794.422	732.79	666.286	682.422	939.215	445.365	696.388	1170.36	783.055	1350.35	815.78	881.253	1165.39	514.221	1224.25	801.193	775.31	834.113	1.4024	0.0178299	Not_Sig
A0A0D6ICM8	Bifunctional glutamine synthetase adenylyltransferase/adenylyl-removing enzyme	glnE	409.587	469.487	591.161	412.405	626.654	522.252	537.559	304.761	509.052	633.267	539.363	484.158	486.526	885.56	633.541	462.568	697.147	624.824	770.144	440.134	552.007	412.91	439.787	372.045	550.705	916.433	406.483	460.227	389.92	568.726	521.455	517.982	447.997	429.943	445.33	462.23	504.173	356.641	358.639	410.496	381.538	467.683	1.1803	0.0453713	Not_Sig
A0A0D6ICP0	Multifunctional CCA protein	cca	1367.05	2052.91	794.779	1298.75	1858.18	1778.78	1432.52	1469.71	763.239	2015.31	1856.28	750.843	1682.26	1848.79	2098.81	1460.46	929.198	782.683	1547.77	1576.69	1468.25	779.071	798.669	1163.94	1241.75	873.277	1387.89	1079.04	1286.42	869.851	604.993	1217.38	931.342	1233.16	1276.33	1332.62	1064.4	1228.03	1443.21	1261.33	1329.72	1120.12	1.3108	0.0041515	Not_Sig
A0A0D6ID50	DNA topoisomerase 4 subunit A	parC	499.886	1007.5	664.788	536.364	1006.28	901.428	866.537	669.383	665.912	1062.43	931.841	772.025	511.276	1350.92	762.195	581.861	1534.45	695.969	1443.61	591.427	852.804	600.93	512.787	539.564	699.438	1082.6	593.71	563.749	576.294	747.104	544.69	575.343	480.164	623.631	571.02	744.411	1100.04	646.091	548.816	549.501	515.899	640.789	1.33087	0.01021	Not_Sig
A0A0D6ID98	Cystathionine beta-lyase	metC	731.346	743.426	554.385	739.675	898.193	983.355	632.439	680.75	558.896	548.168	800.214	420.356	741.64	835.846	899.111	626.888	769.732	573.51	1252.56	659.019	732.475	447.596	421.997	586.362	593.207	548.983	515.158	386.42	653.26	570.16	552.439	668.026	483.766	670.609	700.31	649.711	618.347	424.165	606.776	417.886	476.67	549.593	1.33276	0.000376281	Not_Sig
A0A0D6IE49	tRNA (guanine-N(7)-)-methyltransferase	trmB	1871.46	2274.14	1359.97	2383.26	1369.54	1218.19	1127.86	1746.85	2592.24	637.994	1602.21	739.466	1711.79	830.798	1452.78	1768.6	1355.77	1359.24	1411.86	1264.2	1503.91	2005.9	1672.78	2938.5	2528.51	2987.26	1798.68	2519.58	1846.54	4826.25	1773.25	836.529	2859.44	1608.51	1281.05	1247.74	1380.24	1299.83	1328	1768.74	1666.74	2008.7	0.748698	0.0358883	Not_Sig
A0A0D6IEB0	UPF0235 protein YggU	yggU	242.513	168.946	354.127	264.684	290.458	245.944	227.303	290.867	413.52	295.94	247.079	280.813	224.051	358.576	172.044	205.262	248.1	314.005	231.381	151.054	261.333	369.257	351.427	244.559	255.41	431.351	185.368	352.452	204.537	488.681	249.245	543.199	369.209	316.501	306.503	318.039	389.1	350.953	260.264	271.881	297.56	327.775	0.797295	0.0116116	Not_Sig
A0A0D6IEC2	UPF0301 protein YqgE	yqgE	680.43	874.408	1047.68	978.173	856.55	654.559	707.295	855.276	1020.58	978.506	730.325	867.934	886.962	672.327	772.779	911.802	838.717	853.716	631.157	719.601	826.939	1083.86	1038.13	1124.72	1027.46	1607.84	777.267	1139.14	1004.99	1512.96	1028.31	1030.26	1251.11	860.722	735.946	725.516	779.02	623.541	871.154	920.649	844.526	999.356	0.827472	0.00908157	Not_Sig
A0A0D6IET3	6-phospho-beta-glucosidase	bglA	836.331	1007.05	1008.17	853.293	966.15	895.525	905.602	790.766	1017.96	727.357	868.253	760.425	834.482	654.746	866.041	923.395	1621.68	1211.68	874.769	901.54	926.261	722.923	700.351	746.711	904.207	992.983	777.977	729.28	853.442	814.876	760.563	770.762	769.638	656.465	695.893	930.803	789.85	660.103	861.673	672.883	754.764	778.307	1.1901	0.00508293	Not_Sig
A0A0D6IEW4	Proline aminopeptidase P II	pepP	1730.18	2074.69	1403.56	1101.99	2231.42	2245.89	1531.68	1548.37	1251.63	2235.54	1964.92	1117.88	1649.19	2316.7	1815.07	1767.31	2266.63	1638.8	2179.01	1880.36	1797.54	1452.46	1738.1	1173.14	1686.73	1595.89	1415.68	1568.9	1619.43	1440.56	1199.55	1518.66	1599.13	1562.49	1314.29	1483.74	1566.28	1463.69	1533.76	1629.09	1588.14	1507.48	1.19241	0.00361083	Not_Sig
A0A0D6IFC7	Lysine--tRNA ligase	lysS	10542.2	11107.8	9208.78	9995.36	11944.4	10213.2	10075.5	8677.31	11180.2	6689.83	9258.7	5311.73	9764.87	9171.22	11874.1	9580.07	13702.4	11521.4	11170	10281.5	10063.5	6876.77	7001.72	8442.76	8427.78	8581.83	6895.96	7510.83	8395.43	10163.1	7087.46	5621.37	7639.55	7897.07	6790.49	8121.26	9307.11	7598.5	8767.94	8026.68	7645.4	7839.95	1.28362	3.04844e-05	Not_Sig
A0A0D6IFC9	2-dehydro-3-deoxy-D-gluconate 5-dehydrogenase	kduD	232.033	394.983	422.743	194.983	762.297	368.004	304.651	221.853	268.408	590.94	689.274	267.818	283.637	531.657	456.742	358.265	792.251	468.786	421.09	274.429	415.242	200.039	250.106	151.931			178.841		197.997	275.962	260.219	295.031	200.422	366.617		520.364	595.237	372.003	284.578		262.511	294.124	1.41179	0.0315497	Not_Sig
A0A0D6IFH6	Aldo/keto reductase	tas	1060.77	997.687	567.403	1078.93	892.492	1104.13	1071.13	782.003	822.456	879.338	1065.11	968.967	1185.92	842.076	1313.37	1288.19	1453.72	1084.04	941.54	1390.3	1039.48	776.327	978.595	872.417	1136.34	1217.57	998.827	769.046	1038.12	1047.75	587.606	946.408	456.502	1045.65	885.903	813.763	558.679	805.017	810.283	930.599	788.474	873.193	1.19043	0.0146509	Not_Sig
A0A0D6IFK5	Inner membrane transport protein YqeG	sdaC_2	153.251	61.5545	88.8085	80.7924	78.5699	106.406	104.002	53.3351	171.393		131.227	119.153	30.9338	96.4774	76.9411	86.0455	64.8315	93.2036	122.034	48.1672	93.0067	212.426	102.049	88.377		261.2	138.264	129.837	66.1602	88.7059	113.953	78.6416	94.5787	75.3481	140.204	165.416	175.423	146.902	105.98	100.349	104.526	125.702	0.739898	0.0261451	Not_Sig
A0A0D6IFP1	Pitrilysin	ptrA	465.747	631.851	462.843	506.065	600.135	542.981	469.149	499.645	400.868	418.208	568.25	425.96	572.35	622.356	634.935	506.648	636.637	515.857	709.73	557.14	537.368	435.851	418.933	342.369	589.049	538.675	441.774	385.141	371.185	503.65	338.657	551.115	331.434	324.416	392.072	392.05	529.579	393.836	404.697	394.319	370.913	422.486	1.27192	7.49878e-05	Not_Sig
A0A0D6IFR0	Acetyl-CoA C-acetyltransferase	yqeF	627.277	1273.92	1690.62	803.034	1183.21	1132.07	1171.05	689.614	1753.26	1255.99	1161.75	1999.64	871.363	1634.26	845.205	784.67	2991.53	2197.98	1690.54	736.737	1324.69	1003.02	759.789	498.431	987.775	1764.88	648.697	737.49	666.662	1007.65	1363.26	1895.49	639.214	534.607	609.086	729.109	1244.53	737.359	707.593	529.76	656.387	886.04	1.49506	0.00981934	Not_Sig
A0A0D6IG40	RecBCD enzyme subunit RecC	recC	310.246	392.671	481.534	372.563	415.424	377.025	295.076	288.026	267.394	530.757	420.493	502.941	421.458	404.482	494.843	387.421	553.713	498.354	386.421	294.025	404.743	319.433	232.226	283.153	242.62	355.622	318.792	210.923	164.669	342.314	305.159	595.302	237.661	366.754	402.907	300.296	459.013	363.3	232.983	366.996	374.635	323.738	1.25022	0.00800134	Not_Sig
A0A0D6IGD5	AMP nucleosidase	ppnN	4895.07	6669.14	5848.8	5898.09	8910.98	7294.08	6472.02	5835.23	4593.64	7284.49	6491.82	5919.14	5030.13	7140.64	7787.68	5165.47	9412.2	6909.95	10006	5951.18	6675.79	3956.61	5548.6	3014.35	7521.34	6807.74	5817.13	4280.38	3990.54	6023.93	4224.41	5302.04	4429.29	4527.01	4333.12	5443.33	6672.79	5209.25	6027.15	4492.96	5087.84	5135.49	1.29993	0.000654578	Not_Sig
A0A0D6IGP5	Glycerate 2-kinase	garK_1	419.615	615.134	334.775	84.5019	696.275	518.733	319.394	322.721	230.709	388.127	709.484	152.917	380.42	836.914	251.304	337.656	465.464	265.006	809.256	575.254	435.683	196.49	373.342	364.147	375.673	376.022	311.957	213.094	268.572	315.838	172.781	259.422	218.051	355.569	279.327	510.516	471.843	384.974	446.496	295.671	360.452	327.512	1.33028	0.0438323	Not_Sig
A0A0D6IGY9	DNA-binding transcriptional regulator GalR	galR	464.369	416.492	397.949	346.534	493.601	447.189	388.115	251.713	445.332	700.901	464.408	373.883	341.739	446.895	479.352	352.295	691.453	347.66	498.06	349.214	434.858	251.608	312.906	300.406	403.204	648.864	308.231	375.271	317.69	344.418	342.196	521.219	343.914	316.969	253.147	301.773	335.054	292.643	282.126	291.677	273.531	340.842	1.27583	0.00589544	Not_Sig
A0A0D6IH12	3-oxo-tetronate kinase	ygbK_2	248.545	349.968	232.847	330.086	445.893	289.851	228.514	310.673	193.773	378.932	330.089	496.335	255.74	503.66	336.342	270.69	328.078	295.132	365.262	279.279	323.484	193.426	217.637	211.56	247.929	491.704	170.211	175.231	148.342	288.512	253.191		168.59	367.318	220.542	303.282	373.424	226.77	176.058	229.012	206.436	245.746	1.31634	0.00722846	Not_Sig
A0A0D6IH48	Thymidylate synthase	thyA	2600.26	3121.36	2545.93	2845.81	4321.87	3654.57	2580.14	2540.86	2360.92	2687.01	3321.75	2690.76	3376.79	3866.59	4641.37	3347.33	3069.81	3220.61	4120.66	3054.38	3198.44	2568.77	3142.78	2280.44	3123.52	2839.9	2874.41	3060.14	2283.43	3285.96	2134.25	3177.04	2638.45	2698.82	3249.97	2744.11	3431.47	3072.98	2889.26	2408.51	3147.42	2852.58	1.12124	0.0447977	Not_Sig
A0A0D6II91	Hydrogenase accessory protein HypB	hypB	332.129	694.634	666.894	629.229	679.934	504.96	377.706	449.199	697.137	697.84	548.039	856.367	548.099	717.167	473.366	644.527	853.205	556.587	711.43	371.28	600.486	776.665	396.619	957.846	398.227	945.746	519.168	636.093	791.401	793.094	790.57	872.683	550.852	808.186	792.509	874.801	991.368	747.807	540.479	461.71	545.778	709.58	0.846256	0.0494845	Not_Sig
A0A0D6IIF3	Lipoprotein NlpD	nlpD	1907.3	2578.39	1881.81	1675.23	2464.74	1786.24	2128.02	1761.02	40.3578	2408.86	2066.62	920.712	2094.52	2156.94	2781.52	1927.64	2513.9	1706.12	1868.21	2120.52	1939.43	1247.12	1391.11	1855.5	510.474	547.173	1644.79	1660.02	1802.59	476.702	1412.85		1459.08	1859.82	1441.4	1307.73	1245.52	1253.33	1799.1	1241.26	1693.33	1360.47	1.42556	0.00154309	Not_Sig
A0A0D6IIY3	Multidrug efflux MFS transporter periplasmic adaptor subunit EmrA	emrA	646.419	501.671	488.859	719.452	759.437	768.676	664.22	632.755	754.904	793.927	708.676	662.109	735.072	796.284	562.815	569.335	596.024	611.958	778.92	613.288	668.24	363.38	326.329	307.218	724.53	1104.08	589.078	626.918	485.717	894.814	605.924	1148.06	521.201	202.759	250.704	244.813	320.578	344.544	268.644	351.731	407.463	504.425	1.32476	0.0171745	Not_Sig
A0A0D6IJ15	4-aminobutyrate aminotransferase	gabT	10521.9	10503.7	9787.11	11739.2	13859	11892	9622.48	7666.85	9882	12488.4	13151.2	10461.3	10417.4	15395.8	11870.5	9567.18	14348.3	10638.1	13415.9	11892.4	11456	9694.14	7377.7	6558	8514.69	5063.7	7483.12	8709.04	8707.18	8639.38	6735.64	6693.44	7362.72	7945.82	7252.42	8142.1	10723.4	7636.59	9833.5	6404.75	7263.45	7837.04	1.46178	2.80464e-08	Not_Sig
A0A0D6IJ23	NADP-dependent succinate-semialdehyde dehydrogenase	gabD	8095.66	8357.32	7886.17	8719.89	7157.55	6400.27	6437.86	7077.58	10833.6	5778.28	5451.67	5040.75	7246.26	6872.21	6550.55	6294.46	8549	7797.52	7922.51	7460.91	7296.5	7902.65	5070.45	7227.85	7596.02	6709.72	5109.38	6727.44	6985.13	8517.66	5756	3980.69	5993.15	5298.77	5244.32	5586.51	4930.92	4880.84	6893.35	4683.19	5229.97	6016.2	1.21281	0.00292857	Not_Sig
A0A0D6IJ57	DUF2892 domain-containing protein	ygaP	955.736	1746.41	1067.72	1057.72	1191.7	976.812	965.318	945.708	1094.35	995.355	1317.52	1106.43	918.609	1254.33	1453.54	981.849	1443.53	872.181	1796.81	1128.37	1163.5	1193.94	675.041	1186.68	823.222	1247.03	874.529	922.498	1133.45	1030.83	984.812	702.99	732.358	1106.74	1034.11	901.552	968.688	975.728	1061.44	928.66	1248.77	986.654	1.17924	0.0167759	Not_Sig
A0A0D6ILC3	tRNA modification GTPase MnmE	mnmE	416.107	634.181	263.324	319.469	420.665	298.629	320.57	360.2	321.378	441.296	385.116	213.464	418.601	532.524	419.64	389.691	420.149	253.836	481.376	400.984	385.56	200.247	236.11	298.419	385.117	407.112	260.993	305.745	358.933	422.62	229.3	273.327	293.305	338.744	310.742	297.832	274.64	245.691	334.589	320.378	245.636	301.974	1.2768	0.00247578	Not_Sig
A0A0D6ILR5	Phosphate transport system permease protein PstA	pstA	159.919		60.5221	71.6469		83.5888	100.268				106.119	89.5951		132.829	139.938	142.589		91.5537	122.022		108.383			103.291	114.195		86.0185	101.844	68.5093				66.3826	34.8655	72.5365	76.973	75.015	87.3446	49.7085	133.884		82.3514	1.3161	0.0335956	Not_Sig
A0A0D6ILY3	ATP synthase gamma chain	atpG	5970.98	13862.8	7180.21	3194.49	8966.29	6896.32	5955.37	5486.84	3565.11	5899.22	7693.22	5980.39	7314.63	10425.6	4121.92	8243.9	13657.3	7685.55	9846.71	8638.17	7529.25	5421.56	4812.71	6171.65	6478.52	6406.32	4648.23	5084.65	6404.28	4808.57	6983.89	4726.66	5326.77	6169.67	5932.22	10189.2	5420.02	6626.48	6733.42	4407.38	5646.79	5919.95	1.27184	0.0273808	Not_Sig
A0A0D6IM61	ATPase RavA	ravA	938.613	1076.51	646.485	872.001	1125.81	1387.67	1209.12	1148.32	698.16	1467.62	1172.22	914.521	1070.32	1483.81	1334.18	1244.78	860.833	855.649	1527.51	1361.82	1119.8	529.263	760.968	796.911	899.122	726.87	909.017	642.38	807.432	710.8	606.803	958.335	658.631	684.942	757.781	1010.41	944.901	700.475	888.526	766.665	902.644	783.144	1.42988	8.29565e-06	Not_Sig
A0A0D6IMH8	L-threonine dehydratase	ilvA	392.282	540.646	798.843	493.527	555.902	564.355	481.517	474.569	587.708	1023.94	520.443	494.279	570.467	819.126	507.662	851.099	1111.08	598.53	538.129	424.66	617.438	364.639	309.354	505.271	507.364	653.903	385.447	380.377	409.568	663.416	549.764	600.709	433.61	426.595	353.607	452.705	1032.41	371.328	402.664	301.714	316.222	471.034	1.31082	0.0163688	Not_Sig
A0A0D6IML1	Ketol-acid reductoisomerase (NADP(+))	ilvC	802.055	2130.08	1178.56	967.407	1992.56	1335.11	953.338	1483.32	963.561	2702.87	2075.27	1469.1	1426.83	2108.39	1604.97	1649.82	1847.24	1160.8	1718.98	1202.42	1538.63	743.552	670.623	1245.97	820.774	656.926	986.813	794.629	1130.48	807.874	931.618	2118.08	942.496	1015.03	979.306	1352.87	2705.94	1048.58	1165.31	705.45	1064.7	1094.35	1.40598	0.00742361	Not_Sig
A0A0D6IMM3	FCD domain-containing protein	yieP	1276.65	973.165	773.815	1194.44	848.235	899.931	873.81	827.861	1461.31	536.855	885.453	677.609	924.737	855.065	1011.38	844.795	704.985	970.49	926.543	837.834	915.248	1146.43	1175.11	1062.02	1032.22	1347.62	1469.87	1247.78	868.14	1141.84	1089.31	986.158	1335.06	1069.75	985.002	819.251	655.803	1006.88	877.479	1498.95	1166.76	1099.07	0.832747	0.00884779	Not_Sig
A0A0D6IMY8	ECA polysaccharide chain length modulation protein	wzzE	1693.01	2394.66	1508.78	1305.09	1789.85	1674.79	1515.7	1575.85	1099.9	1756.37	1784.52	981.656	1672.02	2068.59	1941.25	1451.3	1799.15	1495.25	2331.46	1684.21	1676.17	1206.91	955.69	1447.35	1946.48	1928.17	1285.4	1149.92	1540.44	1713.81	1489.97	832.76	1142.67	1395.59	1347.82	1400.46	1229.39	1049.03	1465.98	1267.71	1176.34	1348.59	1.2429	0.00251481	Not_Sig
A0A0D6IN46	Tyrosine recombinase XerC	xerC	209.9	227.51	374.158	279.951	187.31	196.142	199.55	212.166	426.962	193.513	275.965	236.124	280.595	275.662		237.034	219.321	493.006		141.208	259.226	326.33	398.614	310.118	318.443	580.242	269.708	416.728	289.825	318.345	565.981	371.124	380.126	284.305	303.145	326.534	446.946	364.847	169.14	313.978	381.2	356.784	0.726564	0.00258266	Not_Sig
A0A0D6IN52	5-amino-6-(5-phospho-D-ribitylamino)uracil phosphatase YigB	yigB	560.817	1110.18	762.953	654.755	1156.07	741.884	732.273	778.976	794.998	1150.68	726.865	1050.86	842.065	707.43	1038.47	706.523	1613.8	745.578	817.212	864.803	877.859	534.028	626.939	761.302	650.15	803.624	488.385	621.563	854.276	718.669	621.159	1112.68	519.51	779.889	607.34	592.177	740.693	541.709	615.535	579.49	558.1	666.361	1.31739	0.00194256	Not_Sig
A0A0D6INT0	Protoporphyrinogen IX dehydrogenase [quinone]	hemG	901.119	1683.08	516.794	702.325	1308.53	755.164	777.829	938.152	656.747	1977.56	905.89	737.581	728.074	1100.73	1035.06	798.178	969.865	517.702	1433.45	1101.46	977.264	679.098	794.161	695.027	719.789	841.222	574.615	930.874	973.924	787.899	720.448	691.222	860.495	1179.63	1001.4	652.664	596.337	666.831	879.734	792.021	645.759	784.157	1.24626	0.0405108	Not_Sig
A0A0D6INZ8	FMN reductase	fre	3551.87	5776.51	4481.36	1788.32	6055.48	5201.2	3590.65	4055.45	4404.17	3340.67	4769.78	5311.03	4184.97	7291.46	2685.6	3388.19	9119.09	3904.99	5645.38	4036.98	4629.16	3121.75	3865.4	3122.43	3019.89	4645.41	2093.72	3459.24	3358.26	3135.75	3784.04	4635.8	3516.46	5456.75	3267.53	4293.32	4620.95	3449.54	4291.2	3264.62	3409.15	3690.56	1.25432	0.0260412	Not_Sig
A0A0D6IP10	Fatty acid oxidation complex subunit alpha	fadB	5672.23	5278.48	10750.7	5210.26	6469.35	5595.44	6039.75	4009.34	7864.98	9045.57	5211.53	10217.2	5937.4	6897.73	5452.37	4623.89	13186.7	10909.5	5547.28	5370.59	6964.51	4777.25	3416.38	3468.97	4614.53	8086.69	3830.23	4151.38	3732.56	5530.01	10454.5	7465.31	4543.14	3516.99	3699.63	4030.84	5450.61	3375.14	4465.36	3726.22	4184.67	4826.02	1.44312	0.00393363	Not_Sig
A0A0D6IP21	UDP-N-acetyl-D-mannosamine dehydrogenase	wecC	1673.9	2608.88	1082.9	1467.26	1643.13	1770.42	1451.55	1413.48	1412.98	1577.2	1728.75	1036.08	2269.57	2076.87	2039.11	1624.78	1871.9	1611.05	2247.4	1572.98	1709.01	1334.98	1026.58	1525.94	1620.58	1953.06	1437.62	1413.57	1572.41	1737.28	1181.33	1127.72	1284.58	1104.76	1356.25	1481.94	1307.79	1296.52	1504.77	1290.9	1489.31	1402.39	1.21864	0.00411788	Not_Sig
A0A0D6IP36	dTDP-fucosamine acetyltransferase	rffC	580.869	903.729	573.623	620.446	912.74	866.086	395.583	537.682	475.449	928.87	771.036	670.745	593.083	964.751	883.008	682.359	698.607	504.521	920.853	657.129	707.058	510.679	514.591	624.494	833.069	483.002	469.164	561.46	680.161	460.706	462.477	740.779	521.25	431.174	354.943	450.212	497.481	387.516	581.855	508.499	500.273	528.689	1.33738	0.000513127	Not_Sig
A0A0D6IP89	Protein HemX	hemX	3653.78	5293.36	3523.38	4266.08	4312.46	3813.67	3616.92	3353.78	3787.8	5720.27	4817.97	4429.17	4420.38	6409.49	5161.04	3718.78	4398.19	3850.77	5772.34	3765.59	4404.26	3194.69	3253.4	3273.03	3249.3	3586.82	2966.32	2738.26	3294.1	3888.84	3299.19	5051.2	2823.2	5005.29	4385.09	4491.68	5158.79	3428.42	3792.59	3507.15	3736.51	3706.19	1.18835	0.00907024	Not_Sig
A0A0D6IPG0	Thiol:disulfide interchange protein	dsbA	9354.7	17953.3	10818.9	8623.22	22987.1	16047.9	13336	10454.6	6846.25	31374.2	22345.1	15193.6	13074.7	27886.4	23740.4	13073.1	18805.1	11313.3	24994.9	16704.6	16746.4	8789.12	11577.9	8201.09	12788.3	8869.93	12231.5	9439.91	10075.4	9758.37	9846.97	12663.1	9418.07	11579.3	11836.6	18233.9	18285.9	14537.3	15092.9	10880.8	12763.9	11843.5	1.41397	0.00549722	Not_Sig
A0A0D6IPI8	DNA helicase	uvrD	480.03	609.503	526.137	465.072	706.544	601.796	598	446.893	412.703	578.581	671.422	547.766	504.96	785.537	602.4	548.019	727.061	653.484	778.793	501.286	587.299	573.45	519.312	452.729	522.668	646.819	512.141	448.862	491.025	470.57	612.541	578.226	407.489	446.265	420.06	618.383	633.719	492.616	590.367	427.531	516.605	519.069	1.13145	0.0258242	Not_Sig
A0A0D6IPJ6	DNA-binding transcriptional regulator NtrC	glnG	869.119	987.865	782.359	963.573	1023.06	1241.57	1001.94	898.483	946.182	1051.05	1022.52	963.612	1006.32	1128.31	1572.98	885.375	1399.2	1119.98	1001.88	916.422	1039.09	689.401	789.793	800.697	974.618	877.644	953.111	768.581	736.422	905.76	854.412	786.744	818.811	758.707	734.043	775.708	870.772	954.933	807.964	1093.9	965.672	845.885	1.22841	0.000219322	Not_Sig
A0A0D6IPV8	DeoR faimly transcriptional regulator	yihW	624.365	1031.58	350.837	700.444	1076.32	1229.56	524.021	556.589	1200.49	1217.99	743.253	595.211	1289.35	906.182	807.989	631.354	757.647	441.2	913.809	744.256	817.123	540.521	961.495	486.753	644.543	818.079	564.477	607.192	580.012	520.672	330.637	824.248	769.873	514.085	629.043	486.184	650.091	463.899	677.067	687.343	612.581	618.44	1.32126	0.00776249	Not_Sig
A0A0D6IQC1	Aminoimidazole riboside kinase	yihV_2	169.615	112.042	198.392	272.367	101.195	129.054	116.815	147.678	358.239	109.371	141.813	93.0934	134.716	128.211	129.297	172.258	121.534	179.606	146.178	151.684	155.658	251.537	197.872	242.378	186.954	178.641	183.68	205.493	190.063	240.998	187.699	180.145	285.247	231.313	231.34	152.651	205.224	157.41	192.608	195.037	180.241	203.827	0.763678	0.00424553	Not_Sig
A0A0D6IQD3	DNA-binding response regulator	cpxR	9776.88	5059.41	6672.43	8735.37	4541.61	5874.24	5310.48	6834.55	12525.1	5121.23	6034.31	7208.54	6220.85	5460.15	6463.53	7637.08	5628.95	6778.08	5127.33	6556.62	6678.34	10543.4	11132.8	9900.2	8346.59	16453.7	8639.35	10744.9	6776.9	12622.5	10540.1	10714.1	11592.6	8123.02	7987.33	6997.09	5457.17	8101.63	6866.53	13610.4	8492.25	9682.13	0.689759	0.000185622	Not_Sig
A0A0D6IQD4	ADP-ribosylglycohydrolase	yegU_2	908.805	804.523	564.485	836.238	1013.51	830.869	822.793	709.67	482.797	1312.8	939.943	847.231	794.781	1155.47	1148.71	951.196	896.711	603.099	1183.91	987.871	889.771	407.24	601.61	557.902	641.976	587.419	605.746	565.581	728.374	624.953	476.921	794.452	662.848	908.824	764.841	941.042	1202.85	689.038	627.58	521.04	779.358	684.48	1.29992	0.0021202	Not_Sig
A0A0D6IQZ8	Catalase-peroxidase	katG	1651.74	2371.2	2947.68	2093.35	2588.18	2669.51	2081.2	1688.87	2103.86	3684.12	2253.64	3314.64	1997.82	2292.85	2252.97	1884.36	3935.74	3100.29	3117.49	1804.3	2491.69	1541.84	2243.62	1286.89	1961.04	2849.23	1531.13	1572.07	1588.96	2292.5	2261.03	3568.05	1498.37	1716.92	1578.51	1922.64	3591.85	1636.34	1816.87	1705.15	1574.84	1986.89	1.25406	0.0200779	Not_Sig
A0A0D6IR17	Primosomal protein N'	priA	291.266	343.152	269.404	262.24	365.643	349.954	332.311	267.197	318.813	346.474	301.294	301.163	279.24	353.759	342.257	312.424	486.672	322.396	386.764	308.601	327.051	296.738	235.993	259.771	255.979	341.468	248.878	198.02	290.716	299.588	278.693	302.681	256.56	232.858	223.129	265.875	244.024	285.2	326.024	332.193	282.456	272.842	1.19868	0.000473862	Not_Sig
A0A0D6IRD9	AraC family transcriptional regulator	yijO_2	263.872	205.052	240.299	177.775	244.023	240.161	265.527	156.635	176.832	272.441	250.687	200.498	232.629	276.431	297.964	272.303	368.061	269.581	322.288	253.315	249.319	177.928	171.562	125.071	211.625	292.019	163.327	165.166	145.815	184.007	163.547	194.322	146.205	172.093	166.49	169.499	163.676	183.88	149.664	131.731	133.322	170.547	1.46187	1.45376e-06	Not_Sig
A0A0D6IRT0	Ferredoxin (flavodoxin):NADP(+) oxidoreductase	fpr	2060.96	2311.79	2076.54	1881.28	1538.84	1479.41	1996.76	1883	1740.59	2280.62	1575.29	1652.88	1847.2	1249.34	2506.75	1614.24	2202.15	2054.53	1792.13	2228.67	1898.65	2076.15	1861.22	1258.73	1454.67	1340.51	1564.99	1402.78	1774.62	1045.67	2656.67	1768.57	1684.15	1905.25	2275.7	1705.34	1458.53	1575.56	1626.36	1497.45	1421.69	1667.73	1.13846	0.041557	Not_Sig
A0A0D6IRT6	Fructose-1,6-bisphosphatase	glpX	1157.96	1135.16	1356.51	1559.45	774.143	878.986	881.64	1009.73	1836.48	668.208	1035.16	1036.82	891.815	766.289	973.613	1045.35	1424.22	1645.2	1170.27	800.696	1102.39	2271.13	1625.12	1090.37	1598.09	2015.78	1070.98	1516.68	1120.48	2141.92	1758.53	1090.08	1151.91	908.991	1076.78	978.422	1329.27	987.585	1131.2	1510.43	1262.21	1381.8	0.797791	0.0202922	Not_Sig
A0A0F6AWC3	Transaldolase	talB	9587.35	17657.2	14983	10677.8	17752.6	14034.7	14254.2	11210.2	5758.13	18520.2	19123.3	12947.9	14738.2	19085.5	16016.3	16406.3	21018.8	13421.2	18809.3	15882.8	15094.3	10644.3	10237.5	11973.6	10902	8676.48	13390.7	11303.8	13498.3	6466.76	14226.6	11743.5	8998.76	11503.9	9940.62	11739.9	12244.8	9552.54	14951.9	9579.02	11930.3	11175.3	1.35068	0.000217094	Not_Sig
A0A0F6AWD0	Chaperone protein DnaJ	dnaJ	2031.08	2638.29	1905.09	1047.68	2582.82	2080.63	1649.16	1816.31	2047.49	2085.29	3348	2007.85	2143.23	3634.95	1920.22	2162.67	2643.08	1851.26	2898.56	2185.41	2233.95	1888.12	1785.54	1747.56	1382.9	1894.03	1154.94	1975.92	1963.4	1386.88	2090.61	1677.59	1832.11	1952.56	2260.53	1776.04	2060.76	1871.7	2169.48	1454.59	2390.89	1835.81	1.21688	0.0108386	Not_Sig
A0A0F6AWJ9	Carnitinyl-CoA dehydratase	caiD	320.021	684.382	662.906	433.977	592.164	400.642	444.504	651.503	503.736	1023.46	521.893	743.808	377.448	565.045	409.257	419.944	959.221	669.728	667.346	442.488	574.674	447.629	546.204	514.666	621.172	544.656	396.355	503.916	413.349	479.672	479.405	462.194	374.084	526	495.151	501.524	490.758	397.002	371.562	375.607	428.857	468.488	1.22666	0.0223777	Not_Sig
A0A0F6AWL4	Putative secreted protein	STM14_0098	6988.11	3941.64	3903.23	6184.42	5081.28	6098.21	4846.36	4447.83	4028.33	7577.89	3823.38	4054.57	5852.53	6077.4	7204.87	4090.09	2306.13	2964.99	5003.19	3620.23	4904.73	8019.95	6719.31	4815.36	5644.55	4019.13	6982.35	7245	4500.71	5221.69	4275.52	5423.88	7610.55	5215.37	5697.62	6844.4	5107.32	6940.9	4819.33	5694.37	5671.88	5823.46	0.842237	0.0325827	Not_Sig
A0A0F6AWM3	Bis(5'-nucleosyl)-tetraphosphatase, symmetrical	apaH	352.71	549.335	387.885	445.362	883.075	525.258	442.795	474.385	276.308	721.304	541.531	404.965	660.698	537.692	627.81	482.329	492.9	402.361	769.736	524.034	525.124	246.721	340.57	499.879	223.842	254.492	300.34	378.289	488.69	181.785	357.791	634.143	320.21	632.943	377.501	539.412	515.589	348.763	538.632	301.853	420.553	395.1	1.32909	0.00581412	Not_Sig
A0A0F6AWM5	Ribosomal RNA small subunit methyltransferase A	ksgA	1571.85	1989.73	1285.39	1638.03	1777.62	1595.1	1358.26	1336.66	1239.01	1838.26	1513.4	933.97	1759.26	1942.11	1631.96	1764.88	1529.65	1310.24	1840.77	1918.08	1588.71	1033.02	1035.21	1377.14	1291.49	1284.55	1231.17	1372.93	1428.93	1178.69	1234.43	1068.13	1275.36	1294.97	1348.82	1351.98	1144.07	1102.23	1132.9	1394.03	1213.31	1239.67	1.28156	8.65214e-06	Not_Sig
A0A0F6AWM7	Chaperone SurA	surA	4953.73	6116.31	4517.66	4711.83	6330.49	6022.03	4954.29	4019.22	5273.33	7116.12	6628.7	3964.67	6370.09	7651.25	6951.68	5342.98	5627.54	5368.29	7562.63	6011	5774.69	4722.54	5119.84	4852.83	6039.5	6622.18	5262.22	4615.29	5058.38	5954.9	4671.9	6132.43	4990.92	4612.9	4277.44	4785.01	4659.34	4505.63	5559.01	5348.08	4995.41	5139.29	1.12364	0.0296413	Not_Sig
A0A0F6AWN0	Co-chaperone protein DjlA	djlA	928.366	1113.68	1174.98	947.407	1317.44	1170.31	1145.27	702.327	888.471	1506.75	1390.34	1121.48	920.409	1488.24	1191.45	959.112	1834.31	1322.14	1346.37	1129.71	1179.93	826.57	920.166	784.462	1190.25	1188.76	1017.93	727.957	915.649	1307.5	1237.17	803.523	744.739	918.722	812.123	1110.03	1487.86	1054.19	1069.11	617.406	934.657	983.439	1.1998	0.0144958	Not_Sig
A0A0F6AWP3	Thiamine-binding periplasmic protein	tbpA	10291.1	12389.6	13155	10405	11603.1	11351.6	11469.5	9282.27	10107.1	17598.8	11842.8	14777.1	10996.5	13920.8	12391.6	11279.4	14003.9	12187.2	14695.9	9559.36	12165.4	11891.3	8982.43	9261.56	8030.58	9418.13	9168.24	7794.17	10427.1	9224.91	12081.7	10336.4	8669.66	8909.59	11928.8	11652.6	10128.9	15608.3	11113.7	8815.45	11041.3	10224.2	1.18986	0.00312274	Not_Sig
A0A0F6AWQ6	Acetolactate synthase	ilvH	799.973	1078.09	1002.64	777.417	1000.57	719.364	767.595	781.155	823.91	1234.6	900.077	796.182	621.665	951.47	980.634	866.477	1140.45	990.589	998.691	916.292	907.392	446.511	493.829	452.305	657.891	635.216	659.921	647.823	659.594	818.577	846.374	1204.96	724.802	817.268	747.75	972.742	1122.02	803.48	52.6048	568.066	593.709	696.272	1.30321	0.00260692	Not_Sig
A0A0F6AWQ8	Catabolite repressor/activator	fruR	6780.39	4466.88	6770.4	7020.24	3986.99	4607.56	5271.41	5428.43	11190.4	1673.76	4717.55	2613.05	4732.37	3380.7	4587.06	5036.27	6479.99	7348.37	4284.61	4543.93	5246.02	8858.64	8908.6	6939.21	7536.13	12038.8	6077.8	7125.59	5572.58	9879.06	8878.77	4874.47	6693.53	5550.99	5820.29	5458.03	4478.77	6652.48	4939.64	7432.36	6372.4	7004.41	0.748959	0.00738386	Not_Sig
A0A0F6AWU0	N-acetyl-anhydromuranmyl-L-alanine amidase	ampD	298.469	1236.44	568.048	270.344	766.826	308.883	362.021	484.101	356.712	766.506	790.181	436.929	425.001	881.402	649.868	455.109	1183.73	566.08	742.768	387.828	596.862	321.331	295.34	315.335	448.412	545.623	332.758	295.744	345.058	376.143	427.146	437.131	265.427	434.687	596.25	459.953	746.53	273.112	641.883	281.328	327.878	408.353	1.46163	0.00971855	Not_Sig
A0A0F6AWU2	Putative cytoplasmic protein	STM14_0177	296.393	280.956		126.877		307.592	149.37	204.926	181.922	271.962		233.943	239.176	186.054	213.09	146.175	143.133	140.843	218.691	238.619	210.572	114.992	125.321	146.153	208.636	266.889	156.512	186.2	239.317	264.006	210.649		132.818	147.741	108.792	125.388	97.7483	170.97	152.541		136.48	166.175	1.26717	0.0228026	Not_Sig
A0A0F6AWU7	Transcriptional regulator PdhR	pdhR	697.687	358.104	1105.08	738.677	446.457	569.813	444.14	272.538	674.071	476.57	703.011	462.62		846.967	533.636	432.984	642.426	648.291	967.856	419.184	602.111	425.423	278.908	334.132		881.079	325.009	510.596	369.283	425.862	624.178	761.021	424.911	128.264	184.01	257.408	682.124	170.922	345.433	393.233	212.928	407.091	1.47906	0.00677583	Not_Sig
A0A0F6AWU9	Acetyltransferase component of pyruvate dehydrogenase complex	aceF	7163.08	11030.3	5436.41	6876.35	9472.84	8888.55	7437.66	7768.58	3842.35	9162.62	8607.23	6440.42	8363.1	9195.41	10394.1	7962.02	7595.11	4741.61	10627.4	8841.61	7992.34	4232.1	4450.02	7016.2	6174.54	6624.77	7320.84	6460.1	7112.51	4906.21	5750.28	9768.82	5977.95	6534.76	6332.7	7331.91	5753.07	6603.21	7643.48	6100.32	6586.17	6434	1.2422	0.00358317	Not_Sig
A0A0F6AWV0	Dihydrolipoyl dehydrogenase	lpdA	14727.6	25110	27811.1	16823.6	24286.2	21910.5	23437.3	18377.8	18633.3	30561	22640.1	31654.3	18347.3	23753.5	23185.9	17657.7	39282	27637	28264.1	20474.4	23728.7	17714.1	16449.3	14521.7	16768.8	24861.8	15203.1	14357.6	16635.5	15525.7	19487.5	32764.5	13498	14226.3	14209.6	18546.6	20223.2	18790.6	20958.1	14031.3	17580.4	17817.7	1.33175	0.00108813	Not_Sig
A0A0F6AWY7	ATP-dependent RNA helicase HrpB	hrpB	344.216	414.037	431.72	445.931	577.098	420.629	379.65	298.083	378.092	494.604	389.161	511.178	385.636	496.898	466.065	405.828	561.048	355.383	524.14	424.059	435.173	322.71	306.189	280.968	548.174	400.509	405.489	267.547	359.219	459.716	363.053	412.835	297.22	375.234	318.067	471.36	411.065	345.368	428.372	273.104	346.956	369.658	1.17723	0.007808	Not_Sig
A0A0F6AX08	Iron-sulfur cluster insertion protein ErpA	yadR	1414.87	3087.77	5231.97	2867.81	4042.4	4239.19	3423.41	2040.39	2805.27	4991.42	4391.5	5916.3	4351.05	5628.13	4103.67	2116.05	4575.54	5064.08	4875.05	3120.17	3914.3	2062.32	2068.12	1408.35	3042.73	2443.08	3520	1940.35	2778.44	2776.83	6628.03	3465.88	2159.99	4071.37	2654.52	3051.33	3652.54	2928.51	3566.5	1931.01	3588.74	2986.93	1.31048	0.0181996	Not_Sig
A0A0F6AX15	UPF0325 protein YaeH	yaeH	15748	27173	16711.3	9293.45	28698.2	20057.4	18056.2	17053.5	13259.7	28385.1	22112.4	19460.8	14822	19809.8	20352.6	19342.6	50724.3	24317.9	26154.3	22468.9	21700.1	12199.3	16195.9	16678.2	12346.8	13690.8	14896.7	13635.2	17964.4	11597.4	18137.3	12560.2	13457.5	23120.2	14081	14555.6	14808.5	12217.2	15957.4	12441.8	10837.5	14568.9	1.48947	0.00105782	Not_Sig
A0A0F6AX18	Methionine aminopeptidase	map	1452.85	2015.02	1966.9	1316.2	1463.22	1236.79	1293.1	1655.83	1151.76	1341.7	2100.38	760.41	1304.91	1904.15	1543.19	1433.69	2710.31	2254.48	2325.78	1459.57	1634.51	938.88	809.176	1275.7	925.284	1107.02	743.815	929.123	1580.83	1038.81	2387.92	728.625	1225.71	1499.3	1073.89	1119.65	1142.54	1093.8	1118.48	949.436	933.609	1131.08	1.44509	0.00058592	Not_Sig
A0A0F6AX20	30S ribosomal protein S2	rpsB	20245.3	31212.9	23644.8	13918.6	29377.9	27079	18816.3	19718.3	8632.39	17129.7	29441.2	18740.9	21561.1	26789.1	28087.3	23923.5	34322.4	22673.4	37147.8	29170.8	24081.6	11795.8	14279.5	12971.7	17681.1	11661.4	15094	15939.1	19469.1	14865.9	13029	20368.6	14841.6	26364.4	26854.7	23252.8	27492.4	27680.7	22084.4	15667.9	23839.8	18761.7	1.28355	0.0113209	Not_Sig
A0A0F6AX21	Elongation factor Ts	tsf	5663.48	11917.3	7308.21	5227.68	12371.4	7275.64	7840.64	7558.54	4774.8	7460.14	8638.48	6591.13	10145.5	10812.6	8328.07	8073.56	9167.48	6771.06	10379	8054.83	8217.98	4921.1	5094.45	6268.95	9108.85	6528.4	6079.9	6003.72	6473.64	7135.14	6511.92	6145.4	5157.48	7352.39	6618.89	6055.09	5955.04	5602.32	8891.54	5285.85	6269.89	6373	1.2895	0.0011814	Not_Sig
A0A0F6AX23	Ribosome-recycling factor	frr	27767.9	32279.9	21152.2	26509	34787.5	29274.7	21942	23651.2	11909	24320.4	33132.3	21982.3	29769.1	40451.4	39623.7	27515.7	24242.7	20844.6	35174.6	25025.1	27567.8	18262.3	22643.5	23797.5	25116.2	26285.5	24362	18081.7	24685.5	26195	20870.7	20021.9	18950.1	26410.9	27255.9	23199.1	23357.7	21464.6	21122.2	24265.9	24264.9	23030.7	1.197	0.0101182	Not_Sig
A0A0F6AX27	Phosphatidate cytidylyltransferase	cdsA	1107.22	914.956	1014.3	594.029	676.503	592.965	765.287	504.402	1082.15	775.613	511.267	631.899	1094.12	426.475	538.071	842.598	556.806	697.342	527.054	672.943	726.3	1432.48	776.959	875.43	914.233	1527.59	840.075	1097.1	835.853	910.886	1176.32	632.572	761.932	567.049	728.109	662.579	505.654	621.062	915.909	916.203	937.457	881.772	0.823682	0.0487217	Not_Sig
A0A0F6AX30	UDP-3-O-(3-hydroxymyristoyl)glucosamine N-acyltransferase	lpxD	2573.65	2281.77	2228.59	2256.65	2949.29	3238.44	2200.72	1970.08	1424.31	2102.23	2746.23	1979.04	1853.4	2887.89	2332.85	1923.04	2948.81	3564.24	3408.12	2307.48	2458.84	1478.01	1631.24	2071.49	1717.72	1948.4	1611.86	1581.39	2321.12	2739.35	2575.24	2264.97	1919.17	1702.4	2034.62	1961.15	1740.31	1367.9	2256.12	1556.9	2062.71	1927.1	1.27593	0.00111764	Not_Sig
A0A0F6AX42	UPF0253 protein YaeP	yaeP	4384.63	4850.77	4001.09	3807.12	5281.81	4260.05	3239	6543.08	3589.2	4266.86	4326.04	3939.41	3928.66	5797.11	6366.69	4485.09	3493.57	3584.26	7350.97	3368.3	4543.19	1547.39	2401.84	4303.7	3820.28	2759.26	3313.49	3068.62	3602.99	2581.31	4483.52	1986	3092.84	5582.66	1831.68	2925.46	4146.24	2518.56	4870.45	3089.2	3124.64	3252.51	1.39683	0.00065025	Not_Sig
A0A0F6AX45	Proline--tRNA ligase	proS	2707.38	3393.25	2910.79	3248.34	3646.33	3117.13	2854.48	3016.6	2758.27	5112.87	3360.89	3320.35	2952.19	4114.38	3683.37	2770.5	3722.07	2532.5	4216.06	3291.48	3336.46	2868.94	2847.89	2790.53	2878.94	3350.33	2593.12	2667.9	2905.61	3089.52	3260.71	2489.47	2802.38	3286.36	2794.84	3198	2919.94	2821.63	2955.32	2879.14	2628.34	2901.45	1.14993	0.0056783	Not_Sig
A0A0F6AX96	Putative cytoplasmic protein	STM14_0342	412.887	311.782	307.542	422.282	481.95	585.116	493.787	208.804	441.283	519.029	287.274	436.389	345.26	535.949	490.988	390.952	336.598	328.236	531.464	320.095	409.383	660.275	786.382	354.387	370.837	792.097	432.607	362.989	288.113	679.449	524.331	656.641	611.896	409.701	404.407	451.764	512.283	715.016	295.305	590.065	569.189	523.387	0.782181	0.0100648	Not_Sig
A0A0F6AXB5	CN hydrolase domain-containing protein	yafV	2313.61	3184.19	1009.45	2008.28	3047.03	2507.72	2083.84	2097.88	1029.55	2596.31	2489.93	1214.21	2176.64	3098.49	3242.32	2524.72	1532.75	1023.63	3043.78	2340.85	2228.26	1197.62	1638.36	1805.18	1303.51	839.496	2054.76	1857.99	1733.85	1272.69	940.362	831.244	1699.25	1980.22	1791.01	2334.43	1320.46	1839.19	2246.42	2133.52	2042.42	1643.1	1.35613	0.00470052	Not_Sig
A0A0F6AXC8	Glutamate 5-kinase	proB	975.756	521.553	1135.73	914.316	871.423	1016.64	761.119	526.687	1151.27	974.446	945.11	1065.19	876.188	1237.05	853.454	1043.41	809.526	1142.47	734.165	807.451	918.148	1116.87	966.86	1001.44	1142.57	1562.19	841.393	1076.88	748.566	1159.55	1476.12	1145.1	1152.73	799.349	783.919	1062.14	1164.4	995.697	864.074	1033.16	985.894	1053.95	0.871153	0.0388591	Not_Sig
A0A0F6AXG6	DNA restriction enzyme	res	735.094	806.805	959.384	835.016	961.295	890.551	878.098	630.445	792.88	855.693	924.083	930.595	770.002	1056.5	955.056	771.432	1148.28	869.946	1091.99	739.72	880.143	778.976	789.803	575.647	1089.7	1039.9	700.401	611.98	597.604	954.82	849.994	780.198	616.632	678.077	704.239	750.298	910.123	776.529	630.215	537.044	762.701	756.744	1.16307	0.00861668	Not_Sig
A0A0F6AXH4	Ferrioxamine receptor	foxA	346.642	331.514	215.104	391.663	237.955	345.261	147.286	254.18	208.5	254.516	251.146	277.717	290.693	241.808	478.438	247.235	183.836	279.305	259.706	232.786	273.765	384.006	530.146	335.412	405.183	307.971	264.958	411.507	335.71	523.181	301.508		419.844	437.549	382.006	347.666	337.065	502.494		451.813	283.054	386.726	0.707903	7.43815e-05	Not_Sig
A0A0F6AXJ6	D-alanine--D-alanine ligase	ddl_1	1158.59	1159.02	1897.47	1229.33	777.027	751.478	1284.51	1089.56	1784.95	904.279	605.038	1407.22	1424.76	773.406	938.386	1116.4	1658.69	1794.89	597.297	1051.61	1170.2	2079.7	1682.53	1579.42	1677.62	3812.02	1069.53	1654.09	1286.65	2212.96	2722.54	1713.74	1818.15	1582.49	1900.83	1063.3	1025.3	1163.28	1293.17	1489.12	1200.24	1701.33	0.68781	0.00360462	Not_Sig
A0A0F6AXL8	Phosphate regulon transcriptional regulatory protein PhoB	phoB	273.154	505.812	249.004	251.405	561.001	374.18	331.718	307.732	295.61	319.781	655.52	324.941	257.098	971.825	343.26	336.471	832.397	337.126	726.242	357.564	430.592	190.889	177.019	284.061	291.442	367.077	166.556	232.966	262.419	238.237	238.102	297.046	236.044	380.814	176.332	347.504	960.729	264.79	339.165	232.774	192.397	293.818	1.46551	0.0290627	Not_Sig
A0A0F6AXM5	Acyl carrier protein phosphodiesterase	yajB		200.802	210.762	293.578	160.695	125.479	147.605	193.653		122.192	171.81	235.55	286.807		196.695	228.516				162.494	195.474	206.905	238.691	226.517	245.477		185.323	296.661	184.053	310.81	227.683	297.206	290.88	312.448	308.179		210.183	241.221	246.271	197.683	277.729	250.218	0.781216	0.00344223	Not_Sig
A0A0F6AXM9	Sec translocon accessory complex subunit YajC	yajC	1455.82	3536.95	2206.31	1473.01	4386.16	2617.92	2298.53	1352.55	1560.3	1394	2933.58	2957.57	1918.98	4379.6	3152.97	2528.74	7840.44	1983.85	4124.93	2268.55	2818.54	1664.61	1571.56	1657.35	2274.31	2279.89	1845.85	1421.57	2264.63	1854.02	2256.95	1853.37	1458.32	4842.22	1956.23	2308.37	2701.5	1689.48	2071.91	1309.58	1392.73	2033.72	1.3859	0.0469011	Not_Sig
A0A0F6AXN0	Protein translocase subunit SecD	secD	1680.58	2976.56	2804.89	2221.11	3045.6	2138.82	2335.27	1780.13	1301.99	2730.25	2935.51	3127.39	2238.68	3668.54	2485.9	2161.01	3674.81	2618.83	4133	2108.7	2608.38	1956.99	1218.54	1781.12	2015.97	1354.82	1645.89	1441.93	2094.46	1640	2132.95	4718.11	1108.2	2217.63	2073.7	2522.49	3257.78	1802.63	2429.92	1099.34	1820.33	2016.64	1.29343	0.0197575	Not_Sig
A0A0F6AXN1	Protein-export membrane protein SecF	secF	1133.21	1392.26	1359.11	1247.16	1174.53	1053.2	1105.09	1006.62	848.634	1073.46	1951.05	1628.98	1631.17	2147.83	1313.13	1367.2	1708.99	1132.6	2259.48	1038.36	1378.6	1157.27	675.011	1253.05	1019.84	1005.77	1156.11	851.402	1068.01	881.908	1126.97	1666.57	632.653	1037.94	1304.27	1203.75	1284.35	910.332	1271.33	880.583	1155.85	1077.15	1.27986	0.00556977	Not_Sig
A0A0F6AXN6	Nucleoside-specific channel-forming protein Tsx	tsx	27291.2	28729.4	31767.4	38553.6	21204.8	29061.8	21532.2	30025.3	36936.9	27119.5	22569.9	22743.2	21255.9	19285.8	25140.9	21161.1	34160.1	32227.2	40440.9	23018.7	27711.3	18822.7	11346.3	18278.3	24618	32342.1	20640.8	22309.7	20589.6	32162.4	27468.4	21647.1	23130.2	21599.7	18503.3	17547.3	17578.3	20284.9	20637.7	19222	15757.4	21224.3	1.30564	0.000963989	Not_Sig
A0A0F6AXS5	Trigger factor	tig	13115.7	26077.6	17098.8	16951.4	31227.4	22563.5	18794.6	19410.8	10135.9	32469.7	28820	19636.9	18576.1	27161.3	22982.7	19290.4	26641.4	17232.3	31775.8	19746.5	21985.4	12051.1	14501.3	16204.9	23927.4	12919.8	16460	11359.3	19137.7	15306.3	16635.5	22887.3	12983	16901.9	12700.2	17670.3	21145.2	15020.2	19904.3	13445.8	16604.3	16388.3	1.34153	0.00126763	Not_Sig
A0A0F6AXW4	DNA polymerase III subunit gamma/tau	dnaX	658.879	845.864	534.177	597.536	820.712	795.752	628.81	651.203	628.89	1139.28	714.918	587.464	911.821	902.077	783.48	764.879	648.621	641.793	918.373	727.46	745.099	532.359	555.809	565.082	598.125	694.803	591.785	544.986	553.072	555.591	566.776	756.863	465.913	572.852	603.335	593.355	550.856	600.953	594.389	579.977	599.167	583.802	1.27629	5.5362e-05	Not_Sig
A0A0F6AXW5	Nucleoid-associated protein YbaB	ybaB	722.847	888.615	709.447	1369.21	1410.36	892.248	663.62	843.004	1236.19	1212.73	1088.64	1225.53	973.927	1723.07	953.179	572.291	1103.12	773.685	1145.43	583.99	1004.56	1103.3	976.811	1157.67	1323.47	1885.41	1210.48	1409.19	1013.9	1612.95	1550.31	1039.14	1421.79	996.031	1262.26	1084.77	1011.24	1076.81	1056.49	1208.71	948.688	1217.47	0.825117	0.0202213	Not_Sig
A0A0F6AXX9	Putative cytoplasmic protein	ybaP	543.296	477.699	957.114	599.664	559.359	491.405	482.337	517.17	696.952	296.724	544.853	623.196	478.985	469.522	573.237	471.057	762.556	851.795	542.128	449.321	569.419	844.035	896.023	500.006	744.066	1277.81	667.626	628.997	500.029	729.715	811.636	882.091	698.061	690.692	631.283	547.005	681.449	583.346	523.825	800.049	593.778	711.576	0.800221	0.0101947	Not_Sig
A0A0F6AXY9	Multifunctional acyl-CoA thioesterase I and protease I and lysophospholipase L1	tesA	845.921	1375.31	1113.42	1156.77	1418.62	1180.25	864.749	994.264	706.435	1042.04	969.294	853.016	880.096	1230.27	1581.74	1545.33	1673.95	1220.83	1588.92	1091.32	1166.63	714.769	983.589	1069.07	878.209	905.469	776.17	709.758	956.864	671.079	910.794	1158.31	1280.09	824.617	936.424	653.015	806.599	712.609	844.51	711.384	926.617	871.497	1.33865	0.000282237	Not_Sig
A0A0F6AXZ0	Putative ABC transporter ATP-binding protein YbbA	ybbA	1142.69	1367.33	939.873	1007.93	1031.81	918.423	783.874	893.223	1038.98	1153.17	871.432	604.902	1127.92	930.362	1207.57	937.712	821.535	809.18	948.924	1030.61	978.373	880.199	1056.04	1165.63	2285.15	1676.54	959.39	1535.61	1142.11	2197.07	973.953	826.988	1374.83	1377.9	1070.8	971.582	700.459	1023.74	946.662	1271.97	1179.58	1230.81	0.794901	0.0172241	Not_Sig
A0A0F6AY12	Allantoate amidohydrolase	allC	1245.77	853.101	853.698	796.019	1118.72	2260.58	737.442	675.336	853.577	1778.92	1150.11	1201.98	857.031	871.674	1849.2	707.978	1399.27	717.037	1652.66	1137.95	1135.9	537.932	1010.33	659.307	1386.84	1371.85	705.086	667.508	539.355	704.084	664.207	795.974	667.426	1092.13	1313.36	562.801	987.151	1247.76	620.045	897.651	702.741	856.676	1.32594	0.0238123	Not_Sig
A0A0F6AY56	Outer membrane esterase	apeE	2588.65	2914.09	684.685	1744.34	3572.95	2304.4	2205.75	3271.26	1337.41	2797.04	3284.27	1366.08	2641.22	3507.23	3381.48	2443.88	832.593	779.786	3531.28	2910.93	2404.97	1040.66	1607.52	1745.11	2399.72	581.532	1915.43	1816.94	2335.4	2181.92	455.828	597.598	1825.95	2636.73	1784.82	1734.53	1476.92	2047.79	2396.39	2021.74	2567.04	1758.48	1.36764	0.0177468	Not_Sig
A0A0F6AY62	Putative PTS system mannose-specific enzyme IIAB	STM14_0672	305.555	336.285	804.878	331.033	314.059	404.21	462.813	307.871	599.034	368.182	254.895	1092.45	211.139	363.074	368.788	271.198	814.746	868.71	580.469	389.74	472.456	414.083	283.285	193.364	413.93	575.183	244.649	261.125	212.083	379.461	584.703	824.841	256.635	217.991	162.863	231.073	421.982	212.978	200.449	245.903	221.397	327.899	1.44086	0.0351221	Not_Sig
A0A0F6AY81	Enterobactin exporter EntS	ybdA		358.385		580.325		515.241		491.636	730.867		354.888	241.128	455.12		389.894	367.896	355.885	502.18	294.487	254.478	420.886		509.9	607.492	717.887	965.088	484.396	574.479	427.322	874.253	567.631		628.102	530.673		469.48	443.327	401.191	345.873	436.832	355.965	549.405	0.766076	0.0298671	Not_Sig
A0A0F6AY90	Putative cytoplasmic protein	ybdD	327.545	240.383	235.331	389.435	208.89	266.936	255.851	121.842	288.239	181.135	240.478	141.191	305	192.116	265.592	176.893	269.263	425.542		317.827	255.236	227.528	237.978	144.711	240.654	330.796	178.744	220.28	197.645	164.236	85.7197	268.554	151.724	203.966	137.65	142.085	168.034	236.694	99.4409	131.361	249.204	190.85	1.33736	0.00668967	Not_Sig
A0A0F6AY96	Thiol:disulfide interchange protein	dsbG	1290.95	1542.5	670.162	1150.72	1524.84	1177.49	901.501	935.317	618.231	1048.43	1127.84	733.752	1179.43	1587.23	1684.22	1081.75	1649.73	808.986	1305.3	1201.44	1160.99	778.33	1295.09	776.573	1199.01	826.111	1051.24	990.686	1093.31	737.089	523.056	791.446	845.459	1419.37	881.751	986.871	1041.05	1152.13	908.601	1218.81	1132.22	982.411	1.18178	0.0481385	Not_Sig
A0A0F6AYC7	Lipoyl synthase	lipA	501.61	600.737	1128.33	950.814	869.033	755.411	580.68	550.572	2200.01	758.787	1009.54	1318.5	648.348	1261.11	515.316	569.94	1146.5	1087.9	777.198	477.064	885.369	1440.75	1498.21	1040.33	843.699	2112.58	757.73	1150.29	851.337	1212.82	1705.48	1494.61	1256.36	1022.58	904.172	937.999	1477.86	1015.97	850.263	756.421	794.063	1156.18	0.765774	0.0334668	Not_Sig
A0A0F6AYD7	Peptidoglycan glycosyltransferase MrdB	mrdB	1620.6	923.298	1287.51	336.923	1154.19	629.277	1587.86	833.273	899.013	814.057	445.432	1801.18	1550.91	800.034	116.663	605.363	1158.02	1113.1	458.909	1073.79	960.47	1703.41	1470.25	1961.24	1488.23	2548.6	933.377	1458.23	1818.64	1975.72	1982.82	1726.35	1586.98	1097.36	1192.26	619.79	257.907	1047.74	1136.67	1194.34	1095.27	1414.76	0.678893	0.00622477	Not_Sig
A0A0F6AYD8	Peptidoglycan D,D-transpeptidase MrdA	mrdA	356.892	430.994	315.87	330.504	512.653	370.663	403.861	262.664	246.27	516.169	472.328	373.974	406.805	835.208	408.028	372.606	597.884	319.08	623.706	391.397	427.378	159.112	209.008	279.521	423.842	244.697	251.527	276.658	322.165	241.856	360.059	498.993	261.895	334.498	321.971	258.303	366.778	243.715	250.259	231.806	240.368	288.852	1.47958	0.000377081	Not_Sig
A0A0F6AYD9	Ribosomal RNA large subunit methyltransferase H	ybeA	537.467	521.556	487.58	535.487	377.588	405.227	383.604	497.143	884.783	352.631	499.622	329.322	499.117	678.477	442.775	548.718	420.801	457.515	617.726	453.331	496.524	645.017	618.402	449.498	689.89	1048.75	501.71	593.33	558.888	883.379	605.555	522.015	539.37	537.114	409.735	447.955	450.102	527.065	537.73	626.641	590.059	589.11	0.842837	0.0413353	Not_Sig
A0A0F6AYE4	DNA polymerase III subunit delta	holA	555.283	1404.36	558.256	549.485	1531.68	1489.99	852.415	673.083	311.055	1706.12	1502.66	896.736	830.026	1457.96	1167.8	897.547	913.665	566.666	1372.55	921.118	1007.92	321.827	522.055	410.79	724.927	433.53	661.022	369.485	711.655	560.815	276.821	1166.55	359.383	846.95	703.902	1115.47	1186.44	900.15	1055.34	662.146	696.758	684.301	1.47292	0.0066644	Not_Sig
A0A0F6AYE5	LPS-assembly lipoprotein LptE	rlpB	3106.89	4700.01	2058.38	2907.48	5539.12	4287.97	3103.65	3498.67	2084.48	3470.06	4213.41	1769.36	3368.9	4890.21	5054.96	3696.07	3285.81	2007.39	5567.93	3842.39	3622.66	1856.19	2429.11	2669.8	2082.2	1162.3	2809.14	2500.25	3160.69	1424.04	2047.79	2229.79	2829.84	2657.4	2566.55	3224.17	2940.13	2690.17	3355.35	2841.55	2703.39	2508.99	1.44387	0.000409482	Not_Sig
A0A0F6AYG4	Apolipoprotein N-acyltransferase	lnt	525.444	873.591	543.261	537.698	1134.31	885.714	747.014	609.224	292.851	660.084	625.901	373.308	672.677	966.576	732.069	754.092	904.142	455.979	1263.14	700.065	712.857	493.679	354.04	681.908	577.141	539.047	583.647	559.127	668.628	631.613	459.851	484.099	457.888	484.233	495.551	579.058	568.786	491.337	979.9	451.568	597.975	556.954	1.27992	0.0151093	Not_Sig
A0A0F6AYG8	Putative phosphate starvation-inducible protein	phoL	2148.79	3334.69	2066.44	2854.86	4593.95	3376.71	2500.97	2184.58	2062.37	6145.94	3933.63	2662.84	3140.64	4318.36	3344.9	2544.78	1940.84	1996.67	4115.74	3040.4	3115.4	1746.2	2040.25	2203.83	2869.66	2032.99	2706.69	2198.44	2184.95	2647.06	2266.16	2511.06	1909.6	2414.02	2188.28	2486.26	3199.62	2021.96	2229.75	1621.32	2142.73	2281.04	1.36578	0.00239808	Not_Sig
A0A0F6AYH7	N-acetylglucosamine-6-phosphate deacetylase	nagA	2123.52	2422.92	944.067	1750.86	2726.36	2822.49	1687.48	1640.14	1293.79	2301	2625.78	937.211	1737.81	3088.09	3229.49	1822.39	1247.26	1083.07	3210.91	2121.79	2040.82	1025.36	1345.38	1181.78	1901.18	1409.23	1667.18	1630.65	1304.38	1910.09	882.186	1015.19	1588.88	1388.33	1390.2	1657.22	1662.17	1491.25	1324.77	1456.8	1404	1431.81	1.42534	0.00147048	Not_Sig
A0A0F6AYJ3	LexA regulated protein	ybfE	522.267	437.693	443.025	528.959	282.949	893.103	303.65	337.083	545.262	439.455	326.078	415.38	639.439	397.419	851.593	489.83	447.644	513.34	233.225	567.911	480.765	389.578	424.21	267.397	614.888	455.219	275.458	429.859	412.273	427.261	303.665	466.941	367.027	383.697	303.359	278.273	249.527	305.387	251.664	415.114	334.125	367.746	1.30733	0.0124323	Not_Sig
A0A0F6AYK4	Histidine kinase	kdpD	258.092	281.032	284.55	244.903	240.414	349.895	199.229	218.094	361.785	176.987	208.594	318.559	292.753	182.766	309.705	234.306	310.715	259.717	213.906	154.129	255.007	342.591	252.037	250.917	322.619	358.457	263.082	237.578	218.668	264.526	249.73	414.244	180.502	372.669	455.442	301.941	275.292	353.892	357.176	259.66	285.297	300.816	0.847717	0.0293749	Not_Sig
A0A0F6AYL2	Putative carboxylase	ybgJ	1899.62	1185.21	1214	1619.51	1086.12	1256.5	1061.43	1470.95	1993.3	1457.22	1728.33	886.361	1391.73	1499.59	1413.28	1545.62	1455	1356.19	1388.15	1263.02	1408.56	1852.19	1525.07	1904.36	1527.52	2637.89	1708.64	1588.65	1688.15	2038.71	2110.05	1174.7	1943.64	1724.93	1331.35	1219.29	1157.58	1613.7	1384	1954.87	1444.08	1676.47	0.840193	0.0120481	Not_Sig
A0A0F6AYP8	Tol-Pal system protein TolQ	tolQ	1346.96	3057.58	1157.32	1177.79	1863.44	1431.95	1660.64	1678.44	1055.26	2046.51	1529.81	924.905	1488	1236.1	1711.75	1323.9	2509.63	1213.87	1378.89	1789.17	1579.1	893.265	780.419	1095.81	1870.92	843.961	1117.7	878.594	1497.78	1542.75	951.413	1917.96	923.973	1363.76	1192.92	1456.37	1142.61	1345.19	1587.61	912.593	1068.94	1219.23	1.29516	0.0121803	Not_Sig
A0A0F6AYT8	Imidazolonepropionase	hutI	1086.68	1376.76	1576.29	1096.36	1383.46	1488.17	1034.65	1037.84	1464.82	1641.94	1490.16	1759.54	1123.26	1349.37	1073.67	1040.2	2285.02	2050.68	1881.62	1234.13	1423.73	1052.64	1159.01	807.182	808.159	1417.11	881.203	865.021	847.013	888.539	1461.05	1711.41	676.31	941.934	979.523	1116.62	1862.95	1153.73	1008.38	791.484	879.007	1065.41	1.33632	0.00192176	Not_Sig
A0A0F6AYV4	Molybdenum cofactor biosynthesis protein B	moaB	2749.22	3427.73	3237.08	2317.34	3731.6	4314.13	3764.81	2266.81	1822.19	5620.2	3680.16	5240.21	2730.25	3174.81	5214.11	3369.72	5273.44	3968.76	2924.98	1964.57	3539.61	1796.42	3847.19	1558.72	3937.78	1709.16	3230.7	2346.18	2122.87	2763.79	1676.41	2894.04	2651.93	2470.9	2952.73	3809.02	4167.42	3695.58	3853.82	2272.14	3079.41	2841.81	1.24555	0.0332759	Not_Sig
A0A0F6AYV7	MPT synthase subunit 2	moaE	528.221	291.095	341.637	481.42	56.3198	241.238	340.863	323.473	469.89	537.816	282.221	278.104	312.072	289.371	270.723	337.023	188.178	319.593	198.572	418.847	325.334	410.491	433.254	524.279	489.517	901.594	276.807	703.481	380.141	682.652	1076.03	348.841	573.468	376.266	365.479	274.902	286.363	322.477	299.829	428.804	313.925	473.43	0.687185	0.0109806	Not_Sig
A0A0F6AYX0	Putative transport protein	ybhS	721.965	353.234	239.004	788.823	162.948	278.143	364.319	255.344	403.561	183.591	170.136		249.772	155.645	471.433	191.902	135.765	251.93	164.663	326.946	308.901	615.088	477.389	754.452	515.346	540.432	376.563	343.023	256.614	608.363	356.967		365.602	247.567	451.675	350.882	264.043	253.383	232.255	668.989	386.255	424.468	0.727738	0.0432676	Not_Sig
A0A0F6AZ06	Putative hydrolase	ybiV(1)	625.199	577.176	360.757	479.832	899.099	832.965	462.662	553.744	375.354	593.712	927.002	593.783	665.362	658.77	1006.85	855.051	428.786	540.871	734.656	664.421	641.803	315.889	291.788	414.07	549.072	396.31	577.657	508.72	584.284	444.844	369.997	477.379	557.404	429.344	364.934	472.511	312.019	404.004	492.277	697.041	667.111	466.333	1.37628	0.000897071	Not_Sig
A0A0F6AZ17	Putative ABC transporter inner membrane component	yliD	188.5	131.094	73.0156	66.6088	194.808	164.28	131.181	190.56	133.814	205.949	162.42	68.3036	108.072	137.151	173.612	150.762	177.315	117.406	130.412	133.929	141.96	70.4542	49.5085	73.9081	149.205	125.735	112.906	110.476	97.2839	165.237	81.4435	176.955	89.0846	98.6539	97.7514	120.831	100.309	115.321	77.2209	72.0048	119.487	105.189	1.34957	0.0034286	Not_Sig
A0A0F6AZ42	Putative transport protein YbjL	ybjL		546.308	338.792	175.875	625.753	671.845	241.062	282.959	191.075	522.034	399.508	502.589	375.301	568.48	469.367	331.301	251.308	320.369	841.163	446.306	426.389	187.57	155.086	214.456		318.919	236.93	134.677	360.848	288.628	229.157		211.836	438.747	405.668	676.426	437.161	251.059	280.622	201.594	247.644	293.168	1.45442	0.0137625	Not_Sig
A0A0F6AZ50	Spermidine/putrescine import ATP-binding protein PotA	potG	1048.66	977.364	258.103	745.881	775.196	915.817	563.146	636.296	384.569	1715.15	912.366	349.519	946.407	1185.26	1247.9	852.568	272.578	198.247	885.086	910.028	789.007	454.353	429.944	531.527	659.522	240.158	667.868	625.869	532.289	701.352	247.239	312.778	647.202	647.481	678.416	793.624	545.426	790.122	564.821	662.883	796.739	576.481	1.36866	0.0277738	Not_Sig
A0A0F6AZ57	Putative inner membrane protein	STM14_1036	132.268	460.19	250.871	141.206	535.698	262.026	171.723	189.77	79.2059	365.147	277.731	96.5022	103.407	343.981	228.315	235.727	339.201	132.814	302.831	202.643	242.563	109.184	386.392	115.969	220.773		107.39	54.9701	132.862	31.124	130.975		88.3283	222.632	158.096	298.814	358.282	87.5568	224.543	87.26	157.572	165.151	1.46873	0.0416751	Not_Sig
A0A0F6AZ60	Arginine transport system component	artJ	785.44	663.422	1120.4	1125.56	594.192	531.071	481.353	645.669	1453.65	359.188	744.176	1042.92	924.671	1666.57	800.684	569.759	722.122	806.547	826.918	468.34	816.633	1053.76	1871.21	1150.45	1319.44	2157.69	1187.16	1280.33	723.826	2047.88	1464.76	1430.55	1294.11	1063.77	869.068	760.879	852.191	554.273	925.811	958.672	999.612	1198.27	0.681508	0.00324213	Not_Sig
A0A0F6AZ63	Arginine transport system	artI	5164.3	4747.5	4307.82	5916.33	3193.47	3697.58	3471.36	4546.58	5932.57	3661.27	4065.35	4025.05	4612.53	4673.26	3670.71	3434.15	3113.94	3244.3	5602.3	3798.84	4243.96	5970.98	5915.5	4537.03	6724.21	8629.4	4594.67	4394.36	5027.06	7200.5	5288.76	4359.86	4995.05	5346.53	4544.18	4198.14	4131.39	5398.93	3668.06	5424.92	4436.06	5239.28	0.810028	0.00478202	Not_Sig
A0A0F6AZ80	Macrolide export ATP-binding/permease protein MacB	ybjZ	274.882	320.626	272.681	341.971	356.413	458.203	279.167	316.919	285.424	344.761	285.432	236.583	312.365	561.191	346.685	244.556	270.038	296.729	490.109	349.065	332.19	225.402	178.229	303.173	266.508	130.905	255.757	269.082	216.707	293.6	414.625	259.261	290.659	230.921	160.976	182.281	398.091	158.906	304.943	197.691	246.83	249.227	1.33288	0.00192442	Not_Sig
A0A0F6AZ94	Putative transcriptional regulator	STM14_1074	389.61	896.02	392.455	354.422	779.018	646.366	568.1	460.059	423.909	758.816	724.294	328.71	487.203	641.438	754.074	447.602	765.277	373.412	861.759	659.714	585.613	309.78	365.266	276.492	452.684	505.631	335.709	297.463	355.495	376.499	263.961	514.814	307.861	437.518	457.15	449.004	367.818	497.042	487.447	387.647	406.165	392.572	1.49173	0.000112562	Not_Sig
A0A0F6AZA6	Replication-associated recombination protein A	ycaJ	632.652	760.948	531.83	436.797	1057.43	694.289	665.221	708.229	635.613	1277.07	566.356	733.317	896.651	795.269	934.441	510.523	1123.45	662.841	961.072	740.144	766.207	432.503	492.708	581.802	459.635	665.478	508.743	380.847	459.529	600.691	637.601	1155.06	403.854	663.042	687.85	414.997	428.674	414.668	616.386	430.52	321.814	537.82	1.42465	0.000875372	Not_Sig
A0A0F6AZA9	Anaerobic dimethyl sulfoxide reductase subunit A	dmsA	341.953	666.522	597.906	568.075	670.261	696.24	570.862	507.269	553.269	671.409	597.43	799.298	624.056	842.57	568.808	727.952	1026.26	679.313	1098.14	470.779	663.919	602.443	333.636	688.706	503.773	387.406	375.609	523.613	739.198	537.079	772.368	547.481	363.702	482.795	664.872	766.023	591.059	657.17	719.749	355.351	576.293	559.416	1.18681	0.0467658	Not_Sig
A0A0F6AZD0	30S ribosomal protein S1	rpsA	8514.82	18586.6	10239.3	11187.9	17080	12617.8	12050.1	10383.6	11277	22119.9	15304.2	12371.6	11496	19026.7	15133.3	11216	16428.2	10946.8	17060.5	11549.3	13729.5	7529.93	6734.19	7464.93	12073.4	12792.5	7942.55	7138.54	9926.72	11155.1	7444.98	11880.7	6746.75	12307.7	10993.2	12060	12261.1	9204.38	9202.24	6794.45	8054.93	9485.42	1.44743	7.07783e-05	Not_Sig
A0A0F6AZD3	ATP-dependent lipid A-core flippase	msbA	506.72	719.947	644.309	583.336	698.51	636.009	567.446	446.846	380.667	547.578	619.834	587.766	531.928	559.929	602.202	465.658	944.596	611.737	616.476	413.676	584.258	435.459	323.947	727.051	497.601	433.922	432.097	464.731	676.39	405.591	788.872	633.48	318.461	509.971	414.128	460.185	482.985	383.337	675.235	365.702	405.785	491.746	1.18813	0.0295287	Not_Sig
A0A0F6AZE4	Chromosome partition protein MukB	mukB	1049.2	1262.12	1130.82	1192.76	1131.14	1137.18	1149.07	959.494	1199.92	1391.2	1018.49	1227.93	1039.37	1275.53	1170.07	931.944	1381.02	1186.82	1444.97	954.236	1161.66	939.256	846.38	926.141	975.755	1105.66	897.396	855.237	985.285	840.431	1274.43	1518.91	868.585	884.526	883.988	924.178	1031	904.137	938.177	812.702	907.792	965.998	1.20255	0.000321562	Not_Sig
A0A0F6AZM9	Ribosome modulation factor	rmf	9821.72	8944.36	5022.35	9227.57	12562.3	13104.5	7608.44	8412.96	3468.42	8465.67	7265.08	6858.47	5173.15	10030.9	19312.7	9967.42	6028.67	7293.12	17560.7	5294.52	9071.15	5773.18	9236.04	4871.35	3880.57	1409.1	8058.62	8097.3	7653.26	2224.85	4053.92	3463.27	8649.22	7111.05	6503.64	9565.94	8252.11	11487.9	7773.77	7453.35	7759.57	6663.9	1.36124	0.0308024	Not_Sig
A0A0F6AZN0	3-hydroxydecanoyl-[acyl-carrier-protein] dehydratase	fabA	4166.04	6679.8	7257.52	5822.21	6924.21	5832.39	5986.27	5341.31	5537.51	5010.73	5490.08	9598.35	4043.62	6749.3	5079.32	5292.36	9555.75	7414.59	8697.05	4198.45	6233.84	4163.78	5002.57	4676.22	4358.22	3693.65	4134.83	4492.18	4839.5	4305.52	8956.6	5349.29	4430.16	4679.84	5146.29	6133.42	5868.16	4911.01	5167.17	3763.29	4265.67	4916.87	1.26785	0.00538605	Not_Sig
A0A0F6AZP2	Putative cytoplasmic protein	STM14_1223	13999.3	15821.5	6000.95	11087.9	15725.9	15167.7	11001.4	10840	7837.4	15277.8	14899.4	9460.34	11952	15453.7	16313.4	14268.4	7305.89	6833.19	17369.5	14644.4	12563	7379.46	11744.8	8776.39	12274.8	8078.99	13231.5	11186.8	9586.31	11398.2	7751.61	9033.63	11654.6	10824.3	9278.83	9557.91	7279.9	11502.6	12322	12876	11507.7	10362.3	1.21237	0.0188681	Not_Sig
A0A0F6AZY9	Protein YceI	yceI	3412.14	3521.3	2980.77	3879.11	4944.78	3844.42	3430.5	2416.62	3206.18	4568.19	4560.13	4745.66	3083.22	4305.16	5322.32	4252.48	4181.36	2872.79	4691.3	3191.15	3870.48	3276.27	3263.64	2401.59	3810.97	3105.06	3032.18	2699.99	2281.72	3369.05	3926.94	3001.72	3023.71	2354.18	3190.31	3523.34	3118.32	3956.12	3251.57	2785.9	4257.07	3181.48	1.21656	0.00269885	Not_Sig
A0A0F6B000	Ribosomal-protein-S5-alanine N-acetyltransferase	rimJ	697.108	821.836	1004.77	907.232	936.073	1015.91	809.935	742.272	602.553	1052.02	867.713	859.563	940.244	953.732	986.968	992.331	1069.92	1017.1	1150.18	970.302	919.888	578.92	503.548	779.046	775.09	1079.27	625.687	602.289	734.722	691.58	1290.68	1265.55	672.802	630.944	539.079	626.085	975.285	477.555	489.743	574.704	512.983	721.278	1.27536	0.00295308	Not_Sig
A0A0F6B015	Flagellar L-ring protein	flgH	622.5	400.551	738.197	1302.22	1680.02	1152.91	876.886	1068.77	1085.57	827.784	908.075	1216.67	1059.83	813.642	960.713	501.099	1066.44	615.649	1516.36	620.915	951.74	569.424	592.728	640.393	957.908	1102.84	613.185	459.705	289.85	905.512	449.61	1398.32	531.459	614.097	497.908	452.97	987.225	512.518	688.058	455.139	524.039	662.145	1.43736	0.00437283	Not_Sig
A0A0F6B022	Pseudouridine synthase	rluC	615.143	489.434	699.947	712.943	589.032	551.303	624.033	377.573	560.613	751.915	514.93	943.833	633.122	554.585	581.861	602.542	609.441	826.536	627.491	654.751	626.051	707.893	470.996	471.826	604.841	627.599	478.704	413.766	387.422	585.914	709.114	638.533	592.809	463.357	507.276	488.002	599.985	551.01	440.8	469.613	496.454	535.296	1.16954	0.0118819	Not_Sig
A0A0F6B026	23S rRNA accumulation protein YceD	yceD	7807.6	7354.93	7804.23	2559.39	10840.5	9235.4	6866.74	5091.36	6251.88	17621.7	9743.66	5862.4	10836.9	19066.2	5221.67	9873.59	8053.76	8517.46	12157.2	9884.95	9032.58	6022.87	6499.08	5729.47	6195.11	6956.91	7462.37	6443.95	5318.07	7565.69	8074.16	6561.26	6531.74	6425.64	7332.09	9595.61	5719.07	8679.01	5788.54	3291.45	6613.45	6640.28	1.36027	0.0139512	Not_Sig
A0A0F6B028	Phosphate acyltransferase	plsX	650.034	745.525	752.104	718.187	859.362	887.794	962.331	539.229	423.896	1229.94	909.876	633.868	892.298	1599.18	930.344	1060.34	697.457	767.853	1064.9	679.912	850.222	704.396	701.885	566.98	791.183	636.176	860.511	547.523	579.874	893.308	657.608	568.632	576.625	487.116	524.494	859.34	629.248	660.086	677.09	663.826	898.903	674.24	1.26101	0.00967246	Not_Sig
A0A0F6B036	Thymidylate kinase	tdk_1	633.096	1148.16	732.288	574.231	910.842	902.748	664.806	809.053	515.281	1090.38	884.627	680.131	697.437	981.815	955.832	909.214	1298.41	733.426	1070.23	908.999	855.05	405.147	592.06	585.07	746.495	505.371	534.402	505.892	687.796	613.051	671.072	1007.1	564.649	879.105	735.531	776.313	814.472	708.953	575.184	481.012	536.049	646.236	1.32312	0.0006874	Not_Sig
A0A0F6B042	Purine nucleoside phosphoramidase	ycfF	8693.36	5143.93	5397.98	7831.3	5084.65	6338.79	5393.82	7303.71	6405.98	6784.2	6469.53	5231.27	6277.61	6193.72	6174.28	8201.01	3961.46	5529.8	6415.75	6031.76	6243.2	8370.62	8295.5	8036.3	7055.93	16220.4	7624.27	9549.07	9506.41	15123.3	9347.63	9080.21	10227.1	7285.21	7347.63	6001.11	6676.59	8164.04	6532.34	7116.34	7735.59	8764.78	0.712305	0.000327654	Not_Sig
A0A0F6B055	Outer membrane-specific lipoprotein transporter subunit LolC	ycfU	1135.64	1247.19	1118.48	907.285	1638.28	1363.75	1109.12	905.799	1035.21	1676.52	1440.13	1177.49	1020.23	2198.81	1492.71	1283.37	1401.23	1104.11	1880.99	1001.02	1306.87	942.501	884.814	879.009	1048.97	771.605	1127.15	772.873	893.066	1121.39	1022.77	661.201	758.464	1028.86	1045.13	1241.09	1476.77	1081.9	1367.4	910.114	1103.21	1006.91	1.29789	0.0016367	Not_Sig
A0A0F6B057	Outer membrane-specific lipoprotein transporter subunit LolE	ycfW	358.8	377.357	406.798	424.053	469.567	358.458	387.226	295.013	280.465	401.249	447.435	578.609	454.064	377.735	564.364	483.108	510.728	330.367	501.642	402.207	420.462	317.806	244.625	338.85	300.539	400.256	306.587	277.487	285.284	286.503	394.073	395.385	220.077	426.92	345.589	342.56	368.07	324.233	443.482	251.238	318.565	329.406	1.27642	0.000282279	Not_Sig
A0A0F6B066	Spermidine/putrescine import ATP-binding protein PotA	potA	312.505	134.403	171.832	224.974	176.546	159.229	151.113	186.613	378.34	349.152	143.667	221.311	244.53	97.2222	146.37	175.869	148.411	264.983	126.685	166.822	199.029	278.189	241.495	301.537	252.936	579.299	192.492	306.175	225.425	306.473	415.074	607.465	272.143	219.22	197.33	180.18	165.511	216.955	143.965	295.527	238.424	281.791	0.706301	0.0146632	Not_Sig
A0A0F6B0C6	Major tail-like protein	STM14_1467	332.729	570.103	407.874	373.365	832.429	454.588	431.801	466.648	373.997	419.152	739.332	448.696	447.822	869.31	448.265	432.498	876.05	342.034	724.048	481.584	523.616	268.347	261.163	309.157	339.055	646.973	406.758	308.71	387.501	433.923	320.781	491.241	268.739	428.428	301.9	316.478	645.465	263.983	444.83	208.462	294.563	367.323	1.42549	0.00250673	Not_Sig
A0A0F6B0E9	Putative envelope protein	envE	411.435	355.087	543.914	365.042	534.86	362.042	347.866	280.672	520.311	467.579	378.988	645.542	459.834	586.213	542.113	641.081	748.976	418.388	483.29	382.477	473.785	461.298	216.954	405.164	338.693	545.126	233.479	247.308	266.96	377.388	719.521	668.19	281.046	466.101	392.367	420.765	375.337	381.427	333.064	379.825	274.125	389.207	1.21731	0.0431911	Not_Sig
A0A0F6B0G8	Putative ABC transporter periplasmic binding protein	STM14_1515	661.416	735.667	1057.21	585.956	360.17	539.183	727.742	520.119	946.96	258.354	660.319	400.178	544.5	488.245	539.837	697.091	807.181	1206.86	558.836	545.876	642.085	1321.49	428.835	918.635	592.95	833.66	605.185	683.045	1251.09	904.097	1055.73	1040.36	624.071	479.433	1164.48	1048.37	874.58	1080.59	1024.76	446.782	921.684	864.992	0.742302	0.00765684	Not_Sig
A0A0F6B0L2	MltA-interacting protein A	mipA	8287	13067.1	9013.73	9545.21	14323.2	13590.7	10628.1	9833.79	4541.87	14131.8	10115.5	12183.7	9091.57	11084.7	14190	11856.1	11017.1	6693.25	14783.7	12278.4	11012.8	5059.45	7567.61	7271.12	7819.67	3518.62	8448.02	7481.96	9229.28	6416.48	6472.96	9565.12	7972.43	10574	8722	9665.15	11772.4	9062.36	10123	7961.37	7776.34	8123.97	1.3556	0.000374091	Not_Sig
A0A0F6B0N2	Exodeoxyribonuclease III	xthA	7345.42	7559.38	10352.3	7910.3	5850.43	6101.22	7549.2	7200.4	8700.85	4811.44	4773.19	7943.65	6264.52	4704.58	6235.6	7991.17	12967.8	12574.5	6674.27	7086.2	7529.82	5175.9	5577.17	5270.2	6429.24	7210.54	5572.39	6565.74	6068.12	7128.59	9324.06	6451.16	6790.16	3883.38	3642.41	4201.94	4879.1	3324.99	6223.52	5347.02	4424.12	5674.49	1.32696	0.00365503	Not_Sig
A0A0F6B0N6	N-succinylglutamate 5-semialdehyde dehydrogenase	astD	28480.5	34799	10242	22432.3	30592.3	28833.1	26967.9	23075.2	17182.7	27282	29377.7	8464.4	30041.8	26394.2	32545.5	30750.1	15033.1	13959.3	28898.3	29297	24732.4	16143.7	15423.3	16518.9	22280.6	7811.05	19463.3	20516.9	19195.7	20817.6	8820.64	5662.21	18758.6	18240.9	20228.6	20352.6	16653.6	20634.3	23272.8	18459.8	21868.6	17556.2	1.40876	0.00108233	Not_Sig
A0A0F6B0P4	DNA-binding transcriptional activator OsmE	osmE	2770.66	6429.17	1844.99	3299.57	5443.72	3620.35	2416.54	3302.08	2220.11	6710.71	4972.44	2097.02	3319.39	3522.2	5225.53	3479.84	3230.97	851.356	3383.83	3597.38	3586.89	2918.25	4909.78	4727.96	9954.06	1660.76	3135.97	3688.62	6657.49	6570.4	1374.12	3245.98	3869.42	7441.88	5893.39	6502.52	3407.25	6178.52	4265.14	4655.65	6284.59	4867.09	0.736969	0.0321394	Not_Sig
A0A0F6B0P9	DNA-binding transcriptional regulator ChbR	celD	382.078	460.291	239.343	354.689	612.917	355.813	399.157	414.191	349.608	622.801	345.811	310.561	356.447	326.904	690.913	325.787	395.688	292.221	517.611	538.395	414.561	248.375	206.69	433.414	490.147	353.284	261.714	202.144	190.708	497.36	191.875	416.416	255.673	287.573	258.474	181.861	253.898	187.345	423.099	282.148	335.837	297.902	1.3916	0.00231471	Not_Sig
A0A0F6B0Q0	Phospho-beta-glucosidase/cellobiose-6-phosphate hydrolase	celF	194.299	280.297	153.408	464.951	372.248	197.312	238.321	271.285	226.319	401.07	198.576		187.382	283.119	482.167	331.022	188.3	154.707	345.747	410.404	283.207	116.171	249.351	166.898	301.827	282.64	215.959	292.854	196.868	172.994	176.851	38.0739	330.153	148.358	99.3558	148.178	197.858	73.0621	341.074	140.451	110.531	189.975	1.49076	0.00428881	Not_Sig
A0A0F6B0R0	Putative cytoplasmic protein	STM14_1608	4734.63	5680.65	4392.13	3779.37	4708.1	4626.84	4418.21	3999.61	4749.34	6611.65	3836.87	4654.13	4773.14	3433.76	4990.1	4771.17	5246.73	5110.71	4722.04	5298.79	4726.9	3282.67	5427.22	3384.34	4606.13	6137.01	4384.76	4244.69	3767.35	4064.85	3481.26	3169.94	3658.53	3901.01	4325.1	3558.73	3436.08	4040.16	3465.39	4617.45	4075.74	4051.42	1.16673	0.00533811	Not_Sig
A0A0F6B0R8	O-antigen polymerase	rfc	1796.3	2847.17	1475.42	1102.77	3488.76	2132.22	2986.09	1134.7	442.497	2586.29	3288.76	2065.76	3794.73	2259.73	3969.95	2940.01	4174.15	2136.62	2265.5	2934.87	2491.11	887.01	1056.2	1007.49	3792.26	843.708	1410.62	1171.35	1463.3	963.341	1431.12	1866.09	1183.12	1392.28	1595.74	2255.34	3978.1	2044.47	4137.3	1295.12	1330.77	1755.24	1.41925	0.0273025	Not_Sig
A0A0F6B0S6	Phenylalanine--tRNA ligase alpha subunit	pheS	2124.24	3471.89	2933.17	2291.16	2816.13	2068.78	2330.27	2215.65	1584.57	4118.87	2432.52	2635.16	2557.82	2130	2083.59	3263.38	3285.46	2596.45	2493.54	2467.14	2594.99	1953.32	2124.88	1969.55	1921.68	2232.01	1755.24	1900.7	1951.56	1698.05	3240.46	2958.82	1685.19	2799.47	2345.59	2453.69	2267.45	1710.69	2513.86	2103.47	1918.51	2175.21	1.19298	0.0141508	Not_Sig
A0A0F6B0S8	Integration host factor subunit alpha	ihfA	18281.9	30563.9	12639.1	14298.6	29211.8	30516.8	22739.1	21043.8	9782.66	37024.3	19192.3	11030.5	20704.3	22207	33163.9	22476.8	19946	13944.6	36465.6	24805.5	22501.9	12278.7	14910.7	15048.6	23832.2	10603.9	11424.3	14043.2	17823.7	18925.8	9370.63	7231.16	15475.1	20652.7	11062.9	20937.4	22657.7	15016.5	19981.6	16269	17845.2	15769.5	1.42692	0.00268275	Not_Sig
A0A0F6B0T6	Phospho-2-dehydro-3-deoxyheptonate aldolase	aroH	628.282	1223.07	794.402	569.692	937.617	933.273	764.166	803.874	385.907	485.858	1195.15	562.461	727.911	1426.13	1180.27	748.274	842.396	676.24	1113.45	1200.2	859.931	402.137	364.157	488.529	682.104	460.641	607.32	445.815	672.241	592.873	679.607	490.375	724.159	772.263	530.378	1195.92	744.444	460.109	697.323	377.862	364.662	587.646	1.46335	0.00112412	Not_Sig
A0A0F6B0T8	Phosphoenolpyruvate synthase regulatory protein	ydiA	1850.81	2725.87	3037.8	1879.93	3350.2	2620.13	2435.52	1949.27	1602.65	4137.89	2914.45	3639.83	2530.31	2829.16	3236.66	2636.56	3651.93	3093.56	2382.82	2949.22	2772.73	1873.16	2145.6	1814.91	2466.61	2135.42	2381.02	2333	1793.03	2406.41	2727.56	2634.01	2294.97	2741.61	2655.39	2937.41	2660.31	2712.04	2517.27	2238.78	2125.37	2379.69	1.16516	0.0219076	Not_Sig
A0A0F6B0W5	Cysteine desulfurase ATPase component	sufC	1384.27	3093.16	572.705	1110.56	2982.23	1749.85	1082.86	1451.68	733.945	1355.81	1985.79	746.185	1872.66	2519.38	1800.07	946.07	811.24	372.317	2858.68	2059.87	1574.47	614.448	796.011	994.687	1251.26	493.938	913.368	914.966	1603.08	1346.82	607.808	570.821	958.446	1701.81	1496	1331.63	1152.54	1205.72	1814.7	877.149	1233.63	1093.94	1.43926	0.0228774	Not_Sig
A0A0F6B0X2	Pyruvate kinase	pykF	6500.62	10484.5	2777.89	4406.1	7605.36	7126.73	4862.12	6005.53	3446.94	7382.72	7340.45	2263.57	5467.14	7682.23	6060.6	7150	3360.94	2769.95	9805.29	7132.72	5981.57	3267.79	3789.87	5073.97	5178.81	3207.39	5662.15	5542.18	5963.52	5226.2	4455.1	1443.83	5238.66	5360.02	4427.22	4856.58	4045.34	4471.11	4536.63	4496.98	3607.5	4492.54	1.33144	0.0121797	Not_Sig
A0A0F6B116	Multidrug resistance protein MdtK	ydhE	1539.87	1449.9	311.569	929.687	1193.07	1060.72	829.828	649.448	595.753	980.338	958.795	487.506	1195.83	1404.68	1502.32	1040.99	419.389	367.265	1803.38	818.856	976.959	768.77	543.328	758.781	573.987	377.725	832.427	607.892	663.509	810.54	511.737	476.683	484.307	504.934	741.975	908.566	908.385	993.351	836.646	699.073	1019.86	701.124	1.39342	0.0116236	Not_Sig
A0A0F6B127	Lactoylglutathione lyase	gloA	6050.33	7405.16	6951.82	6846.91	5153.06	5140.07	5954.54	6283.61	1741.62	5666.4	4914.93	5154.16	8146.16	4475.75	9393.83	6068.28	6969.16	7087.82	3484.13	7418.52	6015.31	3423.54	8195.83	2609.27	7451.35	3580.05	5846.81	4449.63	5300.31	5158.17	4337.9	3134.05	4473.49	4713.07	4909.51	6313.09	4183.07	6312.9	5397.23	4185.91	5715.97	4984.56	1.20679	0.042364	Not_Sig
A0A0F6B137	Putative outer membrane lipoprotein	slyB	2744.6	6433.37	3776.57	1806.4	6219.44	6282.85	4450.51	2952.6	1678.7	6566.84	5586.99	5119.13	4586.9	4119.13	4642.66	5575.76	6084.18	3228.12	6388.01	4925.1	4658.39	1935.74	1946.41	3651.47	3328.63	2928.23	3471.5	3457.15	4698.81	2574.14	5531.92	3225.19	3546.78	3414.22	2562.5	2242.36	1765.22	1439.86	5740.36	3037.18	3488.69	3199.32	1.45606	0.00165541	Not_Sig
A0A0F6B156	Putative oxidoreductase	ydgJ	3489.71	4289.13	4437.6	3304.62	4545.18	4026.42	3405.64	3209.56	3199.85	4936.54	3824.79	3760.86	3042.59	3929.8	4779.82	3456.85	6069.35	4649.23	4801.01	3878.76	4051.86	2967.91	3770.15	2839.42	2884.72	3623.71	3121.48	3092.82	3191.06	2702.58	4744.71	3135.62	2870.11	3860.35	3286.75	3650.38	3709.44	3684.85	3178.93	3677.63	3204.21	3359.84	1.20597	0.00145595	Not_Sig
A0A0F6B167	Putative periplasmic protein	STM14_1775	879.985	1665.01	318.535	550.472	881.154	711.83	687.041	1107.19	514.029	689.611	746.273	311.863	652.785	624.751	693.843	763.523	509.989	520.394	945.735	731.891	725.295	465.337	605.718	612.519	739.65	467.499	636.481	551.737	564.598	430.029	348.074	311.372	640.568	610.694	713.341	637.037	435.703	754.215	603.561	779.317	629.684	576.857	1.25732	0.0462342	Not_Sig
A0A0F6B1B3	Putative cytoplasmic protein	ydfZ	90.4859	63.0936	71.876	304.173	162.745	95.8341	47.7734	130.489	191.083	122.387	147.353	134.927	197.446	145.271	61.6832	95.702	55.9479	62.4892		85.8554	119.295	166.428	194.593	200.084	119.799	80.9825	117.998	204.97	106.299	272.116	222.382	145.059	256.368	147.348	107.612	150.255	219.844	134.697	96.3742	96.8697	132.765	158.642	0.751978	0.0473449	Not_Sig
A0A0F6B1B6	Dipeptidyl carboxypeptidase II	dcp	1250.23	1876.86	1713.56	1291.97	1945.53	1526.41	1449.62	1144.74	1087.58	2500.28	1939.01	1735.06	1819.84	1950.74	2134.24	1542.98	2116.18	1611.21	1852.92	1588.66	1703.88	1039.6	977.216	1216.39	1228.55	1360.93	1128.8	1178.46	1310.01	1352.77	1421.83	1481.22	1013.94	1495.34	1331.75	1584.37	1414.58	1149.72	1284.57	1035.05	1223.52	1261.43	1.35075	1.44867e-05	Not_Sig
A0A0F6B1E2	Putative hydrogenase	STM14_1852		421.6	1021.28		814.72				395.141	632.636	818.203	801.781	831.911	1259.55		500.055	957.727			513.523	747.344	530.85	457.547	396.995		462.907	643.642	507.446	578.46		830.271	523.269	857.04	651.223	370.533	483.174	942.973	327.111	378.981	506.262	496.945	552.535	1.35257	0.0205964	Not_Sig
A0A0F6B1H8	NAD-dependent malic enzyme	sfcA	2287.73	2343.13	1429.47	1858.66	2143.73	2159.83	1816.76	1972.16	1949.18	2518.66	2486.02	2187.98	2125.91	2588.25	2411.12	1985.36	1948.94	1422.17	2596.4	2381.33	2130.64	1467.86	1906.44	1701.6	1908.61	1708.62	1609.66	1640.76	1685.54	2343.09	1537.68	1983.75	1624.61	2036.77	1624.08	2022.49	2306.3	2087.74	1746.92	1594.58	1582.68	1805.99	1.17976	0.00149794	Not_Sig
A0A0F6B1N7	Putative PTS system enzymeIIB component	STM14_1952	514.629	141.259	158.645	400.554	177.528	161.665	192.446	275.636	616.506	111.093	294.297	182.628	315.704	194.676	287.123	450.453	127.852	266.882	228.496	258.723	267.84	476.921	410.835	230.011	377.112	406.289	441.301	391.461	376.472	330.793	311.294	215.363	575.601	390.428	300.547	230.677	388.973	418.735	289.871	619.884	247.384	371.497	0.720973	0.0109466	Not_Sig
A0A0F6B1Q3	S-(hydroxymethyl)glutathione dehydrogenase	STM14_1968	2803.81	5876.82	1455.28	1889.3	3964.7	3798.79	2312.15	2743.07	2557.8	5737.25	3512.2	1731.9	2829.21	3376.61	3685.05	3835.94	2901.9	1382.81	4195.95	3846.48	3221.85	1882.5	2026.46	3106.89	2471.12	2179.91	2682.2	2763.3	2666.64	2418.12	1850.14	1310.02	2470.57	2966.5	2951.65	2917.79	2370.61	3173.67	3071.58	2463.04	3107.98	2542.53	1.26718	0.0278152	Not_Sig
A0A0F6B1R7	Cytochrome b561	cybB	1839.66	1582.39	1867.04		1851.31	1820.69	1129.65	530.288		687.79	3019.09	740.335	2831.16	4741.43		1591.42	2542.48	2860.56	3461.32	1238.79	2019.73	1578.89	713.449	1225.59	2000.75	2765.71	1455.42	1593.73	1411.73	1561.31	2287.99	419.981	1620.21	697.479	499.605	1000.49	2259.36	467.945	1339.97	1126.46	1068.8	1354.74	1.49086	0.0291845	Not_Sig
A0A0F6B1T1	Putative universal stress protein	ynaF	3562.88	5589.39	6700.31	4573.1	7046.56	7726.27	9065.83	2745.88	11743.3	4927.31	9030.02	9818.55	7113.17	7696.43	5867.06	6412.78	10385.9	10580.4	5458.03	6353.01	7119.81	6327.41	7902.15	7002.83	5018.79	13359	4254.35	5064.86	3376.94	9411.32	10983.4	15511.6	5354.61	11943.1	11450.7	10424.3	15003.7	12655.2	9153.81	11312	9348.55	9242.93	0.770298	0.0348112	Not_Sig
A0A0F6B1X5	Peptide transport protein	sapC	441.067	151.224	242.061	383.315	196.087	293.187	166.813	273.402	254.162	386.533	290.873	199.015	313.195	96.9132	371.74	265.017	135.571	168.149	128.572	228.375	249.264	153.668	102.057	276.486	152.648	204.359	137.018	145.089	144.897	212.201	243.772	203.715	191.428	126.697	200.096	260.405	124.424	149.426	270.294	314.473	209.199	191.118	1.30424	0.0269548	Not_Sig
A0A0F6B1Y8	Anti-FlhC(2)FlhD(4) factor YdiV	yciR	370.074	460.536	301.059	294.523	491.265	412.602	481.347	310.945	345.555	518.509	374.403	304.729	455.1	582.216	479.917	357.834	330.087	340.294	512.265	470.621	409.694	460.105	303.142	274.712	390.488	287.185	303.693	330.641	312.484	380.742	207.814	221.294	301.195	282.795	287.173	286.343	402.541	287.579	402.745	298.665	291.2	315.627	1.29803	0.00034862	Not_Sig
A0A0F6B1Z8	Phosphatidylglycerophosphatase B	pgpB	1064.5	1976.31	502.96	653.081	2093.96	1604.78	1346.61	926.956	355.3	1570.86	1444.51	636.661	1714.56	2106.3	2122.66	1182.69	565.313	510.743	2400.06	1248.61	1301.37	492.675	489.614	747.633	1268.28	520.953	1216.49	821.203	1235.84	904.055	284.681	407.357	552.594	1003.93	1199.68	1823.41	1479.29	1530.19	1204.44	698.601	1179	952.996	1.36556	0.0493364	Not_Sig
A0A0F6B205	DNA topoisomerase 1	topA	2642.18	3399.76	2368.41	2402.34	3488.8	3202.88	2511.01	2218.32	4676.88	4136.02	3269.9	2621.53	3139.88	3629.77	3699.66	2453.71	2685.54	2421.02	3382.58	2999.29	3067.47	2323.4	2017.04	2415.03	2193.8	2315.18	2264.29	2190.38	2439.08	2399.35	1656.08	2354.82	2137.89	2690.75	3037.6	3015.42	3464.95	2944.86	2467.79	2101.48	2733.87	2458.15	1.24788	0.00120404	Not_Sig
A0A0F6B210	Short chain dehydrogenase	yciK	1288.08	2533.3	3297.74	1312.34	2544.04	1540.4	1477.75	1507.28	1204.43	2254.12	1544.88	3964.88	1762.08	2159.38	1697.01	1686.53	4535.51	2528.11	2297.98	1724.4	2143.01	1547.25	1385.68	1660.3	1139.67	1903.03	1200.26	911.476	1383.68	971.033	1587.98	3334.67	1095.65	2085.5	1615.84	1724.47	1708.18	1057.73	1555.39	1219.05	1245.29	1516.61	1.41303	0.0109984	Not_Sig
A0A0F6B242	Thymidine kinase	tdk_2	1655.36	1293.79	2024.32	1986.81	1490.02	1403.91	1283.95	1098.86	2935.29	1269.17	1327.91	2123.62	1264.19	1375.63	1458.08	1429.3	2058.83	2218.16	1484.45	1192.16	1618.69	2933.31	2248.87	2186.08	1913.19	3498.02	1705.02	1834.81	1608.63	2288.98	2843.75	1105.85	1993.89	1330.14	1433.6	1529.58	1609.29	1726.79	2094.59	1938.72	2132.71	1997.79	0.81024	0.0274	Not_Sig
A0A0F6B244	DNA-binding protein H-NS	hns	22520.4	26576	18583.8	23859.3	23577.8	27225.3	19315.8	19719	14876	36361.1	27851.5	19400.5	24204.8	30157.9	32026.2	22464.8	23235.5	15243.1	27574.6	22324.8	23854.9	20332.8	19319	18128.7	23323.2	27042.9	20562.8	20870.6	19673.8	19587.7	17557.4	22311.6	20108.7	22137.6	21832.2	21192.8	22000.2	24096.3	19150	20160.8	19467.8	20942.8	1.13905	0.0318572	Not_Sig
A0A0F6B247	Regulator of RpoS	hnr	1839.09	1927.12	745.982	1625.81	2013.43	1985.33	1289.92	1450.21	697.085	2629.45	2008.66	1159.33	2202.13	2122.91	2265.49	1996.21	852.522	745.021	2209.47	1865.71	1681.54	851.328	1134.6	985.742	1689.15	1115.83	1477.35	1314.89	1392.85	1264.77	567.306	1040.48	1158.26	1248.41	1094.85	1131.54	1947.94	1142.26	1167.28	1391.64	1524.95	1232.07	1.36481	0.00381849	Not_Sig
A0A0F6B248	PNPLA domain-containing protein	ychK	220.093	684.846	167.662	251.579	514.575	480.434	322.673	208.308	146.518	561.144	491.483	215.932	381.011	784.238	456.628	387.868	327.677	158.262	506.673	354.645	381.113	161.787	296.932	210.518	286.148	193.875	199.564	195.333	194.845	198.587	209.541	200.249	182.87	387.295	269.361	295.987	829.263	379.932	218.884	248.38	239.55	269.945	1.41181	0.0373078	Not_Sig
A0A0F6B264	Putative sulfur reduction protein	ychN	984.311	1269.33	1327.59	879.256	1168.81	1193.78	1226.36	1155.8	1628.26	1807.82	1088.62	3253.72	978.76	1382.1	1286.32	1259.42	1361.01	1293.53	1188.43	979.47	1335.64	1710.27	2029.33	1311.34	2366.16	1697.88	1496.43	1469.81	1228.04	1368.04	1542.72	1663.71	1624.88	1443.3	1597.57	1661.9	1747.23	1680.39	1347.53	1722.41	1643.09	1617.6	0.825689	0.0307524	Not_Sig
A0A0F6B267	2-dehydro-3-deoxyphosphooctonate aldolase	kdsA	2928.7	4960.72	3713.48	3420.7	4669.93	3823.38	3826.99	3678.67	2019.75	3911.63	3935.74	4836.23	5065.62	3881.12	4932.12	3466	5532.75	3984.73	3473.47	4775.17	4041.84	2530.32	2815.45	3279.88	4597.29	3376.37	2904.89	3020.2	3486.7	3910.2	2490.57	4855.98	3243.91	4071.68	2761.67	3873.51	4637.49	2711.58	3711.83	3096.03	2732.31	3405.39	1.1869	0.0138778	Not_Sig
A0A0F6B279	Putative sulfate transporter YchM	ychM	814.646	333.44	689.939	462.921	364.381	294.691	367.793	467.88	914.537	443.312	341.133	302.8	357.28	495.161	244.252	350.88	546.019	645.657	336.211	335.411	455.417	713.763	601.249	645.246	418.401	980.978	333.793	522.158	631.121	546.632	592.567	381.459	932.751	508.19	423.844	431.307	513.425	680.816	627.242	1207.04	384.411	603.819	0.754227	0.0259384	Not_Sig
A0A0F6B281	Peptidyl-tRNA hydrolase	pth	869.958	1065.78	813.562	906.643	1233.32	1212.21	1063.62	832.698	740.344	1329.66	1038.67	1205.59	831.65	1102.31	1068.21	1019	1744.07	1051.05	1461.82	975.813	1078.3	805.5	883.469	959.61	1013.83	1462.18	1040.2	833.362	708.879	1049.55	891.238	796.331	827.064	601.613	650.954	819.926	896.213	834.863	776.494	848.103	834.562	876.697	1.22995	0.00480529	Not_Sig
A0A0F6B2C0	Cell division topological specificity factor	minE	4142.01	2248.19	4358.95	3854.29	4224.5	3788.28	3752.41	3168.77	8409.18	5403.58	3004.91	7999.62	2913.24	2818.27	2598.93	3509.74	4378.63	4387.85	3485.76	2396.37	4042.17	5785.62	5173.11	4831.2	4497.71	10053.5	4369.73	5218.7	3574.09	5336.75	6742.51	9284.43	6535.52	3061.38	4020.58	3499.58	4042.31	4458.69	3267.23	4749.81	5138.53	5182.05	0.780034	0.0440091	Not_Sig
A0A0F6B2C6	Putative outer membrane protein	slp	1715.53	2817.86	2017.87	1345.28	2067.04	1875.06	1756.7	1645.84	988.724	1039.45	1893.94	1927.44	1954.46	1985.07	3132.67	1606.64	2454.12	1644.63	2749.61	2300.13	1945.9	1411.32	1116.23	1494.73	1320.72	1141.13	1735.06	925.075	1439.03	1077.05	980.009	1889.34	1123.32	1638	1237.96	1549.24	1642.85	1139.45	1180.82	1371.49	1437.48	1342.52	1.44945	7.56276e-05	Not_Sig
A0A0F6B2C7	t(6)A37 threonylcarbamoyladenosine biosynthesis protein TsaB	yeaZ	164.844	372.107	141.237	229.221	574.013	434.028	348.417	252.903	342.427	291.923	294.328	323.105	243.455	407.912	189.746	169.124	720.701	268.27	699.8	246.438	335.7	228.282	171.355	281.903	372.798	277.601	218.584	172.865	219.23	251.591	196.612	188.459	154.101	354.747	370.262	250.09	419	178.383	240.363	212.697	201.955	248.044	1.35339	0.0367656	Not_Sig
A0A0F6B2D9	Mannose-specific PTS system protein IID	manZ	6424.97	7666.47	6002.38	10358.1	9422.88	7542.49	7903.46	6560.83	3821	13905.9	9841.2	12042.3	8158.72	8108.22	11610.4	7597.12	11686.8	7985.94	10991.2	8084.28	8785.73	6596.22	4568.13	7223.63	5923.23	6025.43	7553.72	4830.92	6196.1	4007.31	5632.29	8266.56	5334.22	8639.03	6680.92	7389.83	6261.22	6219.79	5879.58	4865.53	5559.53	6182.66	1.42103	0.00011714	Not_Sig
A0A0F6B2E5	Cold shock-like protein CspC	cspC	18135.8	33904.4	15709.7	19981.7	33502.8	24417.4	23364	24358.3	25372.9	38241.8	29148.4	21420.2	25323.3	46952	24167.9	33457.2	21496.1	16771.4	37868.9	26258.4	26992.6	24669.4	20461	18063.9	28229.5	19277.9	22491	22118.9	26205.2	21556.7	19753.5	29819.9	19383.8	20664.1	16932	20086.9	20974.7	22296	23231.2	24140	22889	22162.2	1.21796	0.0177042	Not_Sig
A0A0F6B2F5	Protease HtpX	htpX	1136.34	2646.85	2831.87	1718.39	3000.97	1520.66	1269.52	1480.33	1145.84	2117.69	2131.09	3050.32	1764.12	2181.66	2528.37	2601.15	4443.34	2375.11	2352.96	1789.93	2204.33	1647.64	1257.27	1805.34	909.422	1393.36	1068.6	1093.9	1556.35	781.424	1731.39	2207.5	1125.54	1938.01	1587.93	1719.68	2348.76	1425.88	1961.47	1143.37	1454.73	1507.88	1.46187	0.00136024	Not_Sig
A0A0F6B2F8	Putative nucleotide-binding protein	yebR	1806.25	1156.49	1963.42	2236.06	1290.38	1504.03	1538.68	1058.83	1912.21	1436.17	858.834	1839.02	1538.19	1108.7	805.037	1329.82	1598.17	1721.57	1444.82	1388.14	1476.74	2743.46	2736.46	1814.52	2379.09	3711.08	1266.47	2141.93	1298.14	2912.55	2698	2191.1	2083.21	1550.76	1752.9	1283.83	2202.76	1515.57	1349.28	2176.77	1636.53	2072.22	0.712637	0.00109362	Not_Sig
A0A0F6B2G0	Putative inner membrane protein	STM14_2236	989.369	1607.79	439.958	995.094	1537.79	1294.7	968.938	871.346	578.407	1850.56	1310.62	586.376	1083.2	1684.51	1603.23	1074.98	531.56	357.66	1562.76	1239.98	1108.44	677.306	589.638	924.026	676.004	712.015	853.841	729.044	839.298	1051.5	431.328	426.42	808.838	1034.67	974.657	891.048	997.369	791.218	956.255	773.149	914.041	802.583	1.38109	0.00764161	Not_Sig
A0A0F6B2G1	Ribosomal RNA small subunit methyltransferase F	yebU	481.496	621.611	666.73	236.982	1157.02	982.235	628.646	490.927	445.63	891.759	913.073	487.715	880.321	1012.64	768.679	689.917	1185.83	661.027	1308.21	697.183	760.381	450.711	62.4811	346.573	687.524	656.674	615.416	622.955	367.106	606.885	321.539	969.441	505.397	432.912	616.691	543.53	811.693	808.093	635.11	530.266	818.956	570.498	1.33284	0.0191545	Not_Sig
A0A0F6B2M2	Holliday junction ATP-dependent DNA helicase RuvB	ruvB	427.783	409.338	435.109	545.278	426.483	378.257	421.666	526.26	1003.78	337.448	424.514	442.385	480.055	436.052	360.694	560.236	522.957	500.267	240.145	392.054	463.538	658.192	765.249	743.2	559.048	1366.39	392.201	770.449	480.678	1098.25	662.433	910.771	707.959	491.601	412.203	446.294	554.72	471.2	425.244	812.756	588.482	665.866	0.696143	0.00330299	Not_Sig
A0A0F6B2M8	Probable transcriptional regulatory protein YebC	yebC	4219.55	3874.02	3102.68	2060.48	4186.14	5529	4390.05	4739.49	5069.83	5207.62	4053.2	5018.06	4002.45	4846.01	3136.05	4826.86	6977.1	4172.53	5569.6	4296.97	4463.88	3763.87	4133.92	4901.3	2872.46	2745.36	3379.33	4216.61	2882.05	2399.45	3405.57	6143.56	4702.14	3528.21	3322.39	3287.65	4567.28	3151.34	3748.28	3631.4	3603.39	3719.28	1.2002	0.0189401	Not_Sig
A0A0F6B2N2	Isochorismatase domain-containing protein	yecD	781.444	646.121	717.361	865.751	1214.51	933.363	881.016	989.195	759.959	1769.79	991.231	871.352	858.102	916.665	944.375	670.783	1265.67	680.802	1237.39	603.297	929.909	643.292	712.15	785.382	483.269	994.652	648.279	679.324	520.345	922.298	699.211	768.222	490.051	630.984	606.795	1087.38	729.915	656.577	682.677	806.85	500.736	702.42	1.32387	0.00279924	Not_Sig
A0A0F6B2N3	Uncharacterized protein	yecE	796.938	825.398	532.522	764.49	1041.81	801.853	640.223	649.433	606.603	855.466	783.544	342.293	625.514	940.79	1211.63	739.735	397.861	340.234	1026.84	784.307	735.374	470.513	502.607	672.935	667.561	248.074	603.48	441.009	553.059	922.341	363.405	331.949	516.648	572.238	369.152	587.007	579.817	564.034	490.159	518.497	571.77	527.313	1.39457	0.00143121	Not_Sig
A0A0F6B2U9	Putative inner membrane protein	yedE	96.1773	205.627	464.441	316.622	294.18	183.012	293.824		89.4586	401.686	266.215	387.366	350.779	226.986	278.308	339.647	425.455	343.549	222.051	154.824	281.064	211.686	69.1413	254.815			147.509	180.686	101.785		297.392	500.551	91.4177	91.9872	312.894	209.698	329.668	191.068	221.477	101.731	213.821	207.49	1.35459	0.0495858	Not_Sig
A0A0F6B2X3	Uncharacterized protein	yedI	615.54	585.25	202.508	427.84	715.141	667.078	431.26	472.505	242.064	626.873	543.182	250.88	524.656	858.909	667.336	488.08	175.645	197.723	685.684	442.996	491.058	210.913	220.889	307.856	278.542	143.931	423.935	317.467	402.288	381.479	176.015	639.756	387.165	368.164	411.245	446.614	592.032	399.678	487.373	353.586	416.296	368.261	1.33345	0.0237863	Not_Sig
A0A0F6B373	Vitamin B12 biosynthetic protein	cbiF	2865.49	2123.21	8262.8	6265.7	4466.7	3194.68	3108.42	2682.65	8563.85	7201.5	3439.18	9181.38	3811.85	4539.05	3216.18	3690.61	6299.56	6634.29	3934.09	2069.59	4777.54	9250.3	9658.71	5282.41	6779.66	14771.5	4338.89	5216.29	4222.38	8923.51	7505.79	13707.5	5934.94	5254.92	4752.26	5333.69	6520	5055.28	3097.87	4111.8	4489.85	6710.38	0.711962	0.0305694	Not_Sig
A0A0F6B3B9	Putative dehydratase	yeeZ	1807.65	2866.8	843.808	1214.46	2900.24	2593.37	1753.1	1501.73	957.899	2119.66	1836.2	1016.19	2141.24	2033.88	2834.65	1988.36	1377.83	1298.41	2371.03	2089.02	1877.28	986.07	1513.42	1754.61	1714.66	800.308	1590.4	1552.83	1539.49	1434.65	593.972	664.433	1385.13	1954.61	1934.38	1838.43	1275.81	1730.82	1910.35	1794.09	1679.76	1482.41	1.26637	0.0261309	Not_Sig
A0A0F6B3E3	dTDP-4-dehydrorhamnose 3,5-epimerase	rfbC	2691.6	4077.78	2671.24	2598.15	3335.01	3834.59	2922.36	3157.55	2737.93	1997.83	2999.32	2037.84	2657.66	4452.08	3899.36	2089.02	2590.36	2802.82	4357.51	2967.97	3043.9	2345.23	2956.81	1801.78	3320.6	2394.76	2484.66	2141.35	2161.6	3520.76	1458.6	2394.03	1866.57	1517.65	1737.3	2018.48	3010.99	2002.12	2241.34	2097.6	2119.9	2279.61	1.33527	0.000658609	Not_Sig
A0A0F6B3J9	Putative regulatory protein	yegW	335.449	205.639	285.279	350.042	382.923	306.489	245.717	331.545	404.984	306.006	387.97	314.525	299.772	284.804	262.772	381.619	393.743	357.811	227.659	300.839	318.279	341.094	410.109	295.171	377.681	401.476	356.33	323.241	378.113	408.643	320.845	427.652	366.164	382.768	369.698	366.851	281.099	337.145	324.784	493.678	391.94	367.724	0.865539	0.00553557	Not_Sig
A0A0F6B3L4	Putative cytoplasmic protein	yehS	674.793	661.081	231.735	296.823	620.472	507.414	327.739	341.763	1311.21	736.859	665.389	542.641	435.836	743.856	670.443	418.997	787.188	419.72	742.798	494.257	581.551	356.146	410.144	384.384		441.818	303.276	422.06	344.538	335.126	422.752	643.658	413.359	418.974	345.883	382.8	663.066	468.814	456.234	382.921	321.516	416.709	1.39558	0.00830649	Not_Sig
A0A0F6B3P9	Galactose/methyl galactoside import ATP-binding protein MglA	mglA	940.109	885.161	1556.28	1448.03	1086.46	1135.7	1163.22	768.461	1445.52	1265.39	1070.05	1657.59	1164.94	1147.61	1073.5	931.402	1609.84	1653.73	1525.71	913.185	1222.1	1079.71	1123.69	777.898	975.182	1351.11	811.031	828.549	784.316	940.064	1322.71	1371.58	830.867	924.944	684.613	795.989	1566.41	749.771	832.924	858.77	754.538	968.234	1.26219	0.00456195	Not_Sig
A0A0F6B3R6	Colicin I receptor	cirA	3161.01	2762.5	3502.72	3341.2	3381.13	2679.89	2576.85	3136.97	4112.35	2256.83	2474.18	2503.49	2880.86	3077.23	3429.61	2447.73	3881.64	3656.83	3800.61	2771.1	3091.74	3919.48	3495.31	3852.69	3451.86	3655.6	2615.35	4513.55	4494.53	4806.8	4741.31	1417.37	4388.7	3939.8	4026.83	4159.45	5590.46	4446.31	2190.99	3831.53	3180.58	3835.93	0.805995	0.0042854	Not_Sig
A0A0F6B3S5	Phosphofructokinase	fruK	917.891	1096.41	795.522	1136.37	1806.02	1398.46	1033.52	686.589	1272.81	1437.34	1127.74	1365.14	1002.47	1920.95	1266.17	964.048	734.676	992.948	1616	1054.89	1181.3	1061.05	1138.64	720.786	936.921	1441.95	677.145	897.152	625.868	869.86	774.465	1432.19	745.949	674.919	784.467	1163.25	1117.31	816.941	946.536	1063.59	1024.77	945.687	1.24914	0.0138012	Not_Sig
A0A0F6B3S6	EIII-Fru	fruF	470.962	982.357	533.614	524.653	896.103	720.348	652.159	628.78	256.075	983.859	661.917	539.311	738.82	1127.64	808.753	653.212	792.479	372.792	1008.29	707.117	702.962	533.487	443.532	547.151	594.879	525.12	471.707	445.086	472.07	424.687	372.716	447.947	412.393	671.082	554.143	627.994	615.443	598.681	642.763	483.444	612.003	524.816	1.33944	0.00201267	Not_Sig
A0A0F6B3U6	Uncharacterized protein	yejG	571.688	492.761	301.138	342.001	403.705	489.147	581.188	614.33	439.682	749.174	571.717	394.954	513.732	666.531	677.05	442.307	360.411	385.787	661.3	538.222	509.841	378.796	312.598	267.779	335.02	302.413	339.611	390.263	353.897	326.506	270.447	406.611	348.02	393.506	392.413	403.241	437.258	502.257	289.268	425.182	490.411	368.275	1.3844	7.24408e-05	Not_Sig
A0A0F6B3U9	Pseudouridine synthase	rsuA	2525.94	3315.15	994.271	2877.66	3786.65	3195.33	1837.45	2240.26	1468.51	4497.77	2634.93	2497.57	2752.59	2538.52	3603.34	2746.24	1159.29	1066.41	3383.01	3107.34	2611.41	1540.46	2195.11	2079.62	2346.19	1244.2	2495.21	1633.57	1687.13	2871.75	770.254	1300.27	2196.89	2035.86	2140.89	2015.76	2617.9	2526.42	2079.48	1820.43	1963.01	1978.02	1.32022	0.0118733	Not_Sig
A0A0F6B3V1	50S ribosomal protein L25	rplY	20070.6	27661.6	18403	26950.1	29159	17891.1	24461.7	27284.8	18178.8	31381.3	13948.7	24971.8	13820.2	9083.55	30349.5	15159.5	22146	18299	15320.1	23794.3	21416.7	8324.71	13744.1	20897.4	20709.1	14294.2	8944.85	12229.5	16142.4	13443.4	16682.9	19111.9	15263.3	26205	21852.2	25883.2	15292.8	11370.9	16546.5	10256.9	15452	16132.4	1.32756	0.00581495	Not_Sig
A0A0F6B3Z2	Ecotin	eco	4740.01	6326.02	7794.82	3335.67	5807.77	5376.91	6620.83	5685.3	9365.21	9226.8	5384.11	8877.89	6237.52	6969	6035.37	5704.25	8655.03	9340.46	5564.05	6313.66	6668.03	11691.9	4958.56	6792.62	7330.9	14152.5	7374.33	7599.45	6716.43	9108.06	8702.13	11275.2	7242.17	6755.18	8776.54	6976.03	5699.74	7090.24	6689.2	8332.91	10364.6	8181.44	0.81502	0.0201379	Not_Sig
A0A0F6B3Z9	Phosphotransferase RcsD	yojN	593.527	975.795	630.119	697.505	980.792	701.85	573.433	557.311	471.369	748.041	859.437	880.027	853.542	1044.9	893.542	706.221	752.184	612.459	956.403	618.038	755.325	561.036	448.096	503.193	639.7	627.449	501.529	408.596	528.424	581.092	525.336	454.502	489.385	508.298	510.382	541.316	556.191	495.585	566.069	484.447	605.245	526.794	1.43382	1.05058e-06	Not_Sig
A0A0F6B401	Sensor histidine kinase RcsC	rcsC	389.034	587.801	463.165	495.719	561.022	505.185	448.674	341.208	366.355	789.388	508.885	556.41	471.515	540.191	582.136	404.298	432.067	437.966	660.367	441.347	499.137	395.06	327.58	441.829	585.737	602.269	400.727	376.671	322.769	520.218	383.544	597.48	403.504	376.888	340.641	451.593	527.389	362.232	389.913	310.746	359.006	423.79	1.17779	0.022175	Not_Sig
A0A0F6B412	Ribonucleoside-diphosphate reductase	nrdB	3817.3	3488.94	3870.95	3902.78	4523.05	3468.36	3227.52	3649.69	3181.53	5061.93	5014.69	4113.24	3793.73	4238.87	4021.02	3046.91	6215.41	3895.9	3437.37	3302.19	3963.57	3194.83	3394.53	2847.26	3772.86	3393.07	2940.95	3215.53	3847.77	3861.44	2959.17	3474.37	3119.53	2842.52	2924.87	3523.71	3948.56	3083.76	3441.36	2608.92	3088.98	3274.2	1.21055	0.00090341	Not_Sig
A0A0F6B447	Isochorismate synthase MenF	menF	609.194	549.829	324.608	347.368	453.344	567.292	394.392	517.187	298.269	367.354	630.335	479.961	709.263	407.121	930.667	606.36	490.669	439.468	359.937	673.607	507.811	396.928	389.559	316.387	473.532	504.785	471.249	460.968	316.569	457.838	219.471	481.428	319.181	391.292	397.57	504.565	427.92	444.183	353.606	338.807	464.505	406.517	1.24918	0.0130818	Not_Sig
A0A0F6B460	NADH-quinone oxidoreductase subunit I	nuoI	4723.88	8953.67	6078.23	4885.16	8169.26	6283.68	7704.68	5923.65	5124.16	8842.2	7339.05	7220.67	7111.99	7365.5	6291.51	6179.31	13022.7	7194.53	7910.39	8077.89	7220.1	5343.66	7239.75	4931.89	7847.37	7381.84	5149.54	5824.21	5027.35	6681.77	4377.84	6739.32	5252.52	8924.03	6999.61	6343.16	5503.37	5419.05	7307.58	6627.02	5354.49	6213.77	1.16195	0.0452577	Not_Sig
A0A0F6B464	NADH dehydrogenase I subunit E	nuoE	2379.31	3022.26	1650.75	2017.92	3028.43	2324.3	1904.03	2254.22	2033.39	1995.13	3385.36	1329.16	1117.59	2427.15	2845.16	2339.2	3003.47	2458.12	2271.53	2401.74	2309.41	1129.24	2179.33	1680.17	2788.13	2203.53	1859.08	1693.46	1817	2218.92	1481.86	1194.56	1750.25	2199.56	1549.01	1818.97	2051	1944.16	1659.84	1823.02	1635.9	1833.85	1.25932	0.00370764	Not_Sig
A0A0F6B476	UPF0304 protein YfbU	yfbU	3008.08	6663.43	4454.7	3458.9	5817.77	5516.6	4829.82	3917.66	1692.85	6372.15	4854.16	2887.32	4322.75	4830.29	5671.49	4759.44	6632.76	3880.98	6308.98	4950.39	4741.53	2332.33	3150	2246.36	5259.07	2680.79	3549.54	2389.02	3318.11	4406.5	2412.31	1987.55	2622.23	3600.72	2590.18	3908.82	4096.25	3178.01	4256.6	2812.43	3308.3	3205.26	1.4793	0.000108811	Not_Sig
A0A0F6B480	Acetate kinase	ackA	8561.31	8670.92	5178.7	7194.07	8742.02	8375.77	7171.68	6928.57	6105.84	10818.8	8388.83	7498.2	9925.45	9766.39	8959.01	7324.04	5267.93	5580	8845.81	8806.68	7905.5	5838.18	7106.39	7195.73	7163	7250.43	6975.43	8449.16	6590.21	8574.61	5183.83	7454.63	7558.93	6818.29	7243.35	7876.64	6576.96	7561.61	6215.79	7369.85	7212.66	7110.78	1.11176	0.0499027	Not_Sig
A0A0F6B483	Putative transketolase	STM14_2885	714.209	1092.75	1916.61	1221.23	3083.63	2112.49	1610.13	1156.22	978.125	3161.92	2585.86	4443.95	1601.27	3877.62	1559.62	2560.78	3919.92	2558.91	2872.54	1163.55	2209.57	931.663	1030.72	1220.59	986.818	1413.98	988.215	1180.8	889.418	1965.88	3342.44	3082.96	1641.9	1014.5	1323.14	1720.79	2376.38	1378.97	1649.35	829.874	2188.67	1557.85	1.41834	0.0315169	Not_Sig
A0A0F6B489	Putative transcriptional regulator	STM14_2891	372.304	283.078	397.826	382.78		432.36	333.834	358.665	430.707	320.935	313.516	332.49	338.68	443.925	418.376	326.802	387.007	435.948	489.028	322.564	374.78	427.907	373.047	299.409	336.466	491.848	314.871	287.177	316.415	348.088	357.193	260.172	274.192	334.707	293.954	355.816	318.232	274.438	292.514	376.767	333.303	333.326	1.12437	0.025478	Not_Sig
A0A0F6B490	Uncharacterized Nudix hydrolase YfcD	STM14_2892	1305.73	1183.09	1547.32	958.125	1248.01	1116.95	1206.32	976.385	1488.46	866.31	1443.94	1186.46	1410.81	1502.97	1587.76	1782.82	1241.3	1147.4	1175.65	1393.29	1288.45	1038.91	1045.47	1106.36	1036.11	2192.22	793.521	917.414	738.523	1043.26	806.256	1306.05	867.297	975.001	1093.08	832.99	740.822	567.458	717.336	1133.85	982.329	996.712	1.2927	0.00259799	Not_Sig
A0A0F6B4B7	Flagellar regulator flk	flk	358.441	273.561	342.744	362.408	423.915	387.808	288.898	265.407	458.232	487.514	318.655	478.582	362.028	410.874	337.295	313.454	329.368	353.073	437.576	332.81	366.132	323.757	257.34	264.617	290.766	406.245	266.099	292.787	259.437	309.225	257.335	496.897	306.501	280.188	193.386	287.528	391.25	273.583	223.401	291.831	294.518	298.334	1.22725	0.00246106	Not_Sig
A0A0F6B4D3	UPF0115 protein YfcN	yfcN	373.268	533.083	381.373	415.572	545.044	524.372	438.344	405.157	311.455	378.076	578.286	446.86	426.557	605.424	524.919	420.074	419.568	374.765	700.563	406.437	460.46	284.371	323.207	429.148	380.483	313.069	312.964	353.556	419.202	345.097	405.9	611.021	431.435	390.92	347.957	373.348	457.377	334.365	388.432	365.225	302.008	378.454	1.21669	0.00423653	Not_Sig
A0A0F6B4E1	Uncharacterized protein	STM14_2943	3793.2	6649.39	3129.19	3440.93	7658.03	6651.8	5483.16	5038.72	1380.08	2633.83	5062.2	1081.17	4930.42	6110.62	9563.88	5270.89	8194.68	2777.72	5973.06	7811.18	5131.71	2716	3284.73	4607.34	4833.54	2126.12	3827.3	5055.09	6598.2	2012.53	2916.85	1758.06	3650.37	4531.68	3732.19	4030.72	4031.09	3145.89	4771.83	3349.99	3052.49	3701.6	1.38635	0.0175802	Not_Sig
A0A0F6B4H6	Cysteine synthase	cysK	12513.9	21474.3	13244.1	14899.4	21783.8	17339.3	14002.9	13806.2	9114.93	24174.5	21252.4	14805.2	18448.5	20608.5	19948.3	16868.7	15278.2	13971.2	23471.7	16851	17192.9	11658.4	12315.8	13831.5	14784.3	13794.8	12928	11571.4	14111.8	10889.8	17020.7	16775.6	12680.9	15494.4	14160.3	14096.7	15686.5	12841.6	14125.2	12050.3	12826.2	13682.2	1.25659	0.0010013	Not_Sig
A0A0F6B4I0	Phosphohistidinoprotein-hexose phosphotransferase component of PTS system (Hpr)	ptsH	2724.15	5972.49	2098.97	2412.87	4703.64	2578.97	2118.37	2848.53	1504.18	3653.64	2773.51	3037.34	3227.84	2264.21	6722.47	3924.92	3453.56	1132.96	3156.49	2806.13	3155.76	1694.48	1566.14	1250.71	2501.92	2287.55	2134.29	1761.51	4297.15	2289.09	2238.2	2365.31	1944.44	3173.85	1777.93	1490.32	1234.47	1575.19	2651.35	2334.22	1533.88	2105.1	1.4991	0.00413297	Not_Sig
A0A0F6B4I2	Glucose-specific PTS system component	crr	26146.9	41149	20039.7	25262.8	40473.1	38308.6	30221.9	31263.8	16409.4	49802	27679.2	37067.3	36124.9	37318.3	36273.5	33147.6	29746.1	22337.8	40533.4	31700.4	32550.3	19111.7	24561.6	27324.5	31336.8	20394.5	23348	23057.9	29771.5	26462.5	19624.8	32426.9	22579.2	35388.7	27248.8	33038.1	30358.6	27265.3	30911.7	22448.3	25280	26597	1.22383	0.00738861	Not_Sig
A0A0F6B4P9	Beta-barrel assembly-enhancing protease	bepA	1075.78	1028.78	903.678	1113.59	1185.33	1582.58	1177.69	1129.53	1062.67	1631.04	1317.84	1242.18	1200.93	1597.26	1541.39	1217.81	900.419	936.576	1349.3	1080.47	1213.74	1151.01	663.819	1128.34	900.809	1132.17	1246.84	926.094	637.736	811.314	702.297	1194.44	892.772	681.372	988.894	920.585	1443.73	1045.98	1111.67	948.579	1064.88	979.666	1.23894	0.00180101	Not_Sig
A0A0F6B4Q1	DnaA regulatory inactivator Hda	yfgE	512.309	622.044	748.842	515.626	982.595	1031.79	559.109	405.067	387.249	811.571	939.944	936.05	528.691	1800.43	692.01	498.048	899.334	932.768	1143.88	757.314	785.234	526.876	621.356	391.891	510.311	605.65	445.831	341.266	425.639	558.521	491.717	830.798	420.437	572.881	441.028	702.097	875.009	529.097	515.892	420.186	502.929	536.471	1.4637	0.00329613	Not_Sig
A0A0F6B4T1	Outer membrane protein assembly factor BamB	yfgL	5963.61	10012	8664.11	7705.37	11359.5	8810.64	7634.18	8104.21	4586.44	10877.4	10494.1	7179.38	8535.18	12605.4	11214.4	7864.07	11230	9505.7	12202.6	8226.92	9138.76	6575.97	7123.71	8129.05	5469.2	5134.67	6923.94	7142.86	8396.65	5097.79	6886.61	9309.37	7580.11	8651.64	8725.7	7847.5	11409.7	7274.86	7002.42	7295.48	6548.08	7426.27	1.2306	0.00494841	Not_Sig
A0A0F6B4T4	4-hydroxy-3-methylbut-2-en-1-yl diphosphate synthase (flavodoxin)	ispG	1510.06	2926.21	1873.98	1740.89	2516.37	2009.2	1582.27	1572.48	1449.28	2269.39	1690.47	1569.29	1861.87	2257.55	2493.36	1761.9	2852.49	1718.17	2452.23	1676.35	1989.19	1437.2	1320.81	1741.12	1440.46	2301.15	1573.84	1435.59	2082.45	1757.46	1514.93	2201.76	1566.82	2115.65	1745.6	1734.73	1950.61	1430.94	1485.31	1623.11	1619.43	1703.95	1.1674	0.0230625	Not_Sig
A0A0F6B4U5	Alpha-2-macroglobulin	STM14_3105	1330.98	1370.69	890.152	1041.44	1422.2	1529.51	1090.03	984.977	1086.64	1332	1296.2	771.256	1219.43	1378.2	1633.06	1252.72	1091.33	975.843	1519.96	1311.65	1226.41	960.696	1052.78	728.931	1149.85	1213	1072.75	1025.13	895.048	1119.78	830.042	917.28	1100.69	1007.95	941.693	1036.36	1310.89	1007.01	1163.32	971.617	1080.47	1029.26	1.19154	0.00195107	Not_Sig
A0A0F6B594	Pseudouridine synthase	rluD	787.231	1380.65	464.348	743.713	967.277	1112.69	713.85	772.377	315.356	1425.33	852.41	608.947	1113.44	1046.96	1246.18	1092.43	521.296	430.815	1015.48	921.582	876.618	370.759	597.771	614.757	696.572	427.71	628.697	514.922	785.919	596.827	311.155	687.704	495.526	925.908	810.305	788.512	657.52	731.242	739.449	658.786	719.396	637.972	1.37407	0.00400304	Not_Sig
A0A0F6B598	Bifunctional chorismate mutase/prephenate dehydratase	pheA	663.205	868.064	1136.72	830.473	897.839	741.581	617.635	650.454	726.43	1082.91	941.537	1500.9	702.723	1466.97	929.714	660.668	1529.22	907.86	927.979	696.063	923.947	626.573	641.905	572.983	612.917	899.129	564.563	448.337	495.286	547.064	727.05	1453.99	593.046	563.52	526.822	817.241	1800.48	748.317	586.148	545.281	515.898	714.328	1.29345	0.0401844	Not_Sig
A0A0F6B5A6	50S ribosomal protein L19	rplS	9334.55	8203.79	7856	8327.56	7411.67	7155.1	7296.04	8360.46	8195.73	7456	6482.18	8447.3	8521.08	8307.35	6631.61	7972.1	7222.75	7332.58	9522.19	9075.4	7955.57	10998.2	13789.9	10548	15750.3	21428.4	6123.84	10784.9	11478.1	20868.6	15551.2	10490.5	9012.78	8994.19	11381	8572.92	4899	6096.56	9041.76	10942	8408.77	11258	0.706657	0.00207894	Not_Sig
A0A0F6B5A9	30S ribosomal protein S16	rpsP	56427.8	78848.5	41895.7	55775.2	95321.8	79186.8	65666.3	60123.6	44960.4	87372.4	75718.3	56762.9	57799.6	93522.7	84079	57922.3	75721.9	46851.7	102549	67264	69188.5	46526.8	50143.5	41130.4	70632.7	55498.4	53365.1	50513.5	52387.9	66372.7	36020	54960.9	35149.7	59234.8	49178	60579.6	41443.6	48517.3	52064	50935.3	50241.4	51244.8	1.35016	0.000236132	Not_Sig
A0A0F6B5B1	Signal recognition particle protein	ffh	3710.8	3588.33	2753.02	3453.07	3962.03	3719.52	3198.5	3186.77	3602.46	2424.24	3496.68	1870.61	3563.25	4612.8	4659.72	3588.37	3083.58	2935.61	5293.82	3077.5	3489.03	3301.22	3443.04	2480.55	3788.33	2834.47	3266.15	2611.58	2913.45	3682.99	1937.5	1885.54	2658.07	2628.17	2925.93	2954.67	3597.69	3480.28	3278.89	2789	3833.08	3014.53	1.15741	0.0321849	Not_Sig
A0A0F6B5B4	Uncharacterized protein	yfjD	449.633	307.638	332.28	479.328	357.864	439.017	337.861	371.553	718.159	318.155	478.438	745.81	400.285	698.127	387.858	607.756	316.727	333.569	573	360.874	450.697	632.086	509.037	663.33	512.961	888.208	447.392	478.546	394.425	764.373	587.77	780.678	509.69	400.815	369.121	426.395	531.153	476.343	413.167	517.979	586.483	544.498	0.827729	0.0430056	Not_Sig
A0A0F6B5B5	Putative cytoplasmic protein	STM14_3285	299.3	542.407	499.094	107.692	586.433	408.926	425.026	408.646		510.75	443.252	452.873	326.603	406.219	460.412	374.047	880.376	455.958	188.707	497.26	435.473	240.395	275.916	368.902	378.424		327.008	363.87	297.718	317.549	297.448	342.131	515.618	485.065	312.487	313.185	162.357	90.9564	349.861	255.965	228.325	311.746	1.39688	0.00640224	Not_Sig
A0A0F6B5B7	NAD kinase	ppnK	813.914	995.774	713.422	739.453	1394.61	1184.64	762.588	753.827	674.849	1366.86	1051.42	739.664	896.308	886.816	1262.78	815.731	1292.25	902.609	1282.6	945.2	973.767	482.213	596.725	699.554	817.732	764.28	634.141	673.291	676.31	994.094	604.802	996.356	668.493	844.995	601.723	764.63	695.646	615.148	803.97	738.091	591.941	713.207	1.36534	0.000129445	Not_Sig
A0A0F6B5C1	UPF0125 protein STM14_3292	yfjF	229.322	85.3437	146.267	185.177	347.801	285.612	183.302	128.305	398.256	186.901	244.705	417.585	256.165	348.866	362.814	217.61	254.933	169.308	237.276	250.711	246.813	225.723	514.128	346.938	208.653	395.332	392.477	235.149	129.199		276.958	642.095	319.081	278.147	336.417	398.264	552.433	421.93	302.513	431.971	427.645	359.74	0.686087	0.00267423	Not_Sig
A0A0F6B5N3	Alanine--tRNA ligase	alaS	3544.73	3729.61	4650.43	4188.74	4285	4093.19	4084.44	3597.86	3413.95	5355.27	4075.78	4854.74	3884.97	4763.56	4246.24	3520.84	5367.12	4303.8	5874.65	3904.34	4286.96	3868.36	3099.31	3318.13	3269.46	4200.32	3413.28	2999.04	3323.2	3390.7	3108.79	3929.13	3072.05	3017.44	2922.31	3106.52	4395.86	2819.2	3684.75	2850.88	3202.09	3349.54	1.27987	7.39786e-06	Not_Sig
A0A0F6B5P0	Murein hydrolase B	mltB	1418.52	1185.75	384.523	807.523	1412.38	1474.99	804.293	795.48	337.739	2385.69	1180.53	445.815	1478.46	1490.98	2446.51	1379.14	334.31	357.279	1454.99	1414.74	1149.48	475.184	615.472	748.631	1019.86	381.203	908.549	786.385	874.334	788.658	372.053	426.274	906.141	1029.13	947.665	857.919	529.677	897.049	883.583	1136.55	897.22	774.077	1.48497	0.0152245	Not_Sig
A0A0F6B5P8	DNA-binding transcriptional repressor SrlR	srlR	460.802	1004.32	720.902	411.991	975.699	921.947	791.101	588.906	260.092	953.995	882.362	1476.74	702.312	1211.89	1077.24	782.742	1144.44	802.126	1209.32	911.97	864.545	379.14	786.072	379.872	769.797	544.482	817.4	347.487	565.723	477.464	422.86	505.642	396.087	690.619	789.172	1057.74	939.585	708.926	1045.01	507.055	783.727	645.692	1.33894	0.0119078	Not_Sig
A0A0F6B5V3	Secretion chaperone	sicA	400.623	209.033	777.318	110.094	1177.29	541.997	538.325	538.14	775.84	434.913	621.851	182.344	912.079	947.253	480.482	565.589	881.644	580.526	586.773	377.621	581.987	512.736	123.872	565.313	557.322	215.303	351.752	349.096	297.307	501.67	221.469	229.796	541.242	894.382	314.664	213.204	712.318	386.46	457.948	469.211	139.18	402.712	1.44517	0.0219612	Not_Sig
A0A0F6B5Y4	AP_endonuc_2 domain-containing protein	ygbM	163.394	93.8017	178.421	188.304	204.716	163.863	149.553	88.5722	368.053	244.205	153.518	246.508	181.735	220.355	96.5085	175.671	151.678	209.88	168.545	145.272	179.628	265.87	200.615	177.752	156.183	334.58	143.005	288.571	133.365	318.099	350.437		274.502	130.341	186.426	234.935	283.32	196.495	274.884	201.259	221.98	230.138	0.780523	0.0211964	Not_Sig
A0A0F6B5Z6	5'/3'-nucleotidase SurE	surE	2474.24	1720.75	1547.82	2781.14	1705.23	1954.6	1573.23	1208.44	2282.83	254.233	1238.62	483.157	2373.25	1302.66	1853.42	1333.3	1495.36	2462.81	1994.27	1020.3	1652.98	1587.59	1697.04	1514.67	2985.02	2917.76	2346.18	1664.33	1464.08	4564.31	2779.22	994.195	3719.33	1968.53	2023.27	1943.51	2441.98	2385.15	1079.77	3351.23	1383.47	2240.53	0.737764	0.0257737	Not_Sig
A0A0F6B603	Adenylyl-sulfate kinase	cysC	1046.87	842.352	1024	1390.64	1186.29	1105.42	848.5	1182.25	1700.12	1645.48	1023.99	1059.88	874.657	415.8	1015.22	1145.83	801.553	1083.7	594.212	833.073	1040.99	1092.59	1364.56	1074.21	1232.35	2018.6	1291.4	1818.68	877.164	1840.87	1317.17	2169.25	1641.79	1264.37	1174.74	1174.98	1395.46	1316.29	737.59	1237.4	1089	1356.42	0.767453	0.0054521	Not_Sig
A0A0F6B616	Secreted effector protein	sopD	521.546	205.04	352.212	190.616	368.3	308.902	396.902	442.876	508.435	329.668	200.859	205.642	385.347	261.379	301.347	388.477	295.963	372.44	67.9365	262.18	318.303	194.605	142.948	253.567	245.818	346.132	272.2	260.996	203.421	454.044	192.945	142.047	370.426	439.552	291.86	186.613	194.327	233.523	146.299	248.497	95.2223	245.752	1.29522	0.0349082	Not_Sig
A0A0F6B620	6-carboxy-5,6,7,8-tetrahydropterin synthase	ptpS	1449.16	1911.09	1741.86	2010.6	2134.64	1972.27	2140.44	1890.13	2083.42	2513.89	2502.1	2345.74	2002.11	1744.06	2091.09	1987.31	2015.12	1648.98	1897.54	1655.03	1986.83	2540.4	2786.84	1813.53	3265.31	2534.22	2423.56	1915.68	2078.11	2984.46	1904.91	1249.48	1920.1	2640.06	2479.04	2199.58	1920	2771.73	2378.39	2626.15	2809.17	2362.04	0.841151	0.00435393	Not_Sig
A0A0F6B622	7-carboxy-7-deazaguanine synthase	ygcF	2642.42	3199.08	1111.34	1633.13	2802.44	2710.08	1904.6	2041.99	2228.1	2925.78	1886.75	779.79	1790.39	2468.72	3272.88	1633.67	1938.82	1593.95	3137.6	2376.79	2203.92	1097.41	1327.97	1765.13	2144.93	1641.04	1886.33	2264.07	2214.29	2771.43	1043.27	921.771	1885.49	1950.6	1332.13	1435.55	1116.57	1335.54	1755.65	1668.81	1559.49	1655.87	1.33097	0.00589077	Not_Sig
A0A0F6B624	CTP synthase	pyrG	4831.9	6367.56	4557.42	5613.59	5809.89	4853.59	4797.98	5053.4	4425.09	4682.11	5564.88	5017.41	5156.58	5930.87	5611.06	4735.52	5966.25	4711.34	7291.68	5069.94	5302.4	4590.9	3824.83	6135.7	4385.03	7249.64	4356.89	4746.84	5793.54	5410.22	4998.09	4967.23	3951.34	4335.64	3812.67	3992.04	4492.4	3607.87	5352.27	3959.15	5021.86	4749.21	1.11648	0.0388195	Not_Sig
A0A0F6B641	Protein Syd	syd	810.655	528.049	1047.1	884.8	435.34	490.873	638.238	728.452	1830.31	527.269	508.806	624.38	939.345	391.02	588.493	628.043	681.043	1046.1	349.375	656.876	716.728	918.522	1231.91	981.146	811.755	2272.01	726.812	1323.55	839.429	1134.48	1502.52	850.891	1107.32	1004.2	987.354	702.406	482.539	846.584	691.026	918.765	840.597	1008.69	0.710552	0.0133126	Not_Sig
A0A0F6B642	NADPH-dependent 7-cyano-7-deazaguanine reductase	queF	561.927	1209.21	794.765	644.677	1707.16	1045.75	788.31	845.682	827.922	1175.59	1180.58	1174.26	791.901	1163.04	1109.58	894.998	1811.93	840.759	1375.11	822.469	1038.28	650.05	849.13	910.303	793.99	569.008	661.84	553.987	905.658	656.199	748.123	1038.07	576.628	1100.24	960.628	1095.16	1268.89	766.191	1081.5	706.861	690.078	829.127	1.25226	0.0203802	Not_Sig
A0A0F6B660	DNA-binding transcriptional activator GcvA	gcvA	2048.95	1968.13	1330.34	1276.84	2531.3	1831.38	1647.12	1458.37	1441.3	1909.09	2075.23	811.402	1699.89	2097.01	2082.46	1563.02	1731.22	1358.12	3217.35	2061.49	1807	1134.94	1549.69	1415.14	1641.53	1465.61	1601.53	1486.31	1358.11	1579.75	929.152	1009.62	1444.55	1101.97	1200.48	1229.02	1659.25	1383.81	1406.22	1593.15	1509.2	1384.95	1.30474	0.00158739	Not_Sig
A0A0F6B668	N-acetylmuramoyl-L-alanine amidase	amiC	463.758	493.192	399.559	348.309	595.207	553.626	548.676	368.191	517.516	843.92	535.399	378.544	438.407	813.222	530.192	499.353	494.46	450.09	707.76	436.667	520.802	563.084	445.512	344.589	422.218	389.606	445.173	324.14	372.198	436.558	343.432	327.33	436.796	366.779	359.798	492.275	789.834	478.921	353.485	405.366	500.479	429.879	1.21151	0.0231095	Not_Sig
A0A0F6B670	RecBCD enzyme subunit RecD	recD	480.221	486.647	555.215	617.142	514.729	434.301	482.07	461.747	602.962	778.287	454.101	375.092	524.856	492.525	405.181	471.609	514.785	496.349	401.444	507.599	502.843	661.102	626.384	545.203	697.385	862.264	450.331	602.919	586.66	781.42	496.202	647.668	598.427	501.255	513.802	387.426	565.154	506.042	538.455	486.564	422.886	573.878	0.87622	0.0370996	Not_Sig
A0A0F6B6D4	Single-stranded-DNA-specific exonuclease RecJ	recJ	623.866	636.294	687.917	641.873	827.559	660.922	568.491	397.968	530.019	585.01	944.781	699.204	608.946	1330.7	731.124	530.984	934.682	885.674	861.422	606.357	714.69	492.361	521.397	415.663	662.326	688.375	579.539	476.531	499.288	744.592	509.754	720.3	529.072	536.544	531.797	593.085	1077.27	739.987	459.148	483.312	557.048	590.87	1.20956	0.0354541	Not_Sig
A0A0F6B6E9	Aminomethyltransferase	gcvT	6122.2	11841.1	11461.4	8757.16	18392.1	8663.86	8393.03	7713.9	6588.83	14170.5	12018	9858.64	11132.5	14757	10695.5	11909.8	18228.4	10045.3	15085.3	10058.1	11294.6	6212.66	4965.12	9338.81	7806.21	10998.9	6876.7	7830.21	9904.83	9070.41	10308.4	9197.93	6547.27	11883.9	8908.1	7583.36	10666.2	6840.16	7927.67	6128.04	6757.78	8287.63	1.36283	0.00140562	Not_Sig
A0A0F6B6G8	Fructose-bisphosphate aldolase	fba	29022.4	48643.5	29930.4	33927.7	45783.8	44630.6	39163	33522.8	24084.2	69985.2	41610.5	33774.7	40820.4	46314.1	48477.8	34634.9	33807.1	28938.2	50804.8	35303.3	39659	24337.7	24800.4	29076.1	34617.3	28215.5	36433.6	23718.2	26669.3	31727.9	22385.1	41256.6	25610.4	35218.7	34478.6	42652.1	39163.5	35545.5	35575	28817.8	29961.4	31513	1.25849	0.00444038	Not_Sig
A0A0F6B6I7	Putative regulatory protein	STM14_3727	524.774	592.666	918.908	635.355	612.14	679.807	771.572	521.956	691.64	665.619	714.243	874.879	613.776	628.616	667.97	787.65	978.186	1181.44	1003.2	697.876	738.114	446.889	962.386	383.076	731.397	530.046	573.562	445.737	449.091	566.589	328.515	849.828	389.728	468.692	496.259	704.046	803.117	627.55	560.769	615.369	549.835	574.124	1.28563	0.00401142	Not_Sig
A0A0F6B6J8	Glutathione synthetase	gshB	2367.52	3645.21	3147.18	2370.01	3504.64	2758.27	2484.23	2351.81	2316.78	4416.47	3462.55	2945.32	3355.15	3390.36	3413.67	2770.19	4736.53	3179.8	3264.46	2945.81	3141.3	2105.01	1871.47	2476.23	2422.84	3622.33	2315.57	2525.19	2760.08	2679.44	2506.23	2322.76	1874.58	3472.89	3338.6	3003.9	3215.34	2295.98	2585.39	1908.02	2301.77	2580.18	1.21747	0.00468153	Not_Sig
A0A0F6B6L5	Probable Fe(2+)-trafficking protein	yggX	3629.41	4229.49	3535.55	3435.86	5415.15	5268.95	4519.16	3172.12	2255.68	6869.77	4922.83	4050.1	3890.76	6498.36	5557.31	3233.27	5880.89	3999.31	5809.73	4093.53	4513.36	2774.82	3228.52	2415.68	3815.99	2760.34	3440.81	3076.19	3293.28	2872.15	1775.53	2868.33	2786.81	3664.07	3052.52	3308.63	3820.55	3377.13	3387.13	2930.39	3193.82	3092.14	1.45963	2.12879e-05	Not_Sig
A0A0F6B6L7	Membrane-bound lytic murein transglycosylase C	mltC	958.922	1502.15	804.769	1707.14	2281.49	1466.38	1213.45	1184.32	1156.27	2798.88	1657.03	836.006	1324.66	2309.67	2231.43	1238.05	1239.99	740.48	2484.66	1343.6	1523.97	877.165	790.69	647.284	1277.03	923.729	693.524	774.755	951.672	958.028	759.35	1118.82	1063.53	1475.47	1269.49	1594.67	1390.53	1209.38	1017.19	951.26	1036.93	1039.03	1.46673	0.00200121	Not_Sig
A0A0F6B6Q2	Putative D-mannonate oxidoreductase	STM14_3796	339.97	318.014	765.467	456.617	543.61	388.768	353.818	407.427	547.002	362.327	542.725	737.798	353.109	429.174	240.019	349.798	557.302	767.871	560.358	314.306	466.774	970.78	334.616	633.093	370.052	936.331	496.025	377.155	393.973	484.417	551.87	1436.63	428.698	488.712	641.09	640.835	975.059	685.861	610.618	597.875	469.497	626.159	0.745456	0.0281394	Not_Sig
A0A0F6B6Q8	Bifunctional glutathionylspermidine amidase/glutathionylspermidine synthetase	gsp	796.55	885.216	401.832	698.37	836.565	859.45	694.319	724.578	609.168	861.353	804.667	537.151	823.589	1019.46	969.724	935.982	647.646	654.804	851.617	893.949	775.299	410.735	539.957	604.23	587.415	638.876	674.701	541.762	737.31	866.374	377.45	469.217	671.921	654.731	568.392	500.445	643.257	537.073	764.466	761.406	715.939	613.283	1.26418	0.000744926	Not_Sig
[truncated: 2,008 more rows]
