# Supplementary material for: Characterization of a Salmonella enterica serovar Typhimurium lineage with rough colony morphology and multidrug resistance
Source: Nat Commun. 2024 Jul 20;15:6123. doi: 10.1038/s41467-024-50331-y (PMC11271444; doi:10.1038/s41467-024-50331-y)
Supplement: Supplementary file 11 — Dataset 8 [file 41467_2024_50331_MOESM11_ESM.xlsx]

## Sheet: Sheet3
Table S8 - GO and KEGG enrichment analysis
KEGG_enrichment table
Column_title	Description
Level1	KEGG level1
Level2	KEGG level2
Map_ID	KO ID
Map_Name	KO Name
Test	Number of protein mapping to this KO in test dataset
TestAll	Number of protein in test dataset
Ref	Number of protein mapping to this KO in reference dataset
RefAll	Number of protein in reference dataset
Test_Seq	Protein IDs for test dataset
Ref_Seq	Protein IDs for reference dataset
P value	P value
FDR	FDR
richFactor	richFactor
GO_enrichment table
Column_title	Description
GO_ID	GO ID
Term	GO Name
Category	Category
Test	Number of protein mapping to this GO term in test dataset
Ref	Number of protein in test dataset
TestAll	Number of protein mapping to this GO term in reference dataset
RefAll	Number of protein in reference dataset
TestSeqs	Protein IDs for test dataset
RefSeqs	Protein IDs for reference dataset
P value	P value
FDR	FDR
richFactor	richFactor

## Sheet: KEGG_Enrichment
Level1	Level2	Map_ID	Map_Name	Test	TestAll	Ref	RefAll	Test_Seq	Ref_Seq	P value	FDR	richFactor
Cellular Processes	Cell motility	ko02040	Flagellar assembly	19	424	53	3539	A0A0F6B014 A0A0F6B016 A0A740SHP9 A0A636YQ98 A0A0D6GK33 A0A0D6FLG5 A0A0D6GKK7 A0A0D6FLI0 A0A0D6GKR3 A0A0D6FLH6 A0A0F6B012 A0A0F6B2T8 A0A0F6B2V9 A0A0F6B2V5 A0A0F6B010 E7CZH2 A0A0F6B2U4 A0A0F6B011 A0A0F6B018	A0A0D6IAJ4 Q66PQ5 A0A0D6FLN1 A0A0F6B2U6 A0A0F6B014 A0A0F6B2T6 A0A0F6B2Q9 A0A0F6B016 A0A701H7H4 A0A707QCF4 A0A740SHP9 A0A5W1KB61 A0A6Y2TEX1 A0A708BJR7 A0A5W0X0I1 A0A636YQ98 A0A707CIH1 B3GDZ8 A0A0D6GK33 A0A0D6FLG5 A0A0D6FLD2 A0A0D6GKK7 A0A0D6FLI0 A0A0D6GKR3 A0A0D6FLH6 A0A0D6FLL5 A0A0F6B2T7 A0A0F6B012 A0A0F6B005 A0A0F6B2P4 A0A0F6B015 A0A0F6B2T8 A0A0F6B2V9 A0A0F6B2V5 A0A0F6B010 A0A0D6FMR0 A0A0D6GIC9 …	5.05141e-06	0.000449575	0.358491
Cellular Processes	Cell motility	ko02030	Bacterial chemotaxis	9	424	23	3539	A0A0D6ICH8 A0A0D6FLG5 A0A0D6FE87 A0A0D6ID96 A0A0D6FLI0 A0A0D6I629 A0A0D6HMT3 A0A0F6B1Q1 A0A0F6B2V5	A0A0D6ICH8 A0A0D6HVD7 A0A0F6B2Q0 A0A0F6B2P9 A0A0F6B2Q1 A0A5W0X9N5 A0A0D6FLG5 A0A0D6FE87 A0A0D6FN63 A0A0D6I4J2 A0A0D6IC63 A0A0D6FN54 A0A0D6ID96 A0A0D6FLI0 A0A0D6I629 A0A0D6FC96 A0A0D6HMT3 A0A0F6B1Q1 A0A0F6B955 A0A0F6B2V5 A0A0D6FMR0 A0A0F7JAF7 A0A0F6B2Q4	0.000814449	0.036243	0.391304
Genetic Information Processing	Translation	ko03010	Ribosome	12	424	55	3539	A0A0F6BAQ8 A0A0F6B9Y2 A0A0F6B7P5 A0A0F6B8M6 A0A0F6AWG8 A0A0F6B7L0 A0A0F6B9Y3 A0A0F6B7L7 A0A0F6B768 A0A0F6B7L8 A0A0F6B7M2 A0A0F6B7M3	A0A0F6AXU8 A0A0F6B5A6 A0A0F6B9S9 A0A0F6B7M6 A0A0F6B7N1 A0A0F6B7M7 A0A0F6B7M1 A0A0F6B8M5 A0A0F6BAQ8 A0A0F6BAR0 A0A0F6B909 A0A0F6B9Y2 A0A0F6B789 A0A0F6B7P5 A0A0F6B7N7 A0A0F6B0S4 A0A0F6B0S3 A0A0F6B8M6 A0A0F6AWG8 A0A0F6B7L0 A0A0F6B9Y1 A0A0F6B7N2 A0A0F6B6Z2 A0A0F6B7L3 A0A0D6HQI4 A0A0D6I8C6 A0A0F6B7L4 A0A0F6B9Y3 A0A0F6B7D5 A0A0F6B7L7 A0A0F6B9Y0 A0A0F6B7N0 A0A0F6B7N3 A0A0F6B7P4 A0A0F6B790 A0A0F6B7M4 A0A…	0.026548	0.787592	0.218182
Genetic Information Processing	Folding, sorting and degradation	ko04122	Sulfur relay system	5	424	17	3539	A0A0D6I8G7 A0A0F6B846 A0A0D6GVW4 A0A0D6I8D7 A0A0D6HLX2	A0A0D6HWH3 A0A0D6I8G7 A0A0F6B846 A0A0D6GVW4 A0A0D6I855 A0A0D6I8D7 A0A0D6HLX2 A0A0D6FAF6 A0A0D6HB96 A0A0D6F9I5 A0A0D6GYC7 A0A0F6B9Z5 A0A0F6AYV5 A0A0F6AYV3 A0A0D6GHS3 A0A0F6AYV4 A0A0F6AYV7	0.0439157	0.852223	0.294118
Cellular Processes	Cellular community - prokaryotes	ko05111	Biofilm formation - Vibrio cholerae	5	424	18	3539	A0A0B5KAT0 A0A0F6B5N2 A0A0F6B7I1 A0A0F6B2T8 A0A0D6I3Y9	A0A5K1VPE1 A0A0B5KAT0 A0A0D6IAJ4 A0A0F6B4I2 A0A0F6B2S9 A0A0F6B5N2 A0A0F6B7I1 A0A0F6B5M7 A0A0F7JBF3 A0A0D6I9D3 A0A0D6IP21 A0A0F6B984 A0A0F6B632 A0A0F6B2T8 A0A0D6I3Y9 A0A707QA71 A0A0F6B3F2 A0A0F6B9A1	0.0550368	0.852223	0.277778
Cellular Processes	Cellular community - prokaryotes	ko02025	Biofilm formation - Pseudomonas aeruginosa	4	424	13	3539	A0A0F6B5N2 A0A5V7DSS5 A0A0D6GKR3 A0A0F6B2T8	A0A0F6B2S9 A0A0F6B5N2 A0A0F6AX75 A0A5V7DSS5 A0A0D6I9D3 A0A0D6FWJ3 A0A0D6IDM0 A0A0D6FGZ0 A0A0D6GKR3 A0A0F6B632 A0A0F6AX67 A0A0F6B2T8 A0A0D6ICX2	0.0602052	0.852223	0.307692
Metabolism	Lipid metabolism	ko00592	alpha-Linolenic acid metabolism	2	424	4	3539	A0A0H3NJN9 A0A0F6B9E9	A0A0H3NJN9 A0A0D6FBE5 A0A0F6B9C1 A0A0F6B9E9	0.072883	0.852223	0.5
Genetic Information Processing	Replication and repair	ko03410	Base excision repair	4	424	14	3539	A0A0F6B579 A0A0F6B6Z5 A0A0D6H031 A0A0F6B3S3	A0A0F6B0N2 A0A0F6B579 A0A0F6B6Z5 A0A708CNT6 A0A0D6G8N0 A0A0D6IE43 A0A0D6I2R7 A0A0F7JDM4 A0A0D6FAM9 A0A0F6B6D4 A0A0D6H031 A0A0D6I4B2 A0A752UIS5 A0A0F6B3S3	0.0766043	0.852223	0.285714
Metabolism	Metabolism of terpenoids and polyketides	ko00281	Geraniol degradation	2	424	5	3539	A0A0D6HQI0 A0A0F6B9E9	A0A0D6FBE5 A0A0D6IP10 A0A0D6FAY3 A0A0D6HQI0 A0A0F6B9E9	0.112016	0.932633	0.4
Environmental Information Processing	Membrane transport	ko02010	ABC transporters	22	424	141	3539	A0A0D6IRN6 A0A0F6B5T1 A0A0F6B923 Q1L0E1 A0A0D6G6X0 A0A0D6FE87 A0A0D6F9Q4 A0A0D6FF42 A0A0F6AZ64 A0A0F6B056 A0A0F6B2T4 A0A0F6B1X4 A0A0F6AYY6 A0A0F6AZ49 A0A0F6B797 A0A0F6B826 A0A0F6B3M0 A0A0D6FYG7 A0A0F6B828 A0A0F6AYF9 A0A0F6B2L9 A0A0F6B1X6	A0A2J0RBL4 A0A0D6GVB9 A0A0D6FVP0 A0A0D6GZD2 A0A0D6IRN6 A0A0D6HUC4 A0A0F7DI55 A0A0D6H8G7 A0A0D6H894 A0A0D6FXJ4 A0A0D6HNL2 A0A0D6GVM8 A0A0D6HVD7 A0A0F6AZ62 A0A0F6B060 A0A0F6B6H6 A0A0F6AYY7 A0A0F6B5T1 A0A0F6B838 A0A0F6B235 A0A0F6B3U3 A0A0F6B923 A0A0F6BAL8 A0A0F6AYT3 A0A0F6B827 A0A0F6BA73 A0A0F6B5S9 A0A0F6AYY5 A0A0F6B1X5 A0A0F6B2T6 A0A0F6B9Q4 A0A718SY52 Q1L0E1 A0A718XI53 A0A5W0X6F8 A0A0F6B8Y7 A0A0F6B…	0.11362	0.932633	0.156028
Cellular Processes	Cellular community - prokaryotes	ko02026	Biofilm formation - Escherichia coli	7	424	35	3539	A0A0D6GJS0 A0A0F6B5N2 A0A0D6GLL0 A0A0D6GKR3 A0A0F6B400 A0A0F6B4P4 A0A0F6B2T8	A0A0D6GJS0 A0A0D6I812 A0A0D6I4X4 A0A0F6B401 A0A0F6B4I2 A0A0F6B7V9 A0A0F6B660 A0A0F6B7B5 A0A0F6B2S9 A0A0F6B5N2 A0A0F6B5M7 A0A0F6B1Y8 A0A0F6B2Q9 A0A0F6AWY4 A0A0F6BBE4 A0A0F6B7V8 A0A0F7JBF3 A0A0D6I9D3 A0A0D6GLJ0 A0A0D6GLL0 A0A0D6I8E9 A0A0D6GKR3 A0A0D6I6Q5 A0A0F6B2T7 A0A0F6B3Z9 A0A0F6B632 A0A0F6B400 A0A0F6B7Z7 A0A0F6AXK3 A0A0F6B4P4 A0A0F6B2T8 A0A0F6B9Q2 A0A707QA71 A0A0F6B9A1 A0A0F6B9W3	0.117199	0.932633	0.2
Metabolism	Metabolism of cofactors and vitamins	ko00780	Biotin metabolism	3	424	11	3539	A0A0D6G724 A0A0F6B4C5 A0A774MXA8	A0A0F7J659 A0A0D6I6V1 A0A0F6B031 A0A0D6FXJ3 A0A0D6G724 A0A0D6GYP7 A0A0D6HX32 A0A0F6B033 A0A0F6B8C9 A0A0F6B4C5 A0A774MXA8	0.135864	0.932633	0.272727
Metabolism	Metabolism of terpenoids and polyketides	ko00900	Terpenoid backbone biosynthesis	3	424	13	3539	A0A0D6FV95 A0A0D6H941 A0A701NG58	A0A0D6IH46 A0A0D6FV95 A0A0D6IFD2 A0A0D6H941 A0A0D6HGP7 A0A0D6IID3 A0A0D6HL24 A0A0D6IFR0 A0A0D6HGN6 A0A0F6B791 A0A0D6HAV7 A0A701NG58 A0A0F6B4T4	0.197553	0.932633	0.230769
Environmental Information Processing	Signal transduction	ko04066	HIF-1 signaling pathway	2	424	7	3539	A0A718YDX9 A0A0F6B6G9	A0A0F6B0L7 A0A718YDX9 A0A0F6B623 A0A0F6B9P0 A0A0F6B6G9 A0A5X8EV36 A0A5Y4VCR2	0.200608	0.932633	0.285714
Metabolism	Carbohydrate metabolism	ko00630	Glyoxylate and dicarboxylate metabolism	7	424	41	3539	A0A0F6AYN0 A0A0D6IER8 A0A0D6HW39 A0A0D6HWD3 A0A634A0H6 A0A0D6FPB5 A0A3V4WLB5	A0A0D6I7D1 A0A0F6B7F0 A0A0F6B9K7 A0A0F6AYN0 A0A0F6BAE2 A0A2J0RK66 A0A707MB13 A0A5W1XGL1 A0A774MX00 A0A0F6B4X3 A0A0D6IER8 A0A0D6HW39 A0A0D6IDF9 A0A0D6FW13 A0A0D6HWD3 A0A0D6GK93 A0A0D6I4T9 A0A634A0H6 A0A0D6IGP5 A0A0D6HIZ6 A0A0D6FXJ0 A0A0D6FPB5 A0A0D6IFR0 A0A5W3X526 A0A0D6HUD8 A0A0F6B9K6 A0A0F6AY10 A0A0F6B6E9 A0A0F6B0Q2 A0A0F6B6E7 A0A0F6B9H5 A0A0F6B9K5 A0A0F6AY03 A0A0F6B651 A0A0F6AWV0 A0A0D6IBQ0 A0A…	0.213567	0.932633	0.170732
Metabolism	Lipid metabolism	ko00564	Glycerophospholipid metabolism	5	424	27	3539	A0A0H3NJN9 A0A0D6I5V6 A0A0D6FAD2 A0A0D6GX27 A0A0F6AZX8	A0A0D6IGZ3 A0A0D6HU61 A0A0F6AX27 A0A0F6BA80 A0A0F6B8J6 A0A0H3NJN9 A0A0D6IQA8 A0A0D6I5V6 A0A0D6FC04 A0A0D6FAD2 A0A0D6HTT1 A0A0D6FCZ7 A0A0D6F9U9 A0A0D6I6W0 A0A0D6GX27 A0A0D6FC36 A0A0D6FAR8 A0A0F6B2S7 A0A0F6B6Y9 A0A0F6B6V1 A0A0F6B9C1 A0A0F6B585 A0A0D6FA02 A0A0F6B419 A0A0F6AZX8 A0A0F6B1Z8 A0A0F6B232	0.215654	0.932633	0.185185
Metabolism	Carbohydrate metabolism	ko00620	Pyruvate metabolism	9	424	56	3539	A0A0D6FZL4 A0A0D6HWD3 A0A0D6IR06 A0A0D6HQI0 A0A0F6AZ71 A0A0F6AWI1 A0A0F6B4B2 A0A611V475 A0A631R8B4	A0A484VU80 A0A0D6I490 A0A0D6FZL4 A0A0D6ICB4 A0A0D6ISA5 A0A0F6B1H8 A0A0F6AWU8 A0A0F6B7F0 A0A0F6AZP7 A0A0F6B7H5 A0A0F6B164 A0A0F6B480 A0A0F6B7V7 A0A5Y2NLW3 A0A0D6FAD8 A0A0D6HK59 A0A0D6I3Y3 A0A0D6G7B5 A0A0D6HWD3 A0A0D6FBH4 A0A0D6GK93 A0A0D6HE63 A0A0D6I4T9 A0A0D6GC18 A0A0D6FAP9 A0A0D6FEL9 A0A0D6FAQ8 A0A0D6IR06 A0A0D6FWF6 A0A0D6HQI0 A0A0D6F9T8 A0A0D6IFR0 A0A0D6HS89 A0A0D6HUD8 A0A0D6G069 A0A0F6AX36 A0A…	0.221715	0.932633	0.160714
Metabolism	Lipid metabolism	ko00565	Ether lipid metabolism	1	424	2	3539	A0A0H3NJN9	A0A0H3NJN9 A0A0F6B9C1	0.225292	0.932633	0.5
Metabolism	Lipid metabolism	ko00591	Linoleic acid metabolism	1	424	2	3539	A0A0H3NJN9	A0A0H3NJN9 A0A0F6B9C1	0.225292	0.932633	0.5
Metabolism	Xenobiotics biodegradation and metabolism	ko00642	Ethylbenzene degradation	1	424	2	3539	A0A0F6B9E9	A0A0D6FBE5 A0A0F6B9E9	0.225292	0.932633	0.5
Cellular Processes	Cell growth and death	ko04214	Apoptosis - fly	1	424	2	3539	A0A0F6AY97	A0A0F6AXM4 A0A0F6AY97	0.225292	0.932633	0.5
Metabolism	Lipid metabolism	ko00061	Fatty acid biosynthesis	3	424	14	3539	A0A0F6B4B2 A0A0F6B4C5 A0A774MXA8	A0A0F7J659 A0A0F6AZN0 A0A0F6B7H5 A0A0F6B031 A0A0F6B030 E8X8I9 A0A0D6FXJ3 A0A0F6AX36 A0A0F6B033 A0A0F6B4B2 A0A0F6B4C5 A0A0D6GIN1 A0A774MXA8 A0A0F6B7H4	0.230539	0.932633	0.214286
Metabolism	Metabolism of other amino acids	ko00450	Selenocompound metabolism	3	424	15	3539	A0A0D6IR51 A0A0D6HPQ5 A0A0F6AZA0	A0A0D6IR51 A0A0D6HVH4 A0A0D6ID98 A0A0D6GEH5 A0A0D6HPQ5 A0A0D6G5K5 A0A0D6INH3 A0A0F7J9X2 A0A0D6FEX4 A0A0F6B0W7 A0A0F6AZA0 A0A0F6B8H7 A0A0F6B605 A0A0F6B1A2 A0A0F6B1G9	0.264426	0.985236	0.2
Environmental Information Processing	Signal transduction	ko02020	Two-component system	23	424	167	3539	A0A0D6ICH8 A0A0F6B6V5 A0A0F6B8Z2 A0A0F6B5N2 A0A0F7JE10 A0A740SHP9 A0A636YQ98 A0A0D6G2G9 A0A0D6ID96 A0A0D6GKR3 A0A0D6HUV6 A0A0D6I629 A0A0D6HMT3 A0A0F6B1Q1 A0A0F6B400 A0A0F6B2T8 A0A0D6HCH5 A0A444A3C3 E7CZH2 A0A631REX0 A0A0F6AX13 A0A0F6AYF9 A0A0F6B5H4	A0A5K1VPE1 A0A0D6ICH8 A0A0D6IAJ4 A0A0D6HTQ1 A0A0D6IJ53 A0A0F7JF77 Q66PQ5 A0A0C5PEX0 A0A0D6G5P0 A0A0D6IDT0 A0A0D6I5K2 A0A0D6FAV6 A0A0F6B5I4 A0A0F6B1H8 A0A0F6BBD5 A0A0F6B401 A0A0F6B4E4 A0A0F6B2Q0 A0A0F6B2P9 A0A0F6B2Q1 A0A0F6B7V9 A0A0F6B7B5 A0A0F6B2S9 A0A0F6B1I3 A0A0F6B9N6 A0A0F6B6V5 A0A0F6B261 A0A0F6B0Y1 A0A0F6B8Z2 A0A0F6B5N2 A0A0F6AX47 A0A0F6AXL8 A0A0F6B4Y0 A0A0F6B1M1 A0A0F6B0Y0 A0A0F6B2Q9 A0A0F7J…	0.265682	0.985236	0.137725
Cellular Processes	Cellular community - prokaryotes	ko02024	Quorum sensing	8	424	52	3539	A0A0B5KAT0 A0A0D6IRN6 A0A0F6B6V5 A0A2J0RH61 A0A0F6B826 A0A0D6FYG7 A0A0F6B828 A0A0F6B9Q9	A0A0B5KAT0 A0A0D6FVP0 A0A0D6IRN6 A0A0F6B235 A0A0F6B6V5 A0A0F6B827 A0A0F6B9Q4 A0A0F6B5M7 A0A0F6B1Y8 A0A0F6B2Q9 E8X8I9 A0A718XI53 A0A0D6IEH3 A0A0D6IQS5 A0A0D6HV32 A0A0D6FA59 A0A0D6I9D3 A0A0D6FA21 A0A0D6GYF9 A0A0D6FWJ3 A0A0D6FW90 A0A0D6FWF2 A0A0D6ILB7 A0A0D6I8P3 A0A0D6I5K9 A0A0D6H216 A0A0D6FVQ0 A0A0D6HIS2 A0A2J0RH61 A0A0F6B5B1 A0A0F6B1Z9 A0A0F6B0G9 A0A0F6B9Q7 A0A0F6B814 A0A0F6B830 A0A0F6B826 A0A0F6B…	0.279831	0.991327	0.153846
Metabolism	Lipid metabolism	ko00590	Arachidonic acid metabolism	1	424	3	3539	A0A0H3NJN9	A0A0H3NJN9 A0A0F6B0T0 A0A0F6B9C1	0.31816	0.991327	0.333333
Metabolism	Lipid metabolism	ko01040	Biosynthesis of unsaturated fatty acids	1	424	3	3539	A0A0F6B228	A0A0D6H9Q2 A0A0F6B228 A0A0F6AXY9	0.31816	0.991327	0.333333
Genetic Information Processing	Translation	ko03013	RNA transport	1	424	3	3539	A0A0F7J8G9	A0A0F7J8G9 A0A0D6ICP0 A0A0F6B1Z3	0.31816	0.991327	0.333333
Metabolism	Xenobiotics biodegradation and metabolism	ko00983	Drug metabolism - other enzymes	3	424	17	3539	A0A0F6B9D5 A0A5V8Z9L5 A0A0F6B143	A0A0D6FF16 A0A0F6B3H3 A0A0F6B8M9 A0A0F6B4T8 A0A0D6F9Q7 A0A0D6FAH8 A0A0D6IQZ8 A0A0F7JFU8 A0A0F6B4R7 A0A0F6B9D5 A0A0F6B242 A0A0F6AZ33 A0A5V8Z9L5 A0A0D6FBD2 A0A0D6HTX4 A0A0D6HHY5 A0A0F6B143	0.333502	0.991327	0.176471
Metabolism	Energy metabolism	ko00190	Oxidative phosphorylation	6	424	41	3539	A0A0D6FBH9 A0A0F6B467 A0A0F6B466 A0A0F6B458 A0A0F6B461 A0A0D6HCH5	P0A1Y6 A0A0F6B934 A0A0F6AXR8 A0A0F6B937 A0A0F6B935 A0A0F6AYN3 A0A0F6AYN2 A0A0F6BAT4 A0A0F6B938 A0A5W2MPD9 A0A0F6B465 A0A5Y2NLW3 A0A0D6FC37 A0A0D6ILY3 A0A0D6FBH9 A0A0D6H122 A0A0D6FAJ7 A0A0D6FBD5 A0A0D6HS89 A0A0D6H1B8 A0A0F6B467 A0A0F6AYP3 A0A0F6B939 A0A0F6B940 A0A0F6B048 A0A0F6B466 A0A0F6B941 A0A0F6AXR9 A0A0F6B458 A0A0F6B461 A0A0F6BAK9 A0A0F6B464 A0A0D6HCH5 A0A0D6H908 A0A707H566 A0A707ZP40 A0A707Q…	0.367138	0.991327	0.146341
Metabolism	Metabolism of cofactors and vitamins	ko00790	Folate biosynthesis	4	424	26	3539	A0A0F7JD42 A0A0E3N5Y9 A0A0D6HIR3 A0A0D6HLX2	A0A0D6IP50 A0A0D6ICF1 A0A0F7JD42 A0A0F6B622 A0A0F6B620 A0A0F6AXT5 A0A2S1PJ02 A0A1L7RCH2 A0A0E3N5Y9 A0A0F6B3Q6 A0A0D6HIR3 A0A0D6HLX2 A0A0D6GWN3 A0A0D6HI87 A0A0D6IB74 A0A0F6B1Z9 A0A0F6B034 A0A0F6B621 A0A0F6B642 A0A0F6B2D1 A0A0F6B4B1 A0A0F6AYV5 A0A0F6AYV3 A0A2S1PIS4 A0A0F6AYV4 A0A0F6AYV7	0.379912	0.991327	0.153846
Metabolism	Metabolism of other amino acids	ko00473	D-Alanine metabolism	1	424	4	3539	A0A0D6FUB7	A0A0D6HJN8 A0A0D6FUB7 A0A0F6AXJ6 A0A0F6BA92	0.399919	0.991327	0.25
Metabolism	Amino acid metabolism	ko00330	Arginine and proline metabolism	4	424	27	3539	A0A0D6IF82 A0A0D6GF49 A0A718YHY8 A0A0F6B0N7	A0A0D6GKM3 A0A0D6IF82 A0A0D6GF49 A0A0D6HF56 A0A0F6AXC8 A0A0F6B1L9 A0A0F6B6L9 A0A718YHY8 A0A718W649 A0A706QFA2 A0A0D6H297 A0A0D6G5F5 A0A0D6HA14 A0A0D6GBT3 A0A0D6GEL5 A0A0D6GDJ4 A0A0F7DJG2 A0A0D6IA17 A0A0D6HGS3 A0A0F6B0N7 A0A0F6B701 A0A0F6B0N6 A0A0F6BAF6 A0A5W1Q1K2 A0A711LK90 A0A0F6AWW1 A0A0F6B6I0	0.408478	0.991327	0.148148
Metabolism	Carbohydrate metabolism	ko00640	Propanoate metabolism	5	424	35	3539	A0A0D6ID83 A0A0D6IR10 A0A0D6IR06 A0A0F6B4B2 A0A0D6IBS4	A0A0D6FI45 A0A0D6FI37 A0A0D6ID83 A0A0D6ICB4 A0A0F6B7H5 A0A0F6B480 A0A0D6HC33 A0A0D6HC45 A0A0D6IR10 A0A0D6I6E7 A0A0D6IP10 A0A0D6FBH4 A0A0D6FAY3 A0A0D6IJ15 A0A0D6IR06 A0A0D6HCM5 A0A0D6HIZ6 A0A0D6FI53 A0A0D6HCA6 A0A0D6GZ12 A0A0D6IFR0 A0A0D6HUD8 A0A0F6AX36 A0A0F6B396 A0A0F6AZP0 A0A0F6B651 A0A0F6AWV0 A0A0F6AYN8 A0A0F6BAU5 A0A0F6B4B2 A0A0D6IBS4 A0A3Y1BQ65 A0A0F6B7H4 A0A0F6B7G9 A0A0F6B397	0.411164	0.991327	0.142857
Metabolism	Metabolism of other amino acids	ko00480	Glutathione metabolism	4	424	28	3539	A0A0D6FGU8 A0A611B2H7 A0A0D6H6L9 A0A0F6B143	A0A0D6I607 A0A0D6FGU8 A0A0F6B6J8 A0A0F6B6L9 A0A718W7P3 A0A718XXL5 A0A0D6I713 A0A0D6F9H9 A0A0D6HF97 A0A0D6H297 A0A0D6GNC7 A0A0D6HNU7 A0A611B2H7 A0A0D6IK64 A0A0D6H6L9 A0A0D6HGS3 A0A0D6H234 A0A0D6GHH5 A0A0F6B0T0 A0A0F6B2L1 A0A0F6B6Q8 A0A0F6AZ33 A0A0D6FBD2 A0A0D6HTX4 A0A6Y4Q821 A0A701JZS1 A0A5Z2ZA49 A0A0F6B143	0.436772	0.991327	0.142857
Metabolism	Nucleotide metabolism	ko00240	Pyrimidine metabolism	6	424	45	3539	A0A0D6HQL8 A0A0D6HBQ1 A0A0F6B9D5 A0A5V8Z9L5 A0A0D6FBK0 A0A5W9L6A1	A0A0D6HQL8 A0A0D6FF16 A0A0F6BAY3 A0A0F6AX22 A0A0F6B4Q3 A0A0F6AZC9 A0A0F6B3H3 A0A0F6B5L4 A0A0F6B624 A0A718VKM7 A0A701AYM6 A0A0F6B8M9 A0A0F6B4T8 A0A0F6B1Z4 A0A602BZT5 A0A0F7J6L0 A0A0D6HRH1 A0A0D6IGD5 A0A0D6FE03 A0A0D6IKA4 A0A0D6FC53 A0A0D6IH48 A0A0F7J8M0 A0A0D6HP98 A0A0D6I4E0 A0A0D6FEI1 A0A0D6HBQ1 A0A0D6HJJ8 A0A0D6HQ38 A0A0F7JFU8 A0A0D6IHV6 A0A0D6IA17 A0A0D6GKP2 A0A0F6B9D5 A0A0F6B242 A0A0F6B3H2 A0A…	0.456928	0.991327	0.133333
Metabolism	Carbohydrate metabolism	ko00052	Galactose metabolism	3	424	21	3539	A0A0D6IKR1 A0A0D6GE41 A0A0F6B246	A0A0D6G0T8 A0A3Z1VA02 A0A0D6IKR1 A0A0D6GZS7 A0A0D6FAI0 A0A0D6IBS8 A0A0D6IL30 A0A0D6HBG9 A0A0D6GE41 A0A0D6H141 A0A0F6B9P0 A0A0F6B3E7 A0A0F6BAF8 A0A0F6B8Z6 A0A0F6B1N7 A0A0D6I263 A0A0D6GZL6 A0A0D6GYF2 A0A0D6GZJ7 A0A0F6B9I8 A0A0F6B246	0.46897	0.991327	0.142857
Genetic Information Processing	Replication and repair	ko03430	Mismatch repair	3	424	21	3539	A0A0F6BAA1 A0A0F6AXP9 A0A0F6BB02	A0A0D6F9K8 A0A0D6HGD6 A0A0F6B5X8 A0A0F6BAA1 A0A0F6AXW4 A0A0D6GJA6 A0A0D6FHQ4 A0A3R0F9P6 A0A0D6FAM9 A0A0D6IPI8 A0A0F6AYE4 A0A0F6B7T8 A0A0F6AXP9 A0A0F6BAM3 A0A0F6B2K2 A0A0F6B6D4 A0A0F6AX64 A0A0F6BB02 A0A0F6B2K0 A0A0F6BBA0 A0A0D6IH27	0.46897	0.991327	0.142857
Metabolism	Xenobiotics biodegradation and metabolism	ko00362	Benzoate degradation	1	424	5	3539	A0A0F6B9E9	A0A0D6FBE5 A0A0D6IP10 A0A0D6FAY3 A0A0D6IFR0 A0A0F6B9E9	0.471895	0.991327	0.2
Genetic Information Processing	Transcription	ko03020	RNA polymerase	1	424	5	3539	A0A5W0UEF6	A0A5W0UEF6 A0A0F6B8P2 A0A0F6B9Y4 A0A0F6B9Y5 A0A0F6B7L1	0.471895	0.991327	0.2
Metabolism	Carbohydrate metabolism	ko00010	Glycolysis / Gluconeogenesis	6	424	48	3539	A0A718YDX9 A0A0D6HQI0 A0A0D6GE41 A0A0F6B6G9 A0A611V475 A0A631R8B4	A0A484VU80 A0A0D6I490 A0A0F6B8K0 A0A0F6AWU8 A0A0F6B4I2 A0A0F6B0L7 A0A719DCP5 A0A718YDX9 A0A0F6B7V7 A0A0D6FAD8 A0A0D6GZS7 A0A0D6FAI0 A0A0D6GMM0 A0A0D6GC18 A0A0D6HR47 A0A0D6FWF6 A0A0D6IRQ8 A0A0D6HQI0 A0A0D6I2B9 A0A0D6GE41 A0A0D6H141 A0A0D6HUU1 A0A0D6GFY5 A0A0D6HUD8 A0A0D6G069 A0A0F6B623 A0A0F6B9P0 A0A0F6B1I0 A0A0F6B0Q0 A0A0F6B6G9 A0A0F6AYS1 A0A0F6AWV0 A0A0F6B3J5 A0A0F6B6G8 A0A0F6B1Q3 A0A0D6FPD3 A0A…	0.522287	0.991327	0.125
Metabolism	Xenobiotics biodegradation and metabolism	ko00625	Chloroalkane and chloroalkene degradation	1	424	6	3539	A0A611V475	A0A484VU80 A0A0D6FWF6 A0A0F6B1I0 A0A0F6B1Q3 A0A0D6IR42 A0A611V475	0.535256	0.991327	0.166667
Metabolism	Lipid metabolism	ko00071	Fatty acid degradation	2	424	15	3539	A0A611V475 A0A0F6B9E9	A0A484VU80 A0A0D6IGZ3 E8X8I9 A0A0D6FBE5 A0A0D6IP10 A0A0D6FAY3 A0A0D6FWF6 A0A0D6IFR0 A0A0F6AZ27 A0A0F6B1I0 A0A0F6AXB6 A0A0F6B1Q3 A0A0D6IR42 A0A611V475 A0A0F6B9E9	0.551938	0.991327	0.133333
Environmental Information Processing	Membrane transport	ko02060	Phosphotransferase system (PTS)	4	424	33	3539	A0A0D6FE30 A0A0F6B4I1 A0A0F6B9U6 A0A0F6B7A9	A0A0F7DJU7 A0A0D6G0T8 A0A0D6IBX0 A0A0F6B3S5 A0A0F6B4I2 A0A0F6B3S6 A0A0D6FSJ8 A0A0D6FBJ9 A0A0D6FE30 A0A0D6H5N8 A0A0D6IFS7 A0A0D6F9K1 A0A0D6FB48 A0A0F6B4I1 A0A0F6B9U6 A0A0F6B4I0 A0A0F6BAQ0 A0A0F6B7A9 A0A0F6B5E4 A0A0F6BB78 A0A0F6B8S8 A0A0F6B0P6 A0A0F6AY62 A0A0F6B2D8 A0A0F6B0P8 A0A0F6B1N7 A0A0D6I263 A0A718QD24 A0A0F6B7B1 A0A0F6B2D9 A0A0F6B8S5 A0A0F6B5P3 A0A0F6AZ57	0.570338	0.991327	0.121212
Genetic Information Processing	Replication and repair	ko03030	DNA replication	2	424	16	3539	A0A0F6BAA1 A0A0F6BB02	A0A0D6HGD6 A0A0F6AX34 A0A0F6AX63 A0A0F6BAA1 A0A0F6AXW4 A0A0D6GJA6 A0A0F7JDM4 A0A3R0F9P6 A0A0D6FAM9 A0A0F6AYE4 A0A0F6BA91 A0A0F6AX64 A0A0F6BB02 A0A0F6B2K0 A0A0F6BBA0 A0A0F6B6Z3	0.588092	0.991327	0.125
Genetic Information Processing	Replication and repair	ko03440	Homologous recombination	3	424	25	3539	A0A0F6BAA1 A0A0F6B2M3 A0A0F6BB02	A0A0D6HGD6 A0A0D6IR17 A0A0F6B2M2 A0A0F6B5N7 A0A0F6BAA1 A0A0F6AXW6 A0A0F6AXW4 A0A0D6GJA6 A0A0F7JDM4 A0A0D6IFP7 A0A0D6I477 A0A3R0F9P6 A0A0D6HRK4 A0A0F6AYE4 A0A0F6B2M3 A0A0F6B670 A0A0F6B6D4 A0A0F6AX64 A0A0F6BB02 A0A0F6BB87 A0A0F6B2K0 A0A0F6BBA0 A0A0D6IKX8 A0A6C8WTB6 A0A0D6IG40	0.590778	0.991327	0.12
Metabolism	Amino acid metabolism	ko00360	Phenylalanine metabolism	1	424	7	3539	A0A0D6I639	A0A706QFA2 A0A0D6HTW4 A0A0D6FHJ1 A0A0D6IQZ8 A0A0D6IDS5 A0A0D6I639 A0A0D6FTG4	0.59103	0.991327	0.142857
Metabolism	Xenobiotics biodegradation and metabolism	ko00626	Naphthalene degradation	1	424	7	3539	A0A611V475	A0A484VU80 A0A0D6FED2 A0A0D6FWF6 A0A0F6B1I0 A0A0F6B1Q3 A0A0D6IR42 A0A611V475	0.59103	0.991327	0.142857
Metabolism	Xenobiotics biodegradation and metabolism	ko00633	Nitrotoluene degradation	1	424	7	3539	A0A0F6AZ46	A0A0D6IDT0 A0A0F6AZ46 A0A0D6G4B2 A0A0F7DIJ6 A0A0D6G9C7 A0A0F6B6S0 A0A0F6AY64	0.59103	0.991327	0.142857
Metabolism	Metabolism of terpenoids and polyketides	ko01053	Biosynthesis of siderophore group nonribosomal peptides	1	424	7	3539	A0A0D6H6Z5	A0A0F6B447 A0A0D6H563 A0A0D6H6Z5 A0A0D6H4V5 A0A0F6AY85 A0A0D6H6F0 A0A0D6H651	0.59103	0.991327	0.142857
Fisher's exact tests were performed without adjusting for multiple comparisons.

## Sheet: GO_Enrichment
GO_ID	Term	Category	Test	Ref	TestAll	RefAll	TestSeqs	RefSeqs	P value	FDR	richFactor
GO:0044463	cell projection part	C	14	24	424	3539	E7CZH2,A0A0F6B2U4,A0A0D6GK33,A0A0F6B018,A0A0F6B2V9,A0A0D6FLG5,A0A0D6FLH6,A0A0D6FLI0,A0A0F6B012,A0A0F6B2V5,A0A0F6B014,A0A0F6B016,A0A0D6GKK7,A0A0F6B010	B3GDZ8,E7CZH2,G3M0D1,Q66PQ5,A0A0F6B2U4,A0A0D6GK33,A0A0F6B018,A0A0F6B2V9,A0A3Y8I5P8,A0A0C5PEW5,A0A0D6FLD2,A0A0D6FLG5,A0A0D6FLH6,A0A0D6FLI0,A0A0D6FTP2,A0A0D6GIC9,A0A0F6B012,A0A0F6B2V5,A0A0F6B014,A0A0F6B015,A0A0F6B016,A0A0D6FLL5,A0A0D6GKK7,A0A0F6B010	6.45572e-08	4.34147e-05	0.583333
GO:0044461	bacterial-type flagellum part	C	14	24	424	3539	E7CZH2,A0A0F6B2U4,A0A0D6GK33,A0A0F6B018,A0A0F6B2V9,A0A0D6FLG5,A0A0D6FLH6,A0A0D6FLI0,A0A0F6B012,A0A0F6B2V5,A0A0F6B014,A0A0F6B016,A0A0D6GKK7,A0A0F6B010	B3GDZ8,E7CZH2,G3M0D1,Q66PQ5,A0A0F6B2U4,A0A0D6GK33,A0A0F6B018,A0A0F6B2V9,A0A3Y8I5P8,A0A0C5PEW5,A0A0D6FLD2,A0A0D6FLG5,A0A0D6FLH6,A0A0D6FLI0,A0A0D6FTP2,A0A0D6GIC9,A0A0F6B012,A0A0F6B2V5,A0A0F6B014,A0A0F6B015,A0A0F6B016,A0A0D6FLL5,A0A0D6GKK7,A0A0F6B010	6.45572e-08	4.34147e-05	0.583333
GO:0040011	locomotion	P	18	42	424	3539	A0A0D6FLG5,A0A0D6FLH6,A0A0D6FLI0,A0A0D6HMT3,A0A0D6I629,A0A0D6ICH8,A0A0D6ID96,A0A0F6B1Q1,A0A0F6B2V5,A0A0D6GK33,A0A0D6GKK7,A0A0F6B010,A0A0F6B012,A0A0F6B014,A0A0F6B016,A0A0F6B018,A0A0F6B2U4,E7CZH2	A0A0C5PEW5,A0A0D6FC96,A0A0D6FLG5,A0A0D6FLH6,A0A0D6FLI0,A0A0D6FN54,A0A0D6FN63,A0A0D6HMT3,A0A0D6HUD8,A0A0D6I629,A0A0D6IC63,A0A0D6ICH8,A0A0D6ID96,A0A0D6IDV1,A0A0F6B1Q1,A0A0F6B2Q0,A0A0F6B2Q4,A0A0F6B2V5,A0A0F7JAF7,A0A455ZXC8,A0A068EW63,A0A0D6FLL5,A0A0D6FLN1,A0A0D6FMF8,A0A0D6FTP2,A0A0D6GIC9,A0A0D6GK33,A0A0D6GKK7,A0A0F6B010,A0A0F6B012,A0A0F6B014,A0A0F6B015,A0A0F6B016,A0A0F6B018,A0A0F6B2U4,A0A3Y8I5P8,A0A…	4.14074e-07	0.000157474	0.428571
GO:0009288	bacterial-type flagellum	C	14	27	424	3539	E7CZH2,A0A0F6B2U4,A0A0D6GK33,A0A0F6B018,A0A0F6B2V9,A0A0D6FLG5,A0A0D6FLH6,A0A0D6FLI0,A0A0F6B012,A0A0F6B2V5,A0A0F6B014,A0A0F6B016,A0A0D6GKK7,A0A0F6B010	B3GDZ8,E7CZH2,G3M0D1,Q66PQ5,A0A0F6B2U4,A0A0D6GK33,A0A0F6B018,A0A0F6B2V9,A0A3Y8I5P8,A0A0C5PEW5,A0A0D6FLD2,A0A0D6FLG5,A0A0D6FLH6,A0A0D6FLI0,A0A0D6FTP2,A0A0D6GIC9,A0A0F6B012,A0A0F6B2V5,A0A0F6B014,A0A0F6B015,A0A0F6B016,A0A0D6FLL5,A0A0D6GKK7,A0A0F6B010,A0A0D6FMF8,A0A0F7JAF7,A0A3Z7WN73	4.68323e-07	0.000157474	0.518519
GO:0044422	organelle part	C	18	44	424	3539	E7CZH2,A0A0F6B2U4,A0A0D6GK33,A0A0F6B018,A0A0F6B2V9,A0A0D6FLG5,A0A0D6FLH6,A0A0D6FLI0,A0A0F6B012,A0A0F6B2V5,A0A0F6B014,A0A0F6B016,A0A0D6GKK7,A0A0F6B010,A0A0F6B7L7,A0A0F6B7L8,A0A0F6B9Y2,A0A0F6B7P5	A0A0D6H2X7,B3GDZ8,E7CZH2,G3M0D1,Q66PQ5,A0A0F6B2U4,A0A0D6GK33,A0A0F6B018,A0A0F6B2V9,A0A3Y8I5P8,A0A0C5PEW5,A0A0D6FLD2,A0A0D6FLG5,A0A0D6FLH6,A0A0D6FLI0,A0A0D6FTP2,A0A0D6GIC9,A0A0F6B012,A0A0F6B2V5,A0A0F6B014,A0A0F6B015,A0A0F6B016,A0A0D6FLL5,A0A0D6GKK7,A0A0F6B010,A0A0F6B027,A0A0F6B7L7,A0A0F6B7L8,A0A0F6B7M6,A0A0F6B7N1,A0A0F6B7N3,A0A0F6B9Y1,A0A0F6B9Y2,A0A0D6I8K2,A0A0F6AX20,A0A0F6B7L9,A0A0F6B7N2,A0A0F6B7…	9.57065e-07	0.00025745	0.409091
GO:0042995	cell projection	C	15	33	424	3539	A0A0D6IF72,E7CZH2,A0A0F6B2U4,A0A0D6GK33,A0A0F6B018,A0A0F6B2V9,A0A0D6FLG5,A0A0D6FLH6,A0A0D6FLI0,A0A0F6B012,A0A0F6B2V5,A0A0F6B014,A0A0F6B016,A0A0D6GKK7,A0A0F6B010	A0A0D6FMF8,A0A0F7JAF7,A0A3Z7WN73,A0A023SVJ7,A0A0A7CSG6,A0A0D6GLJ0,A0A0D6IF72,A0A0F6B3K8,Q9X3T5,B3GDZ8,E7CZH2,G3M0D1,Q66PQ5,A0A0F6B2U4,A0A0D6GK33,A0A0F6B018,A0A0F6B2V9,A0A3Y8I5P8,A0A0C5PEW5,A0A0D6FLD2,A0A0D6FLG5,A0A0D6FLH6,A0A0D6FLI0,A0A0D6FTP2,A0A0D6GIC9,A0A0F6B012,A0A0F6B2V5,A0A0F6B014,A0A0F6B015,A0A0F6B016,A0A0D6FLL5,A0A0D6GKK7,A0A0F6B010	1.58038e-06	0.000354267	0.454545
GO:0071973	bacterial-type flagellum-dependent cell motility	P	13	27	424	3539	A0A0D6FLG5,A0A0D6FLH6,A0A0D6FLI0,A0A0D6GK33,A0A0D6GKK7,A0A0F6B010,A0A0F6B012,A0A0F6B014,A0A0F6B016,A0A0F6B018,A0A0F6B2U4,A0A0F6B2V5,E7CZH2	A0A0D6FTP2,A0A0F7JA38,A0A068EW63,A0A0C5PEW5,A0A0D6FLG5,A0A0D6FLH6,A0A0D6FLI0,A0A0D6FLL5,A0A0D6FLN1,A0A0D6FMF8,A0A0D6GIC9,A0A0D6GK33,A0A0D6GKK7,A0A0F6B010,A0A0F6B012,A0A0F6B014,A0A0F6B015,A0A0F6B016,A0A0F6B018,A0A0F6B2U4,A0A0F6B2V5,A0A3Y8I5P8,A0A3Z7WN73,B3GDZ8,E7CZH2,G3M0D1,Q66PQ5	3.60502e-06	0.000673101	0.481481
GO:0048870	cell motility	P	13	28	424	3539	A0A0D6FLG5,A0A0D6FLH6,A0A0D6FLI0,A0A0D6GK33,A0A0D6GKK7,A0A0F6B010,A0A0F6B012,A0A0F6B014,A0A0F6B016,A0A0F6B018,A0A0F6B2U4,A0A0F6B2V5,E7CZH2	A0A068EW63,A0A0C5PEW5,A0A0D6FLG5,A0A0D6FLH6,A0A0D6FLI0,A0A0D6FLL5,A0A0D6FLN1,A0A0D6FMF8,A0A0D6FTP2,A0A0D6GIC9,A0A0D6GK33,A0A0D6GKK7,A0A0F6B010,A0A0F6B012,A0A0F6B014,A0A0F6B015,A0A0F6B016,A0A0F6B018,A0A0F6B2U4,A0A0F6B2V5,A0A3Y8I5P8,A0A3Z7WN73,B3GDZ8,E7CZH2,G3M0D1,Q66PQ5,A0A0F7JAF7,A0A0F7JA38	6.00536e-06	0.000673101	0.464286
GO:0001539	cilium or flagellum-dependent cell motility	P	13	28	424	3539	A0A0D6FLG5,A0A0D6FLH6,A0A0D6FLI0,A0A0D6GK33,A0A0D6GKK7,A0A0F6B010,A0A0F6B012,A0A0F6B014,A0A0F6B016,A0A0F6B018,A0A0F6B2U4,A0A0F6B2V5,E7CZH2	A0A068EW63,A0A0C5PEW5,A0A0D6FLG5,A0A0D6FLH6,A0A0D6FLI0,A0A0D6FLL5,A0A0D6FLN1,A0A0D6FMF8,A0A0D6FTP2,A0A0D6GIC9,A0A0D6GK33,A0A0D6GKK7,A0A0F6B010,A0A0F6B012,A0A0F6B014,A0A0F6B015,A0A0F6B016,A0A0F6B018,A0A0F6B2U4,A0A0F6B2V5,A0A3Y8I5P8,A0A3Z7WN73,B3GDZ8,E7CZH2,G3M0D1,Q66PQ5,A0A0F7JAF7,A0A0F7JA38	6.00536e-06	0.000673101	0.464286
GO:0097588	archaeal or bacterial-type flagellum-dependent cell motility	P	13	28	424	3539	A0A0D6FLG5,A0A0D6FLH6,A0A0D6FLI0,A0A0D6GK33,A0A0D6GKK7,A0A0F6B010,A0A0F6B012,A0A0F6B014,A0A0F6B016,A0A0F6B018,A0A0F6B2U4,A0A0F6B2V5,E7CZH2	A0A068EW63,A0A0C5PEW5,A0A0D6FLG5,A0A0D6FLH6,A0A0D6FLI0,A0A0D6FLL5,A0A0D6FLN1,A0A0D6FMF8,A0A0D6FTP2,A0A0D6GIC9,A0A0D6GK33,A0A0D6GKK7,A0A0F6B010,A0A0F6B012,A0A0F6B014,A0A0F6B015,A0A0F6B016,A0A0F6B018,A0A0F6B2U4,A0A0F6B2V5,A0A3Y8I5P8,A0A3Z7WN73,B3GDZ8,E7CZH2,G3M0D1,Q66PQ5,A0A0F7JA38,A0A0F7JAF7	6.00536e-06	0.000673101	0.464286
GO:0051674	localization of cell	P	13	28	424	3539	A0A0D6FLG5,A0A0D6FLH6,A0A0D6FLI0,A0A0D6GK33,A0A0D6GKK7,A0A0F6B010,A0A0F6B012,A0A0F6B014,A0A0F6B016,A0A0F6B018,A0A0F6B2U4,A0A0F6B2V5,E7CZH2	A0A068EW63,A0A0C5PEW5,A0A0D6FLG5,A0A0D6FLH6,A0A0D6FLI0,A0A0D6FLL5,A0A0D6FLN1,A0A0D6FMF8,A0A0D6FTP2,A0A0D6GIC9,A0A0D6GK33,A0A0D6GKK7,A0A0F6B010,A0A0F6B012,A0A0F6B014,A0A0F6B015,A0A0F6B016,A0A0F6B018,A0A0F6B2U4,A0A0F6B2V5,A0A3Y8I5P8,A0A3Z7WN73,B3GDZ8,E7CZH2,G3M0D1,Q66PQ5,A0A0F7JAF7,A0A0F7JA38	6.00536e-06	0.000673101	0.464286
GO:0006928	movement of cell or subcellular component	P	13	28	424	3539	A0A0D6FLG5,A0A0D6FLH6,A0A0D6FLI0,A0A0D6GK33,A0A0D6GKK7,A0A0F6B010,A0A0F6B012,A0A0F6B014,A0A0F6B016,A0A0F6B018,A0A0F6B2U4,A0A0F6B2V5,E7CZH2	A0A068EW63,A0A0C5PEW5,A0A0D6FLG5,A0A0D6FLH6,A0A0D6FLI0,A0A0D6FLL5,A0A0D6FLN1,A0A0D6FMF8,A0A0D6FTP2,A0A0D6GIC9,A0A0D6GK33,A0A0D6GKK7,A0A0F6B010,A0A0F6B012,A0A0F6B014,A0A0F6B015,A0A0F6B016,A0A0F6B018,A0A0F6B2U4,A0A0F6B2V5,A0A3Y8I5P8,A0A3Z7WN73,B3GDZ8,E7CZH2,G3M0D1,Q66PQ5,A0A0F7JAF7,A0A0F7JA38	6.00536e-06	0.000673101	0.464286
GO:0009425	bacterial-type flagellum basal body	C	9	15	424	3539	A0A0D6GKK7,A0A0F6B010,A0A0F6B014,A0A0F6B016,A0A0D6FLG5,A0A0D6FLH6,A0A0D6FLI0,A0A0F6B012,A0A0F6B2V5	A0A0D6FLL5,A0A0D6GKK7,A0A0F6B010,A0A0F6B014,A0A0F6B015,A0A0F6B016,A0A0C5PEW5,A0A0D6FLD2,A0A0D6FLG5,A0A0D6FLH6,A0A0D6FLI0,A0A0D6FTP2,A0A0D6GIC9,A0A0F6B012,A0A0F6B2V5	1.20894e-05	0.00125079	0.6
GO:0043228	non-membrane-bounded organelle	C	26	105	424	3539	A0A0F6AWG8,A0A0F6B768,A0A0F6B7L0,A0A0F6B7M2,A0A0F6B7M3,A0A0F6B8M6,A0A0F6B9Y3,A0A0F6BAQ8,A0A0F6B7L7,A0A0F6B7L8,A0A0F6B9Y2,A0A0F6B7P5,E7CZH2,A0A0F6B2U4,A0A0D6GK33,A0A0F6B018,A0A0F6B2V9,A0A0D6FLG5,A0A0D6FLH6,A0A0D6FLI0,A0A0F6B012,A0A0F6B2V5,A0A0F6B014,A0A0F6B016,A0A0D6GKK7,A0A0F6B010	A0A0D6FMF8,A0A0F7JAF7,A0A3Z7WN73,A0A0D6G1R3,A0A0D6GWM5,A0A0D6HQI4,A0A0D6I8C6,A0A0F6AWG8,A0A0F6AXU8,A0A0F6AZD0,A0A0F6B0S3,A0A0F6B0S4,A0A0F6B1H7,A0A0F6B2V1,A0A0F6B3V1,A0A0F6B5A6,A0A0F6B5A8,A0A0F6B5A9,A0A0F6B6Z2,A0A0F6B768,A0A0F6B789,A0A0F6B790,A0A0F6B7D5,A0A0F6B7D6,A0A0F6B7H8,A0A0F6B7L0,A0A0F6B7L3,A0A0F6B7L4,A0A0F6B7L5,A0A0F6B7M0,A0A0F6B7M1,A0A0F6B7M2,A0A0F6B7M3,A0A0F6B7M4,A0A0F6B7M7,A0A0F6B7M8,A0A…	0.000175904	0.0168994	0.247619
GO:0043226	organelle	C	26	106	424	3539	A0A0F6AWG8,A0A0F6B768,A0A0F6B7L0,A0A0F6B7M2,A0A0F6B7M3,A0A0F6B8M6,A0A0F6B9Y3,A0A0F6BAQ8,E7CZH2,A0A0F6B2U4,A0A0D6GK33,A0A0F6B018,A0A0F6B2V9,A0A0D6FLG5,A0A0D6FLH6,A0A0D6FLI0,A0A0F6B012,A0A0F6B2V5,A0A0F6B014,A0A0F6B016,A0A0F6B7L7,A0A0F6B7L8,A0A0F6B9Y2,A0A0F6B7P5,A0A0D6GKK7,A0A0F6B010	A0A0D6FMF8,A0A0F7JAF7,A0A3Z7WN73,A0A0D6G1R3,A0A0D6GWM5,A0A0D6HQI4,A0A0D6I8C6,A0A0F6AWG8,A0A0F6AXU8,A0A0F6AZD0,A0A0F6B0S3,A0A0F6B0S4,A0A0F6B1H7,A0A0F6B2V1,A0A0F6B3V1,A0A0F6B5A6,A0A0F6B5A8,A0A0F6B5A9,A0A0F6B6Z2,A0A0F6B768,A0A0F6B789,A0A0F6B790,A0A0F6B7D5,A0A0F6B7D6,A0A0F6B7H8,A0A0F6B7L0,A0A0F6B7L3,A0A0F6B7L4,A0A0F6B7L5,A0A0F6B7M0,A0A0F6B7M1,A0A0F6B7M2,A0A0F6B7M3,A0A0F6B7M4,A0A0F6B7M7,A0A0F6B7M8,A0A…	0.000207607	0.0184392	0.245283
GO:0006935	chemotaxis	P	9	20	424	3539	A0A0D6FLG5,A0A0D6FLH6,A0A0D6FLI0,A0A0D6HMT3,A0A0D6I629,A0A0D6ICH8,A0A0D6ID96,A0A0F6B1Q1,A0A0F6B2V5	A0A0F7JAF7,A0A0C5PEW5,A0A0D6FC96,A0A0D6FLG5,A0A0D6FLH6,A0A0D6FLI0,A0A0D6FN54,A0A0D6FN63,A0A0D6HMT3,A0A0D6HUD8,A0A0D6I629,A0A0D6IC63,A0A0D6ICH8,A0A0D6ID96,A0A0D6IDV1,A0A0F6B1Q1,A0A0F6B2Q0,A0A0F6B2Q4,A0A0F6B2V5,A0A455ZXC8	0.000233061	0.0184392	0.45
GO:0042330	taxis	P	9	20	424	3539	A0A0D6FLG5,A0A0D6FLH6,A0A0D6FLI0,A0A0D6HMT3,A0A0D6I629,A0A0D6ICH8,A0A0D6ID96,A0A0F6B1Q1,A0A0F6B2V5	A0A0C5PEW5,A0A0D6FC96,A0A0D6FLG5,A0A0D6FLH6,A0A0D6FLI0,A0A0D6FN54,A0A0D6FN63,A0A0D6HMT3,A0A0D6HUD8,A0A0D6I629,A0A0D6IC63,A0A0D6ICH8,A0A0D6ID96,A0A0D6IDV1,A0A0F6B1Q1,A0A0F6B2Q0,A0A0F6B2Q4,A0A0F6B2V5,A0A0F7JAF7,A0A455ZXC8	0.000233061	0.0184392	0.45
GO:0030694	bacterial-type flagellum basal body, rod	C	4	5	424	3539	A0A0F6B014,A0A0F6B016,A0A0D6GKK7,A0A0F6B010	A0A0F6B014,A0A0F6B015,A0A0F6B016,A0A0D6GKK7,A0A0F6B010	0.000920683	0.0651746	0.8
GO:0009424	bacterial-type flagellum hook	C	4	5	424	3539	A0A0D6GK33,A0A0F6B018,A0A0F6B2U4,A0A0F6B2V9	A0A0D6GK33,A0A0F6B018,A0A0F6B2U4,A0A0F6B2V9,A0A3Y8I5P8	0.000920683	0.0651746	0.8
GO:0005198	structural molecule activity	F	18	70	424	3539	A0A0F6AWG8,A0A0F6B768,A0A0F6B7L0,A0A0F6B7L7,A0A0F6B7L8,A0A0F6B7M2,A0A0F6B7M3,A0A0F6B7P5,A0A0F6B8M6,A0A0F6B9Y2,A0A0F6B9Y3,A0A0F6BAQ8,A0A0D6GC03,A0A0D6GK33,A0A0F6B016,A0A0F6B018,A0A0F6B4V6,E7CZH2	A0A0D6HQI4,A0A0D6I8C6,A0A0D6I8K2,A0A0F6AWG8,A0A0F6AX20,A0A0F6AXU8,A0A0F6AZD0,A0A0F6B027,A0A0F6B0S3,A0A0F6B0S4,A0A0F6B1H7,A0A0F6B3V1,A0A0F6B5A6,A0A0F6B5A9,A0A0F6B6Z2,A0A0F6B768,A0A0F6B789,A0A0F6B790,A0A0F6B7D5,A0A0F6B7D6,A0A0F6B7L0,A0A0F6B7L3,A0A0F6B7L4,A0A0F6B7L5,A0A0F6B7L7,A0A0F6B7L8,A0A0F6B7L9,A0A0F6B7M0,A0A0F6B7M1,A0A0F6B7M2,A0A0F6B7M3,A0A0F6B7M4,A0A0F6B7M6,A0A0F6B7M7,A0A0F6B7M8,A0A0F6B7M9,A0A…	0.00108838	0.0731937	0.257143
GO:0004850	uridine phosphorylase activity	F	3	3	424	3539	A0A0D6HBQ1,A0A0F6B9D5,A0A5V8Z9L5	A0A0D6HBQ1,A0A0F6B9D5,A0A5V8Z9L5	0.00170901	0.109458	1
GO:0004888	transmembrane signaling receptor activity	F	5	9	424	3539	A0A0D6HMT3,A0A0D6I629,A0A0D6ICH8,A0A0D6ID96,A0A0F6B1Q1	A0A0D6FN63,A0A0D6HMT3,A0A0D6I629,A0A0D6IC63,A0A0D6ICH8,A0A0D6ID96,A0A0D6IDV1,A0A0F6B1Q1,A0A455ZXC8	0.0020131	0.123074	0.555556
GO:0009405	pathogenesis	P	6	13	424	3539	A0A0C5PJX5,A0A0C5PQX9,A0A0C5PR63,A0A0C5Q2B9,A0A0C5Q2H1,A0A0D6FRJ4	A0A0C5PJX5,A0A0C5PQX9,A0A0C5PR63,A0A0C5PS26,A0A0C5PU73,A0A0C5Q2B9,A0A0C5Q2H1,A0A0D6FRJ4,A0A0D6GSG1,A0A0F6B0Y9,A0A0F6B5W7,A0A0F6B616,A0A0H3NGI8	0.00233897	0.13108	0.461538
GO:0044419	interspecies interaction between organisms	P	6	13	424	3539	A0A0C5PJX5,A0A0C5PQX9,A0A0C5PR63,A0A0C5Q2B9,A0A0C5Q2H1,A0A0D6FRJ4	A0A0C5PJX5,A0A0C5PQX9,A0A0C5PR63,A0A0C5PS26,A0A0C5PU73,A0A0C5Q2B9,A0A0C5Q2H1,A0A0D6FRJ4,A0A0D6GSG1,A0A0F6B0Y9,A0A0F6B5W7,A0A0F6B616,A0A0H3NGI8	0.00233897	0.13108	0.461538
GO:0005576	extracellular region	C	6	14	424	3539	A0A0C5PR15,A0A0C5PR63,A0A0D6FRJ4,A0A0F6B018,A0A0F6B2U4,E7CZH2	A0A0C5PR15,A0A0F6B4U5,A0A0C5PR63,A0A0D6FPH6,A0A0D6FRJ4,A0A0F6B018,A0A0F6B2U4,A0A0F6B623,A0A0H3NGI8,A0A3Z7WN73,B3GDZ8,E7CZH2,G3M0D1,Q66PQ5	0.00368469	0.198236	0.428571
GO:0009605	response to external stimulus	P	10	33	424	3539	A0A0D6FLG5,A0A0D6FLH6,A0A0D6FLI0,A0A0D6HMT3,A0A0D6I629,A0A0D6ICH8,A0A0D6ID96,A0A0F6B1Q1,A0A0F6B2V5,A0A0F6B2M3	A0A0C5PEW5,A0A0D6FC96,A0A0D6FLG5,A0A0D6FLH6,A0A0D6FLI0,A0A0D6FN54,A0A0D6FN63,A0A0D6HMT3,A0A0D6HUD8,A0A0D6I629,A0A0D6IC63,A0A0D6ICH8,A0A0D6ID96,A0A0D6IDV1,A0A0F6B1Q1,A0A0F6B2Q0,A0A0F6B2Q4,A0A0F6B2V5,A0A0F7JAF7,A0A455ZXC8,A0A0D6H467,A0A0F6AXK0,A0A0F6B1X0,A0A0D6FM63,A0A0D6GWX7,A0A0D6IKX8,A0A0F6B2M2,A0A0F6B2M3,A0A0F6B5N7,A0A0F6BA81,A0A0F6BA99,A0A0M2J6V4,A0A3U8I015	0.00393863	0.203748	0.30303
GO:0038023	signaling receptor activity	F	6	15	424	3539	A0A0D6HMT3,A0A0D6I629,A0A0D6ICH8,A0A0D6ID96,A0A0F6B1Q1,A0A0F6B5H4	A0A0D6FN63,A0A0D6HMT3,A0A0D6I629,A0A0D6IC63,A0A0D6ICH8,A0A0D6ID96,A0A0D6IDV1,A0A0F6B1Q1,A0A455ZXC8,A0A0D6GIV7,A0A0D6H6Y2,A0A0F6AWZ2,A0A0F6AXH4,A0A0F6B5H4,A0A3Z1V360	0.00552979	0.275466	0.4
GO:0048038	quinone binding	F	5	12	424	3539	A0A0D6FBH9,A0A0F6B458,A0A0F6B461,A0A0F6B466,A0A0F6B467	A0A0D6FBD5,A0A0D6FBH9,A0A0D6FC37,A0A0D6FEL9,A0A0D6IIB4,A0A0F6B458,A0A0F6B460,A0A0F6B461,A0A0F6B465,A0A0F6B466,A0A0F6B467,P0A1Y6	0.00930794	0.447114	0.416667
GO:0044444	cytoplasmic part	C	17	80	424	3539	A0A0F6AWG8,A0A0F6B768,A0A0F6B7L0,A0A0F6B7M2,A0A0F6B7M3,A0A0F6B8M6,A0A0F6B9Y3,A0A0F6BAQ8,A0A0D6IER8,A0A0F6B4B2,A0A0F6B7L7,A0A0F6B7L8,A0A0F6B9Y2,A0A0F6B7P5,A0A0D6HI70,A0A0D6IQR4,A0A0F6B9S5	A0A0D6HIZ6,A0A0D6IR75,A0A0F6AZZ8,A0A0F6B2U6,A0A0D6G1R3,A0A0D6GWM5,A0A0D6HQI4,A0A0D6I8C6,A0A0F6AWG8,A0A0F6AXU8,A0A0F6AZD0,A0A0F6B0S3,A0A0F6B0S4,A0A0F6B1H7,A0A0F6B2V1,A0A0F6B3V1,A0A0F6B5A6,A0A0F6B5A8,A0A0F6B5A9,A0A0F6B6Z2,A0A0F6B768,A0A0F6B789,A0A0F6B790,A0A0F6B7D5,A0A0F6B7D6,A0A0F6B7H8,A0A0F6B7L0,A0A0F6B7L3,A0A0F6B7L4,A0A0F6B7L5,A0A0F6B7M0,A0A0F6B7M1,A0A0F6B7M2,A0A0F6B7M3,A0A0F6B7M4,A0A0F6B7M7,A0A…	0.0120023	0.506998	0.2125
GO:0044445	cytosolic part	C	3	5	424	3539	A0A0D6HI70,A0A0D6IQR4,A0A0F6B9S5	A0A0F6B623,A0A0D6IKA4,A0A0D6HI70,A0A0D6IQR4,A0A0F6B9S5	0.014183	0.506998	0.6
GO:0009376	HslUV protease complex	C	2	2	424	3539	A0A0D6IQR4,A0A0F6B9S5	A0A0D6IQR4,A0A0F6B9S5	0.0143241	0.506998	1
GO:0006109	regulation of carbohydrate metabolic process	P	2	2	424	3539	A0A0D6I731,A0A0F6B5N2	A0A0D6I731,A0A0F6B5N2	0.0143241	0.506998	1
GO:0002143	tRNA wobble position uridine thiolation	P	2	2	424	3539	A0A0D6I8G7,A0A0F6B846	A0A0D6I8G7,A0A0F6B846	0.0143241	0.506998	1
GO:0000502	proteasome complex	C	2	2	424	3539	A0A0F6B9S5,A0A0D6IQR4	A0A0F6B9S5,A0A0D6IQR4	0.0143241	0.506998	1
GO:0031597	cytosolic proteasome complex	C	2	2	424	3539	A0A0D6IQR4,A0A0F6B9S5	A0A0D6IQR4,A0A0F6B9S5	0.0143241	0.506998	1
GO:1905369	endopeptidase complex	C	2	2	424	3539	A0A0D6IQR4,A0A0F6B9S5	A0A0D6IQR4,A0A0F6B9S5	0.0143241	0.506998	1
GO:1905368	peptidase complex	C	2	2	424	3539	A0A0D6IQR4,A0A0F6B9S5	A0A0D6IQR4,A0A0F6B9S5	0.0143241	0.506998	1
GO:0004616	phosphogluconate dehydrogenase (decarboxylating) activity	F	2	2	424	3539	A0A0D6FGU8,A0A1W5YSZ4	A0A0D6FGU8,A0A1W5YSZ4	0.0143241	0.506998	1
GO:0016833	oxo-acid-lyase activity	F	4	9	424	3539	A0A0F7JD42,A0A0D6HW39,A0A0D6FPB5,A0A0F6BA77	A0A0D6FWJ3,A0A0F7JD42,A0A0D6HW39,A0A0F6B034,A0A0D6FPB5,A0A0D6I9Y2,A0A0F6BA77,A0A0F6B444,A0A0D6HCA6	0.0156295	0.539018	0.444444
GO:0004519	endonuclease activity	F	10	42	424	3539	A0A0F6B3S3,A0A0D6H3G0,A0A0F7J8G9,A0A0D6IGI7,A0A0F6BA02,A0A0D6GUR6,A0A0D6H031,A0A0D6HE87,A0A0D6HPI9,A0A0F6AXN4	A0A0D6GIW5,A0A0D6H377,A0A0F6AX34,A0A0F6AX63,A0A0F6B501,A0A0F6B910,A0A0D6IFQ3,A0A0F6B3S3,A0A0D6H3G0,A0A0D6HNT6,A0A077W411,A0A0D6FM63,A0A0D6GWX7,A0A0F6BA99,A0A0F6B038,A0A0F6BBA8,A0A0M2IUW6,A0A0F7J8G9,A0A0D6IGI7,A0A0F6BA02,A0A0D6FZ30,A0A0D6G8N0,A0A0D6GCV2,A0A0D6GUR6,A0A0D6GWB4,A0A0D6H031,A0A0D6HA96,A0A0D6HC48,A0A0D6HE87,A0A0D6HGU6,A0A0D6HP15,A0A0D6HPI9,A0A0D6HPQ3,A0A0D6IFE6,A0A0D6IH27,A0A0F6AXN4,A0A…	0.0233675	0.641998	0.238095
GO:0003954	NADH dehydrogenase activity	F	4	10	424	3539	A0A0D6FBH9,A0A0F6B466,A0A0F6B467,A0A0F6B458	A0A0D6FBD5,A0A0D6FBH9,A0A0D6FC37,A0A0D6IIB4,A0A0F6B465,A0A0F6B466,A0A0F6B467,P0A1Y6,A0A0F6B458,A0A0F6B460	0.0236271	0.641998	0.4
GO:0050136	NADH dehydrogenase (quinone) activity	F	4	10	424	3539	A0A0D6FBH9,A0A0F6B466,A0A0F6B467,A0A0F6B458	A0A0D6FBD5,A0A0D6FBH9,A0A0D6FC37,A0A0D6IIB4,A0A0F6B465,A0A0F6B466,A0A0F6B467,P0A1Y6,A0A0F6B458,A0A0F6B460	0.0236271	0.641998	0.4
GO:0051704	multi-organism process	P	7	25	424	3539	A0A0C5PJX5,A0A0C5PQX9,A0A0C5PR63,A0A0C5Q2B9,A0A0C5Q2H1,A0A0D6FRJ4,A0A0F6B2T8	A0A0F6AWA9,A0A0F6AWB0,A0A0F6B1X0,A0A0D6I985,A0A0F6B5M7,A0A0F6B9Q1,A0A0C5PJX5,A0A0C5PQX9,A0A0C5PR63,A0A0C5PS26,A0A0C5PU73,A0A0C5Q2B9,A0A0C5Q2H1,A0A0D6FRJ4,A0A0D6GSG1,A0A0F6B0Y9,A0A0F6B5W7,A0A0F6B616,A0A0H3NGI8,A0A0D6I8D2,A0A0F6AWM7,A0A0F6B2Q9,A0A0F6B2T8,A0A0F7JA38,A0A0F6B632	0.0236367	0.641998	0.28
GO:0016655	oxidoreductase activity, acting on NAD(P)H, quinone or similar compound as acceptor	F	5	15	424	3539	A0A0D6FBH9,A0A0F6B466,A0A0F6B467,A0A0F6B458,A0A0F6B461	A0A0D6GMP9,A0A0D6HK37,A0A0D6HW61,A0A0D6FBD5,A0A0D6FBH9,A0A0D6FC37,A0A0D6IIB4,A0A0F6B465,A0A0F6B466,A0A0F6B467,P0A1Y6,A0A0F6B458,A0A0F6B460,A0A0F6B461,B4F4I2	0.0260461	0.641998	0.333333
GO:0003735	structural constituent of ribosome	F	12	55	424	3539	A0A0F6AWG8,A0A0F6B768,A0A0F6B7L0,A0A0F6B7L7,A0A0F6B7L8,A0A0F6B7M2,A0A0F6B7M3,A0A0F6B7P5,A0A0F6B8M6,A0A0F6B9Y2,A0A0F6B9Y3,A0A0F6BAQ8	A0A0D6HQI4,A0A0D6I8C6,A0A0D6I8K2,A0A0F6AWG8,A0A0F6AX20,A0A0F6AXU8,A0A0F6AZD0,A0A0F6B027,A0A0F6B0S3,A0A0F6B0S4,A0A0F6B1H7,A0A0F6B3V1,A0A0F6B5A6,A0A0F6B5A9,A0A0F6B6Z2,A0A0F6B768,A0A0F6B789,A0A0F6B790,A0A0F6B7D5,A0A0F6B7D6,A0A0F6B7L0,A0A0F6B7L3,A0A0F6B7L4,A0A0F6B7L5,A0A0F6B7L7,A0A0F6B7L8,A0A0F6B7L9,A0A0F6B7M0,A0A0F6B7M1,A0A0F6B7M2,A0A0F6B7M3,A0A0F6B7M4,A0A0F6B7M6,A0A0F6B7M7,A0A0F6B7M8,A0A0F6B7M9,A0A…	0.026548	0.641998	0.218182
GO:0008509	anion transmembrane transporter activity	F	10	44	424	3539	A0A0D6IGD0,A0A0D6GML5,A0A0D6G3E3,A0A0D6HVL4,A0A0D6I6T0,A0A0D6INU8,A0A0F6B923,A0A0F6AYF9,A0A0F6AZ64,A0A0F6B826	A0A0F6AX07,A0A0D6IDS4,A0A0D6IGD0,A0A0D6GML5,A0A0F6B279,A0A0F6AYT3,A0A0D6G3E3,A0A0D6FB00,A0A0D6HVL4,A0A0D6I181,A0A0D6I6T0,A0A0D6I434,A0A0D6FC26,A0A0D6IJ12,A0A0F6B7H7,A0A0D6INU8,A0A0D6GZM4,A0A0F6B923,A0A0D6F9Z3,A0A0D6FA39,A0A0D6FAV3,A0A0D6FAW2,A0A0D6IQG2,A0A0D6FBF6,A0A0D6FN47,A0A0D6H894,A0A0D6HEN9,A0A0F6AYF9,A0A0F6AYY5,A0A0F6AZ64,A0A0D6I5V2,A0A0F6AYJ9,A0A0F7J5B4,A0A0D6I469,A0A0F6B7C8,A0A0D6H4U2,A0A…	0.0317117	0.641998	0.227273
GO:0019843	rRNA binding	F	9	39	424	3539	A0A0F6B9Y2,A0A0F6AWG8,A0A0F6AZ95,A0A0F6B768,A0A0F6B7L7,A0A0F6B7M2,A0A0F6B7M3,A0A0F6B7P5,A0A0F6BAQ8	A0A0F6B3V1,A0A0F6B9Y0,A0A0F6B9Y2,A0A0D6F9J1,A0A0D6FAH6,A0A0D6HQI4,A0A0D6HTR9,A0A0D6I8C6,A0A0D6I8K2,A0A0F6AWG8,A0A0F6AZ95,A0A0F6B0S4,A0A0F6B501,A0A0F6B768,A0A0F6B790,A0A0F6B7L3,A0A0F6B7L4,A0A0F6B7L7,A0A0F6B7L9,A0A0F6B7M0,A0A0F6B7M1,A0A0F6B7M2,A0A0F6B7M3,A0A0F6B7M4,A0A0F6B7M6,A0A0F6B7M7,A0A0F6B7M9,A0A0F6B7N0,A0A0F6B7N1,A0A0F6B7N2,A0A0F6B7N3,A0A0F6B7N5,A0A0F6B7N6,A0A0F6B7P4,A0A0F6B7P5,A0A0F6B9S9,A0A…	0.0370781	0.641998	0.230769
GO:0051716	cellular response to stimulus	P	19	104	424	3539	A0A0D6HUV6,A0A0F6B400,A0A0F6B6V5,A0A0F6B8Z2,A0A444A3C3,A0A0D6HMT3,A0A0D6I629,A0A0D6ICH8,A0A0D6ID96,A0A0F6B1Q1,A0A0D6HIR2,A0A0F6B2M3,A0A0F6B3S3,A0A0F6BA02,A0A0F6BAA1,A0A0D6H031,A0A0F6B579,A0A0F6B6Z5,A0A0F6AZA0	A0A0C5PEX0,A0A0C5PMZ6,A0A0C5Q241,A0A0C5Q2U9,A0A0D6FA21,A0A0D6FA26,A0A0D6FC96,A0A0D6FDL4,A0A0D6FEU7,A0A0D6FFG4,A0A0D6FVR7,A0A0D6G7Y0,A0A0D6H216,A0A0D6H583,A0A0D6HDC1,A0A0D6HJZ6,A0A0D6HL92,A0A0D6HTD2,A0A0D6HUV6,A0A0D6HWH4,A0A0D6I3D9,A0A0D6IIG6,A0A0D6IJ53,A0A0D6IQD3,A0A0F6B0Y1,A0A0F6B247,A0A0F6B2P9,A0A0F6B2S9,A0A0F6B3Z9,A0A0F6B400,A0A0F6B4E4,A0A0F6B6V5,A0A0F6B7V9,A0A0F6B8Z2,A0A0F6BBE4,A0A0F7JDL3,A0A…	0.0374924	0.641998	0.182692
GO:0015697	quaternary ammonium group transport	P	2	3	424	3539	Q1L0E1,A0A0D6HL65	A0A0D6G6Y6,Q1L0E1,A0A0D6HL65	0.0395543	0.641998	0.666667
GO:0006097	glyoxylate cycle	P	2	3	424	3539	A0A0D6HVJ4,A0A0D6HWD3	A0A0D6GHH5,A0A0D6HVJ4,A0A0D6HWD3	0.0395543	0.641998	0.666667
Fisher's exact tests were performed without adjusting for multiple comparisons.
