# Supplementary material for: Characterization of a Salmonella enterica serovar Typhimurium lineage with rough colony morphology and multidrug resistance
Source: Nat Commun. 2024 Jul 20;15:6123. doi: 10.1038/s41467-024-50331-y (PMC11271444; doi:10.1038/s41467-024-50331-y)
Supplement: Supplementary file 12 — Dataset 9 [file 41467_2024_50331_MOESM12_ESM.xlsx]

## Sheet: Sheet1
Table S9. The primers and sgRNAs used in this study.
Name	Sequence (5’-3’)
Construction of ΔcsgD mutant using CRISPR-BTM genomic editing vector
Primer
KOcsgD-D-PF1	TAACACGCATGACAGCCTCCG
KOcsgD-D-PR1	CGATAATCTCAGGCGGTAAGGC
KOcsgD-D-PF2	CTTACCGCCTGAGATTATCGAATGCACATCTGACAGCTGCC
KOcsgD-D-PR2	TGAAGTGTTGGTGTGTGTTATGCC
JD-csgD-F	CTGAGGGGGTTTCGATACCA
JD-csgD-R	CTGGACCTGGTCGTACATAG
sgRNA
gRNA1	ATGAGTGAGTAATGCGGACT CGG
gRNA2	TCTCTGGAAGATATCTCGGC CGG
Construction of a single promoter mutant (-44T>G) using pH73sacB suicide vector
A5967C-up-F	CGGGAACCTCGACTTCAACTTCA
A5967C-up-R	CATTTGGTTACAAgTTTAACACTTGCTTT
A5967C-down-F	CAAGTGTTAAACTTGTAACCAAATGT
A5967C-down-R	ATCGTTGGCATTGCCCGTTTGCT
A5967C-H73-F	TGAACTGCATGaattccc CGGGAACCTCGACTTCAACTTCA
A5967C-H73-R	cgatatcgagctctccc ATCGTTGGCATTGCCCGTTTGCT
A5967C-JD-F	CAATAATGCCGTAGCTTGCAGAG
A5967C-JD-R	CCTGGACCTGGTCGTACATAGCG
Detection of mRNA levels of csg operons
Cuili genes
csgA	F:CAGCATTCGCAGCAATCGTAGTTTC R:GCCGCCGCCGTTATGATTACC
csgB	F:TTGGTCAAGTCGGCACGGATAATAG R:TCGCCCGATTATTTCCTCCTTCTTG
csgC	F:GCTCCTTGCCGCACTTTCAAATC R:AGGGTTCGTTTAATGTGACCTGAGG
csgD	F:GTGGTCAGCGGATTACAGGGTATTC R:AATGCGGACTCGGTGCTGTTG
csgE	F:CAGCAGAGTTACTGTTCGCTACCG R:GGTGTATTCGCTTTCCCATTTGTCG
csgF	F:GGTGTATTCGCTTTCCCATTTGTCG R:AAATCGTTGGTCACCATACGTCCTG
csgG	F:CTGGAAGGCGAAATCGGCTATACC R:GCCTGTCCGCTTTATTCTGCAAATC
Internal reference
16S rRNA	F:CAGAAGAAGCACCGGCTAAC R:GACTCAAGCCTGCCAGTTTC
